# Supplementary material for: Functional Analysis of the Aspergillus nidulans Kinome
Source: PLoS One. 2013 Mar 7;8(3):e58008. doi: 10.1371/journal.pone.0058008 (PMC3591445; doi:10.1371/journal.pone.0058008)
Supplement: Table S1 — Deletion primers and diagnostic primers. (XLS) [file pone.0058008.s001.xls]

## Sheet: Deletion primers
Deletion Primers
Gene	Cassette	Flanks	5' forward	5' reverse	5' flank length	5' length	5' gap	3' forward	3' reverse	3' flank length	3' length	3' gap
ANID_00006.1			GTAACGCCAGGGTTTTCCCAGTCACGACGCAGCAGGCTGACTACTACTG	ATCCACTTAACGTTACTGAAATCGATATAAGCGATCGGTTCGG	1000	653	1	CTCCTTCAATATCATCTTCTGTCCCGACTTCTATCTGCTTGTC	GCGGATAACAATTTCACACAGGAAACAGCACCGTACATAACTACCAGGG	1000	906	16
ANID_00007.1			GTAACGCCAGGGTTTTCCCAGTCACGACGGGGAGATGAGAGAACAACTC	ATCCACTTAACGTTACTGAAATCGTGCTGTCTTTGATGGACTC	1000	723	5	CTCCTTCAATATCATCTTCTGTCGACGAACTGAGCATTGAGAG	GCGGATAACAATTTCACACAGGAAACAGCAAGTATCAGCTACCCCTCAC	1000	922	-17
ANID_00008.1			GTAACGCCAGGGTTTTCCCAGTCACGACGTCTAGCATACGCTACAGAGC	ATCCACTTAACGTTACTGAAATCCTAGGGCCATCCATTCTTG	1000	750	-13	CTCCTTCAATATCATCTTCTGTCGCAGGAATAGGTTGTACTGG	GCGGATAACAATTTCACACAGGAAACAGCGATAGTGAGAGGCAGCAGAT	1000	629	-10
ANID_00009.1			GTAACGCCAGGGTTTTCCCAGTCACGACGCTCAACACTGATGCACTAGC	ATCCACTTAACGTTACTGAAATCTAGCCATCGTTGTCGGTGT	1000	742	-28	CTCCTTCAATATCATCTTCTGTCGGTGGGATTTGAAGTAGGTG	GCGGATAACAATTTCACACAGGAAACAGCGAACTTAGATGGCTGCTCTC	1000	722	-17
ANID_00010.1			GTAACGCCAGGGTTTTCCCAGTCACGACGTCAGACTGACTCTAAGGGTG	ATCCACTTAACGTTACTGAAATCCTCTTGCCTGATCTTTCTCC	1000	734	-24	CTCCTTCAATATCATCTTCTGTCGGCTGAGATACAGCCTTGA	GCGGATAACAATTTCACACAGGAAACAGCGATAGACTGGCAACATCCTC	1000	770	-19
ANID_00011.1			GTAACGCCAGGGTTTTCCCAGTCACGACGTCAGTTCTAGCTTCCCAGAG	ATCCACTTAACGTTACTGAAATCGGATAGCTGGTTCTGACATC	1000	646	-18	CTCCTTCAATATCATCTTCTGTCGAGCAGAGCTTCGAGTATG	GCGGATAACAATTTCACACAGGAAACAGCGTTAGCTGCGAAGTACCAC	1000	900	-27
ANID_00012.1			GTAACGCCAGGGTTTTCCCAGTCACGACGTAACGTACAGTCTCTTCCCC	ATCCACTTAACGTTACTGAAATCGGTTCGTAGTCCACAACAG	1000	610	-18	CTCCTTCAATATCATCTTCTGTCAGTGGTAGGGTATAAGCGAG	GCGGATAACAATTTCACACAGGAAACAGCCACCTACGAGTTGTTGCTC	1000	957	-8
ANID_00013.1			GTAACGCCAGGGTTTTCCCAGTCACGACGCTAGGCTGCATACACTTCAC	ATCCACTTAACGTTACTGAAATCCGTCTCTGGGTTCTTGATG	1000	697	8	CTCCTTCAATATCATCTTCTGTCGAGAGCAGAGACTAGGGTTG	GCGGATAACAATTTCACACAGGAAACAGCAGTCTGCTGAGGAGTTGTG	1000	729	-15
ANID_00014.1			GTAACGCCAGGGTTTTCCCAGTCACGACGCGTTCCTTTCCTGTAGAGAC	ATCCACTTAACGTTACTGAAATCGAGAAGTTTGCTGAGCCAC	1000	698	-23	CTCCTTCAATATCATCTTCTGTCGCAGTCTCCTTTTACCCAAC	GCGGATAACAATTTCACACAGGAAACAGCGTTCACTAGTTCCGACACTG	1000	870	-28
ANID_00015.1			GTAACGCCAGGGTTTTCCCAGTCACGACGGCTTAAGGAGTAACTGGCAC	ATCCACTTAACGTTACTGAAATCGCAGAGACCTCTGAATGAAC	1000	660	10	CTCCTTCAATATCATCTTCTGTCTTAGCTTCAGAGGAGGAGC	GCGGATAACAATTTCACACAGGAAACAGCTCAGACAGTATACCCAACCC	1000	659	-30
ANID_00016.1			GTAACGCCAGGGTTTTCCCAGTCACGACGGTGGCTACGTCTTAGTTCCT	ATCCACTTAACGTTACTGAAATCCCATCTCGTGATATCGGTC	1000	816	-3	CTCCTTCAATATCATCTTCTGTCGAGTCAGTCTCGTCTTGATG	GCGGATAACAATTTCACACAGGAAACAGCCGTGATATCAGAGACTGTGG	1000	969	-18
ANID_00017.1			GTAACGCCAGGGTTTTCCCAGTCACGACGGCAGTAGATGTCTGTTGACC	ATCCACTTAACGTTACTGAAATCTAGCTGCGGCATTCATGTAG	1000	824	-15	CTCCTTCAATATCATCTTCTGTCGGCGCACTATATGAGTAGGT	GCGGATAACAATTTCACACAGGAAACAGCGAGTCAGTCTCGTCTTGATG	1000	666	-18
ANID_00018.1			GTAACGCCAGGGTTTTCCCAGTCACGACGGTCGACAGGTCTGGAGTAA	ATCCACTTAACGTTACTGAAATCCTATCCTCTGTTGTGGTCG	1000	978	-28	CTCCTTCAATATCATCTTCTGTCGCGCTCGATTAAGCAGAAG	GCGGATAACAATTTCACACAGGAAACAGCTTAGACTTGAGGAGAGGGTC	1000	618	-28
ANID_00019.1	Fail	5' flank fail	GTAACGCCAGGGTTTTCCCAGTCACGACGGATGTGCGAGAGATCAGTAG	ATCCACTTAACGTTACTGAAATCGGATCATCCGGTAGAGCAA	1000	903	2	CTCCTTCAATATCATCTTCTGTCGGGTATAGACCAAGAACTGG	GCGGATAACAATTTCACACAGGAAACAGCCCAGTAGAGAAACAAGGCTG	1000	600	-1
ANID_00020.1			GTAACGCCAGGGTTTTCCCAGTCACGACGAAGAAGCCTGTCTGGACTAC	ATCCACTTAACGTTACTGAAATCCTTTATAGGGCCAATGCTGG	1000	789	1	CTCCTTCAATATCATCTTCTGTCGAGTCCAACTTGTCGGTAGT	GCGGATAACAATTTCACACAGGAAACAGCCTGACTTTAGAGACACCAGC	1000	787	-19
ANID_00021.1	PCR fail		GTAACGCCAGGGTTTTCCCAGTCACGACGGTAGTCCAGACAGGCTTCTT	ATCCACTTAACGTTACTGAAATCGGCTCTAGCTCTGGAGTCTT	1000	706	-25	CTCCTTCAATATCATCTTCTGTCGGAACCGTAGTAGGATGATG	GCGGATAACAATTTCACACAGGAAACAGCGGCTCAGAGACACTAAAGGT	1000	686	-10
ANID_00022.1			GTAACGCCAGGGTTTTCCCAGTCACGACGCTGTCTTGACTGTATCCCAG	ATCCACTTAACGTTACTGAAATCCCGCAGTGAGTTTCATTCTG	1000	792	-15	CTCCTTCAATATCATCTTCTGTCGACTGTCGTCCGGAGTAAT	GCGGATAACAATTTCACACAGGAAACAGCTATGCTCTGTAGCTGTGGTC	1000	868	-18
ANID_00023.1			GTAACGCCAGGGTTTTCCCAGTCACGACGGTGTCCCTCCTTTTAGTCC	ATCCACTTAACGTTACTGAAATCGACGGTTTAGCACCACGAA	1000	808	4	CTCCTTCAATATCATCTTCTGTCTTAGGCTTAGGGGAGTAGAG	GCGGATAACAATTTCACACAGGAAACAGCGACCACAGCTACAGAGCATA	1000	758	1
ANID_00024.1			GTAACGCCAGGGTTTTCCCAGTCACGACGCAGAGTCGTATCTATCGGTG	ATCCACTTAACGTTACTGAAATCGGGATGGGCATTTTGTAGC	1000	661	-10	CTCCTTCAATATCATCTTCTGTCGCCCTTTTGCCTAAGTGATG	GCGGATAACAATTTCACACAGGAAACAGCCTAGAATGGGCTGAGAAGAC	1000	829	-18
ANID_00025.1			GTAACGCCAGGGTTTTCCCAGTCACGACGGGATACCTTCTTACTGTGGC	ATCCACTTAACGTTACTGAAATCGGAATGGCCATCTTGTACCT	1000	628	-10	CTCCTTCAATATCATCTTCTGTCTACGGGCGTAAGACTGCATA	GCGGATAACAATTTCACACAGGAAACAGCGGATACCCTGGCAAGTATAG	1000	695	-11
ANID_00026.1			GTAACGCCAGGGTTTTCCCAGTCACGACGAGTGTACCTCTGGCGTAGTT	ATCCACTTAACGTTACTGAAATCCAGAGAGAACCATGCTGGC	1000	635	-12	CTCCTTCAATATCATCTTCTGTCGCAGTTTGAGGACCTGTTC	GCGGATAACAATTTCACACAGGAAACAGCGACCTCTACTCCGAGTTCAT	1000	843	-58
ANID_00027.1			GTAACGCCAGGGTTTTCCCAGTCACGACGCCTCTACCGAGCACTATACC	ATCCACTTAACGTTACTGAAATCGCTGCCCATGATTGATAGGT	1000	761	-8	CTCCTTCAATATCATCTTCTGTCGAACATGGCTTAACCGATCC	GCGGATAACAATTTCACACAGGAAACAGCAGCCAAGTATCTCTCTCGAC	1000	922	-13
ANID_00028.1			GTAACGCCAGGGTTTTCCCAGTCACGACGCGTAGTACTGCAATCCGTAG	ATCCACTTAACGTTACTGAAATCGTGCGTAGTCCAGAGAATG	1000	717	5	CTCCTTCAATATCATCTTCTGTCAGTCTAGTCGATACTCGCAG	GCGGATAACAATTTCACACAGGAAACAGCCTAAAGCCGTAGGAGTAGGA	1000	672	8
ANID_00029.1			GTAACGCCAGGGTTTTCCCAGTCACGACGAGTACTTGGAGGGAACGTAG	ATCCACTTAACGTTACTGAAATCGACTGTCCTGTGTAAACGTG	1000	963	-24	CTCCTTCAATATCATCTTCTGTCGTATACGGTGTAGGACCTGG	GCGGATAACAATTTCACACAGGAAACAGCCATACCACTAGACCATCCG	1000	922	-13
ANID_00030.1			GTAACGCCAGGGTTTTCCCAGTCACGACGCTGTGTGGTGGGGTATAACT	ATCCACTTAACGTTACTGAAATCGCGCATTTGTATGAGGTAGG	1000	935	-5	CTCCTTCAATATCATCTTCTGTCGATCATCGTGAAACGCTCTG	GCGGATAACAATTTCACACAGGAAACAGCCAAGGTAGTGCCAGTTACAG	1000	963	33
ANID_00031.1			GTAACGCCAGGGTTTTCCCAGTCACGACGCCTCTGGAGGATATCACAGT	ATCCACTTAACGTTACTGAAATCCGGCTTCATTGTGGGTATG	1000	611	-8	CTCCTTCAATATCATCTTCTGTCGACTGGTGCATAGAAGAGAC	GCGGATAACAATTTCACACAGGAAACAGCGCTGTCGCTATGGTATGTAG	1000	670	-13
ANID_00032.1			GTAACGCCAGGGTTTTCCCAGTCACGACGGCTTTCCTGTAGCTCTTAGC	ATCCACTTAACGTTACTGAAATCGAGTAGTTTGGTTGCGACG	1000	625	-28	CTCCTTCAATATCATCTTCTGTCGTAGAGGTTAATGCTGGCTC	GCGGATAACAATTTCACACAGGAAACAGCGGTTCTGGGTCTTGTATAGG	1000	899	-4
ANID_00033.1			GTAACGCCAGGGTTTTCCCAGTCACGACGCTACATACCATAGCGACAGC	ATCCACTTAACGTTACTGAAATCGGAAGCGAAACGAGCATAAC	1000	652	-16	CTCCTTCAATATCATCTTCTGTCCGGTAGAAGCAGAGGTGAT	GCGGATAACAATTTCACACAGGAAACAGCCTCACTGTGTCTTTAGCCAG	1000	841	6
ANID_00034.1			GTAACGCCAGGGTTTTCCCAGTCACGACGACTTCCGTACTTCCGTACTC	ATCCACTTAACGTTACTGAAATCCAGCAAAGAGGAGAACTCAC	1000	630	-29	CTCCTTCAATATCATCTTCTGTCCTCTATAGCGGCACTATCAC	GCGGATAACAATTTCACACAGGAAACAGCCAACTCCACTACGCCTCTAT	1000	854	-8
ANID_00035.1			GTAACGCCAGGGTTTTCCCAGTCACGACGACCTGTCTCCTAGACAAACC	ATCCACTTAACGTTACTGAAATCTGAGCCCTATCTCAACAGTC	1000	979	-69	CTCCTTCAATATCATCTTCTGTCCTACATCCAGCATGCCAGC	GCGGATAACAATTTCACACAGGAAACAGCGTGAACCAGGAGGAGATAAG	1000	744	-29
ANID_00036.1			GTAACGCCAGGGTTTTCCCAGTCACGACGGAGACCGTTTCTGTATCTGG	ATCCACTTAACGTTACTGAAATCGTTGGGAGAGACTCTTTCTG	1000	703	-28	CTCCTTCAATATCATCTTCTGTCGTTTCCTGGAGAGGCATAG	GCGGATAACAATTTCACACAGGAAACAGCGATTCAGGAAGCTACCACTC	1000	755	-19
ANID_00038.1			GTAACGCCAGGGTTTTCCCAGTCACGACGACTCCTGAGATGTCTCCTGT	ATCCACTTAACGTTACTGAAATCGTAGCAGCGTGTTGACTACT	1000	768	2	CTCCTTCAATATCATCTTCTGTCGTTGGCAGGCCAGTAGTTT	GCGGATAACAATTTCACACAGGAAACAGCTCTACCTGTACAGCATCAGC	1000	809	2
ANID_00039.1			GTAACGCCAGGGTTTTCCCAGTCACGACGGTCTACGACTGATCAACAGC	ATCCACTTAACGTTACTGAAATCGAAGGCGTACTTGACATCTG	1000	814	-16	CTCCTTCAATATCATCTTCTGTCGGAAAGTTGACTATACCGCC	GCGGATAACAATTTCACACAGGAAACAGCAAGTATACCTACACGCCTCG	1000	737	8
ANID_00040.1			GTAACGCCAGGGTTTTCCCAGTCACGACGGTACCTTGGCTAAAGAGGAG	ATCCACTTAACGTTACTGAAATCGATGAGGGGAGGGTATAGA	1000	609	10	CTCCTTCAATATCATCTTCTGTCCACGGCTAGAGCATAGTCAT	GCGGATAACAATTTCACACAGGAAACAGCCAATCTCCACCGTCTACTTC	1000	803	-16
ANID_00041.1			GTAACGCCAGGGTTTTCCCAGTCACGACGGACGGGAACTCCTCTTTAG	ATCCACTTAACGTTACTGAAATCTAGCCTTCGCTATCAAGTGG	1000	603	-22	CTCCTTCAATATCATCTTCTGTCTTAAGAGGGCTACTACACCC	GCGGATAACAATTTCACACAGGAAACAGCGAGGGCAAGTCTGTGTAATC	1000	978	-29
ANID_00042.1			GTAACGCCAGGGTTTTCCCAGTCACGACGGGAACCTAGTACCATTGCAG	ATCCACTTAACGTTACTGAAATCGGCACATGCAGTGAAGGTTA	1000	836	55	CTCCTTCAATATCATCTTCTGTCACTGGGGTTACTGAGCATAG	GCGGATAACAATTTCACACAGGAAACAGCACACGAGTCGCAACTAGAC	1000	654	-14
ANID_00043.1			GTAACGCCAGGGTTTTCCCAGTCACGACGCGCGAGATAGGTTCTGTAAC	ATCCACTTAACGTTACTGAAATCGTCATCGTTTGACGGTAGAG	1000	919	5	CTCCTTCAATATCATCTTCTGTCCCTCTTAGCGAGACAGAATG	GCGGATAACAATTTCACACAGGAAACAGCGCCTACCAGAACGAGAGTAT	1000	622	7
ANID_00044.1			GTAACGCCAGGGTTTTCCCAGTCACGACGGCAGTGTGCTGTACGTATTC	ATCCACTTAACGTTACTGAAATCGCAGCGTATGTATGTCAGC	1000	987	4	CTCCTTCAATATCATCTTCTGTCGAGAGGAGGAAAGAGAGGAT	GCGGATAACAATTTCACACAGGAAACAGCACAGAGAATAGCTCTGGACC	1000	724	-48
ANID_00045.1			GTAACGCCAGGGTTTTCCCAGTCACGACGTGTTACACCACTGTCCTCC	ATCCACTTAACGTTACTGAAATCGCGAATATATTGCCTCTGGC	1000	992	8	CTCCTTCAATATCATCTTCTGTCACGAAACAACAGCCATACCC	GCGGATAACAATTTCACACAGGAAACAGCCTCTCTGAGGAGAATCAACC	1000	724	-2
ANID_00046.1			GTAACGCCAGGGTTTTCCCAGTCACGACGTACTCTTCCGAGAGGGTAAG	ATCCACTTAACGTTACTGAAATCGAAGATAACAACTGGAGCCC	1000	754	-3	CTCCTTCAATATCATCTTCTGTCCCATTGTTTGCTGCTGTCTC	GCGGATAACAATTTCACACAGGAAACAGCGATATTAGAGGTGACCAGGG	1000	749	4
ANID_00048.1			GTAACGCCAGGGTTTTCCCAGTCACGACGCTGCAACTAAGTCTCGGTC	ATCCACTTAACGTTACTGAAATCCTACGAGAAAGCAGAAAGGC	1000	950	10	CTCCTTCAATATCATCTTCTGTCGTCTACCTTCGGTACGATTC	GCGGATAACAATTTCACACAGGAAACAGCGGGTATTCGTGTCCTGTTAC	1000	753	1
ANID_00049.1			GTAACGCCAGGGTTTTCCCAGTCACGACGGAGATGAGAAGGGAGAGAGA	ATCCACTTAACGTTACTGAAATCGAATTGGTCTTGGAGACGAG	1000	907	5	CTCCTTCAATATCATCTTCTGTCGCTCGAACATGTGAACAGC	GCGGATAACAATTTCACACAGGAAACAGCCACACCTACGATGTCCTTC	1000	911	53
ANID_00050.1			GTAACGCCAGGGTTTTCCCAGTCACGACGCAACCGTACTTAGCTTCTCC	ATCCACTTAACGTTACTGAAATCCGGTCGGTTAGACTCAATAC	1000	876	6	CTCCTTCAATATCATCTTCTGTCCTCTAAGACAGTGGCAGATG	GCGGATAACAATTTCACACAGGAAACAGCCTTCCAGGACCTACAGCTAC	1000	648	-61
ANID_00051.1			GTAACGCCAGGGTTTTCCCAGTCACGACGCAGTAGGAGGAATCGACTG	ATCCACTTAACGTTACTGAAATCACAGAGTAAAAGACCTGGGG	1000	603	-28	CTCCTTCAATATCATCTTCTGTCGTCTCTCTGCGACGTACTAA	GCGGATAACAATTTCACACAGGAAACAGCAGCTCAAGGACTATCTCTGG	1000	701	-20
ANID_00052.1			GTAACGCCAGGGTTTTCCCAGTCACGACGTACAGCTAGACAGGATGTGG	ATCCACTTAACGTTACTGAAATCGTTCGTAGCTAGCGTCAGG	1000	601	-23	CTCCTTCAATATCATCTTCTGTCGTACTCAGAAAGCGAGGATG	GCGGATAACAATTTCACACAGGAAACAGCGGAGAAGCTAAGTACGGTTG	1000	865	4
ANID_00053.1			GTAACGCCAGGGTTTTCCCAGTCACGACGGCATCTAGGAGAGGTAGGAA	ATCCACTTAACGTTACTGAAATCTACAGCTAGACAGGATGTGG	1000	969	6	CTCCTTCAATATCATCTTCTGTCGGCATCATCTAGGTCACAG	GCGGATAACAATTTCACACAGGAAACAGCAGCTAGACTCCAAGATCGAC	1000	748	-12
ANID_00054.1			GTAACGCCAGGGTTTTCCCAGTCACGACGAGTCTGCTCTATTGCCTGTC	ATCCACTTAACGTTACTGAAATCACTCCCACAGACCCATTCT	1000	842	-21	CTCCTTCAATATCATCTTCTGTCATACGACGCTGGTTTTCGTC	GCGGATAACAATTTCACACAGGAAACAGCGGTAGGGTAAGCTTAGGTCA	1000	752	-1
ANID_00055.1			GTAACGCCAGGGTTTTCCCAGTCACGACGAGTCCGTAGCGTAACACTG	ATCCACTTAACGTTACTGAAATCCACCGTCCTTATCTCTCAAG	1000	676	-28	CTCCTTCAATATCATCTTCTGTCCGATGCATCACTTACGCTGT	GCGGATAACAATTTCACACAGGAAACAGCGAACTAGAGCGAATGGACTC	1000	988	4
ANID_00056.1			GTAACGCCAGGGTTTTCCCAGTCACGACGGAGACTACGTACTGACGCCT	ATCCACTTAACGTTACTGAAATCACTAGGCTGGAAAGAAGACG	1000	928	-28	CTCCTTCAATATCATCTTCTGTCCCGTCATACCTAATAACGGC	GCGGATAACAATTTCACACAGGAAACAGCCCACACCAGCTTAGTGATAG	1000	606	18
ANID_00057.1			GTAACGCCAGGGTTTTCCCAGTCACGACGCTCGTAGATTTACCCAGGAC	ATCCACTTAACGTTACTGAAATCGTGGTTGTGTTTGGAGAACG	1000	726	5	CTCCTTCAATATCATCTTCTGTCCGCATTTTAGAGTAGCACCG	GCGGATAACAATTTCACACAGGAAACAGCGTTGGACTGAGGTGAAGACT	1000	641	46
ANID_00058.1			GTAACGCCAGGGTTTTCCCAGTCACGACGCTCAACCTCCCTCTTCTTAC	ATCCACTTAACGTTACTGAAATCGGCTCTGACTGGATGAAAGT	1000	981	8	CTCCTTCAATATCATCTTCTGTCCTTCACGCGGAAATAACCAG	GCGGATAACAATTTCACACAGGAAACAGCCCCTCGTCTACACAGACAT	1000	877	-16
ANID_00059.1			GTAACGCCAGGGTTTTCCCAGTCACGACGACTCCAGCTCTCAGATCCT	ATCCACTTAACGTTACTGAAATCGATTTCAGGTCGTCCGTTG	1000	617	-22	CTCCTTCAATATCATCTTCTGTCGGGCTGATTGCTCTTGTCTA	GCGGATAACAATTTCACACAGGAAACAGCATCTGGAGTCGACTAGCTCT	1000	990	-7
ANID_00061.1			GTAACGCCAGGGTTTTCCCAGTCACGACGCGAGGGAAACTCCAGTTAG	ATCCACTTAACGTTACTGAAATCGCAAGTCCCTTTAGGAGAG	1000	923	10	CTCCTTCAATATCATCTTCTGTCGAGCACATCTCAATCCGTC	GCGGATAACAATTTCACACAGGAAACAGCCTAAGTCTTGACTGCTGCC	1000	949	-25
ANID_00062.1			GTAACGCCAGGGTTTTCCCAGTCACGACGGAACTAGGTCGGAGGTATTG	ATCCACTTAACGTTACTGAAATCAGCAGCCTCTCAACTTGTC	1000	635	-28	CTCCTTCAATATCATCTTCTGTCGGCTAAGCTGAAAGGTGAC	GCGGATAACAATTTCACACAGGAAACAGCGTCTAACAGAAGCCAACACC	1000	830	-11
ANID_00063.1			GTAACGCCAGGGTTTTCCCAGTCACGACGCAGGACAGAGTCAACATCAG	ATCCACTTAACGTTACTGAAATCCTTAACTTGGAGCTAAGGCG	1000	988	6	CTCCTTCAATATCATCTTCTGTCCACGAAGGATGTGGACTAAG	GCGGATAACAATTTCACACAGGAAACAGCGCTGTCGTATCAGCAACTAC	1000	918	-19
ANID_00064.1			GTAACGCCAGGGTTTTCCCAGTCACGACGGTGGACTTGATGAACACTCC	ATCCACTTAACGTTACTGAAATCCTTATGTTCAGAGGTCCGAG	1000	638	55	CTCCTTCAATATCATCTTCTGTCCTATAACGAGTAACCGGACG	GCGGATAACAATTTCACACAGGAAACAGCAGCTCTCAACTCCATACCTC	1000	847	8
ANID_00065.1			GTAACGCCAGGGTTTTCCCAGTCACGACGCCGACTTAGCCTGTAGTTCT	ATCCACTTAACGTTACTGAAATCCTGTGGTGTTGACTGACCA	1000	777	-29	CTCCTTCAATATCATCTTCTGTCGACACTTCAAAGGCCGTCTA	GCGGATAACAATTTCACACAGGAAACAGCAGCTACTATGCACAGGTGAC	1000	599	-21
ANID_00066.1			GTAACGCCAGGGTTTTCCCAGTCACGACGCTTGCTAGGGATAGACTTCG	ATCCACTTAACGTTACTGAAATCGAGTCTCGACTGAGAAATGG	1000	658	-2	CTCCTTCAATATCATCTTCTGTCGGAAGCTTTAGTACAGACCG	GCGGATAACAATTTCACACAGGAAACAGCCACACTCCTATTCCGTGTTC	1000	736	4
ANID_00067.1			GTAACGCCAGGGTTTTCCCAGTCACGACGCCTGTACGTCTCGACATCT	ATCCACTTAACGTTACTGAAATCCTTCTGTGTTCTGAGGGATG	1000	919	-8	CTCCTTCAATATCATCTTCTGTCGACGTTATCCCTGTTCTCG	GCGGATAACAATTTCACACAGGAAACAGCCTACCTCAAGGAATCCTCC	1000	719	4
ANID_00068.1			GTAACGCCAGGGTTTTCCCAGTCACGACGAGCTAGCATACTGAGCAGC	ATCCACTTAACGTTACTGAAATCGTAGGGTCCTGAACGCATTT	1000	744	-17	CTCCTTCAATATCATCTTCTGTCCAAGGGAAAGAAGAAGGGG	GCGGATAACAATTTCACACAGGAAACAGCGTCTTACCTTCTCCAACGAG	1000	884	-28
ANID_00069.1			GTAACGCCAGGGTTTTCCCAGTCACGACGGAAGTTGTCAGACTGAAGGC	ATCCACTTAACGTTACTGAAATCGTGAGACTGAGACCGAAGA	1000	600	-63	CTCCTTCAATATCATCTTCTGTCGCTCCACTGCTGGATAATTC	GCGGATAACAATTTCACACAGGAAACAGCGGTTGTAGAGGGTGAAGACT	1000	767	-17
ANID_00070.1			GTAACGCCAGGGTTTTCCCAGTCACGACGACAAGGACAGGTACTGGTG	ATCCACTTAACGTTACTGAAATCAGAGACGGCATCGTAGTTC	1000	952	-10	CTCCTTCAATATCATCTTCTGTCAGTTGTCAGACTGAAGGCTC	GCGGATAACAATTTCACACAGGAAACAGCAGACTGTAGTCGTTGGTGGT	1000	665	-14
ANID_00071.1			GTAACGCCAGGGTTTTCCCAGTCACGACGGAGGAGAACGTCTGATTAGC	ATCCACTTAACGTTACTGAAATCCAACTGCACAACTCACGAAC	1000	948	3	CTCCTTCAATATCATCTTCTGTCAGCACTCATCAGCGACTTG	GCGGATAACAATTTCACACAGGAAACAGCTACCATGACTGTCTCCTCTG	1000	639	-30
ANID_00072.1			GTAACGCCAGGGTTTTCCCAGTCACGACGGGTCAGAAAGTAGAGCAGGT	ATCCACTTAACGTTACTGAAATCGAAATAACCTCAGTCCCTGG	1000	811	9	CTCCTTCAATATCATCTTCTGTCGTGCTGAACTCCATGATGC	GCGGATAACAATTTCACACAGGAAACAGCAAGGAGTCTCGTACTTCCAG	1000	892	10
ANID_00073.1			GTAACGCCAGGGTTTTCCCAGTCACGACGCTAGACTGGATCTCAATCGG	ATCCACTTAACGTTACTGAAATCCTATCTTCTCGGGCTGTCAT	1000	963	-52	CTCCTTCAATATCATCTTCTGTCCGAGGATGGTACTTAAGCTG	GCGGATAACAATTTCACACAGGAAACAGCGCTAATGACTTCCACAGAGC	1000	983	-16
ANID_00074.1			GTAACGCCAGGGTTTTCCCAGTCACGACGGGCAGAATAGGACAACTCAC	ATCCACTTAACGTTACTGAAATCGTCATAGTCCCTTCCCTTGT	1000	600	-59	CTCCTTCAATATCATCTTCTGTCGCTTAAGTACCATCCTCGTC	GCGGATAACAATTTCACACAGGAAACAGCAGGTCATCTACAGGGAGCTA	1000	762	-8
ANID_00075.1			GTAACGCCAGGGTTTTCCCAGTCACGACGTGACTGGACTGAACTAGGTG	ATCCACTTAACGTTACTGAAATCCTCAGCAGGAGAGTGCTGG	1000	892	-28	CTCCTTCAATATCATCTTCTGTCCTAGATTATCCGACTCTGGG	GCGGATAACAATTTCACACAGGAAACAGCACAGATCTCTCTCCTTCAGC	1000	626	-4
ANID_00076.1			GTAACGCCAGGGTTTTCCCAGTCACGACGGTTAGTATCCCGTACTTGGC	ATCCACTTAACGTTACTGAAATCAGGACTTGGACTTACTCGG	1000	966	-21	CTCCTTCAATATCATCTTCTGTCGATGAACTATGGCCACACAC	GCGGATAACAATTTCACACAGGAAACAGCCACTCTTGAAGGTCGTATCC	1000	901	13
ANID_00077.1			GTAACGCCAGGGTTTTCCCAGTCACGACGGAGATGCTGGGAGATGTAGT	ATCCACTTAACGTTACTGAAATCGGCCATTTTAGACTCAGTGG	1000	728	-5	CTCCTTCAATATCATCTTCTGTCCATAGGAGACGGTTCTCTG	GCGGATAACAATTTCACACAGGAAACAGCGGTAAGTGGGAAGAGTTCAC	1000	816	-5
ANID_00078.1			GTAACGCCAGGGTTTTCCCAGTCACGACGAAGGGAGAGTACTGTGATGG	ATCCACTTAACGTTACTGAAATCGATGCTGAAGTTGACCTCG	1000	851	-23	CTCCTTCAATATCATCTTCTGTCATAGCGTCTCGTCGTTCTC	GCGGATAACAATTTCACACAGGAAACAGCGACAGGGAATAGTTCACAGG	1000	902	42
ANID_00080.1			GTAACGCCAGGGTTTTCCCAGTCACGACGGAGTTCACGTACTGGTTCTG	ATCCACTTAACGTTACTGAAATCGTCATCTGGATGGCTTGATG	1000	888	-4	CTCCTTCAATATCATCTTCTGTCCCTGCTCTGAACAGTCAGTA	GCGGATAACAATTTCACACAGGAAACAGCGTCAGTCTAGTCCAAGTCCC	1000	600	3
ANID_00081.1			GTAACGCCAGGGTTTTCCCAGTCACGACGGCGACCGTAGTCTGAGTAAT	ATCCACTTAACGTTACTGAAATCCGGGAGCAGAGTAGAGTAAG	1000	741	-3	CTCCTTCAATATCATCTTCTGTCATCACAACGACGCGATACC	GCGGATAACAATTTCACACAGGAAACAGCGCTTGTGAGATCTAAGCCAC	1000	912	4
ANID_00082.1			GTAACGCCAGGGTTTTCCCAGTCACGACGTACCCTGTCTCAGTCATCTG	ATCCACTTAACGTTACTGAAATCGCAGCTAGAAGACACCAAG	1000	988	1	CTCCTTCAATATCATCTTCTGTCCCCCCACTGCTACACCTAC	GCGGATAACAATTTCACACAGGAAACAGCGCTGTCTACCTTACCATCCT	1000	876	49
ANID_00083.1			GTAACGCCAGGGTTTTCCCAGTCACGACGCTCACCACACTTATGTACGC	ATCCACTTAACGTTACTGAAATCGATGATGAGCTCGAAGTAGC	1000	636	4	CTCCTTCAATATCATCTTCTGTCGTGTCTCGTCTCCTATTTCC	GCGGATAACAATTTCACACAGGAAACAGCCCGCTTACTAGCTTCTCTGT	1000	910	8
ANID_00084.1			GTAACGCCAGGGTTTTCCCAGTCACGACGGTCAACGTGACTATCACCAC	ATCCACTTAACGTTACTGAAATCGTATCACTGAGGAGGGAGAG	1000	988	-6	CTCCTTCAATATCATCTTCTGTCCAGTAGACTTTGTTCGCAGC	GCGGATAACAATTTCACACAGGAAACAGCGACGATGAGAGGAAACTAGG	1000	769	-6
ANID_00085.1			GTAACGCCAGGGTTTTCCCAGTCACGACGCTCTCATTAGGTAGGTTCCG	ATCCACTTAACGTTACTGAAATCCGTCATACTGATAGGTCTCG	1000	678	-5	CTCCTTCAATATCATCTTCTGTCGCACTTCATAGGTGCTGTAG	GCGGATAACAATTTCACACAGGAAACAGCCTCATCTACATCCTCCTCCT	1000	787	-11
ANID_00086.1			GTAACGCCAGGGTTTTCCCAGTCACGACGAACTACTGACAGATAGGCGG	ATCCACTTAACGTTACTGAAATCGTCATCAAGGGGAAGACTC	1000	919	-62	CTCCTTCAATATCATCTTCTGTCGTCCTCGTTTCCATACCTAC	GCGGATAACAATTTCACACAGGAAACAGCGTCATCGTTCTAGGTAAGCC	1000	696	6
ANID_00087.1			GTAACGCCAGGGTTTTCCCAGTCACGACGGTATTGAGCCCTTCTGGTC	ATCCACTTAACGTTACTGAAATCCTGGTAGGAACAAAGCAGTC	1000	818	-3	CTCCTTCAATATCATCTTCTGTCACCTGGATCGGACTGATAG	GCGGATAACAATTTCACACAGGAAACAGCCACTGCTAGGCATAATCCTC	1000	897	-73
ANID_00088.1			GTAACGCCAGGGTTTTCCCAGTCACGACGATCCACGATACTACCGAGC	ATCCACTTAACGTTACTGAAATCTCAGATGAGAGTCTGGAGC	1000	624	30	CTCCTTCAATATCATCTTCTGTCGGACGAGAGAGGTGATTAAG	GCGGATAACAATTTCACACAGGAAACAGCATACCGACTCTCTACTTCCG	1000	917	-19
ANID_00089.1			GTAACGCCAGGGTTTTCCCAGTCACGACGTAGGGTACCATACCTCCAAC	ATCCACTTAACGTTACTGAAATCCTTCAGCATGACCTTCTTCC	1000	929	-29	CTCCTTCAATATCATCTTCTGTCGCTACCGTGCTACACTCTTA	GCGGATAACAATTTCACACAGGAAACAGCACTACCAGGAGCAGACAGAT	1000	692	5
ANID_00090.1			GTAACGCCAGGGTTTTCCCAGTCACGACGGGTCATCGACTAGAACTTCC	ATCCACTTAACGTTACTGAAATCGTACTCTTCCCTCCAGTGAG	1000	677	-23	CTCCTTCAATATCATCTTCTGTCCTACTAACTTCTGGACACGC	GCGGATAACAATTTCACACAGGAAACAGCGTGTTGGTAATGTGGTCCTG	1000	864	14
ANID_00091.1			GTAACGCCAGGGTTTTCCCAGTCACGACGGAGTGAGAGAGATAAGGCG	ATCCACTTAACGTTACTGAAATCGTAATCGAAGCCTCCCATC	1000	641	-17	CTCCTTCAATATCATCTTCTGTCAGACAGTTCTCGACTCAAGG	GCGGATAACAATTTCACACAGGAAACAGCGCTTAGACTGAAGGATAGGG	1000	700	-43
ANID_00092.1			GTAACGCCAGGGTTTTCCCAGTCACGACGGTAGCACTAGCGGGTAAAGA	ATCCACTTAACGTTACTGAAATCGATCGCCATTGTGAGATACC	1000	767	-8	CTCCTTCAATATCATCTTCTGTCCCGCAGCTGTATACTGAAAC	GCGGATAACAATTTCACACAGGAAACAGCCCTCTGTCCAACTTATAGGC	1000	923	-18
ANID_00093.1	PCR fail		GTAACGCCAGGGTTTTCCCAGTCACGACGCTCTGTAGCGAGTTTTAGGG	ATCCACTTAACGTTACTGAAATCTACTCTCTTGCGAGAAGCC	1000	968	-29	CTCCTTCAATATCATCTTCTGTCCTACATGGAGAGTTTGGGTC	GCGGATAACAATTTCACACAGGAAACAGCAGCTCCCTTATACCAGTCAG	1000	826	16
ANID_00094.1			GTAACGCCAGGGTTTTCCCAGTCACGACGGCGTACCTAATCCTACATCC	ATCCACTTAACGTTACTGAAATCGACAGTAGTAGTGCAGTGGC	1000	949	46	CTCCTTCAATATCATCTTCTGTCGGGTGAAAGGGACGTCTTC	GCGGATAACAATTTCACACAGGAAACAGCCTCTGGAGGTAAAAGTCCTG	1000	994	-6
ANID_00095.1			GTAACGCCAGGGTTTTCCCAGTCACGACGGATCAGAGCTAGCCTTAGGA	ATCCACTTAACGTTACTGAAATCATTCGTGGGACAGTCTAGC	1000	604	-1	CTCCTTCAATATCATCTTCTGTCCCTGGAATGGATGGAGAGTA	GCGGATAACAATTTCACACAGGAAACAGCCCACTATAGGCTTTCCTCAG	1000	919	36
ANID_00096.1			GTAACGCCAGGGTTTTCCCAGTCACGACGCGAGTAAAGCTCCCTGTAAG	ATCCACTTAACGTTACTGAAATCGTCATAGCGTCTCATAGGC	1000	860	-4	CTCCTTCAATATCATCTTCTGTCGAGGCTCGCTGAATTGGTAT	GCGGATAACAATTTCACACAGGAAACAGCCTCGAGGTAGCAGATTGAC	1000	932	-22
ANID_00099.1			GTAACGCCAGGGTTTTCCCAGTCACGACGCTATTCAGGTTAGCCAGAGG	ATCCACTTAACGTTACTGAAATCGTACATCTCTCGAGGGGAC	1000	836	-5	CTCCTTCAATATCATCTTCTGTCCTCCGCCATTCACTATGAG	GCGGATAACAATTTCACACAGGAAACAGCGTCTCTACCAGCTATGGACC	1000	914	-18
ANID_00100.1			GTAACGCCAGGGTTTTCCCAGTCACGACGCTCTGTCTCAGGACCCTACT	ATCCACTTAACGTTACTGAAATCCTTTCATGAGTTGTGGAGCC	1000	663	-21	CTCCTTCAATATCATCTTCTGTCGGCGCAGTTCTTTTAGGAG	GCGGATAACAATTTCACACAGGAAACAGCGAGGGTTCCAGTTGAGTAAC	1000	672	-16
ANID_00101.1			GTAACGCCAGGGTTTTCCCAGTCACGACGGAATGAGACTCCAGAAGAGC	ATCCACTTAACGTTACTGAAATCACAACGTCGGATCAGGTAAG	1000	726	-29	CTCCTTCAATATCATCTTCTGTCGTAGAAGGGTTTACAGCCAC	GCGGATAACAATTTCACACAGGAAACAGCAGACATACACGACTAGCAGC	1000	803	-4
ANID_00102.1			GTAACGCCAGGGTTTTCCCAGTCACGACGCTCAGCGGTATTAGGGTAAG	ATCCACTTAACGTTACTGAAATCGTGAGGGTAATTCTCACGG	1000	659	-29	CTCCTTCAATATCATCTTCTGTCCTGGTCCAGCTGTAGAATC	GCGGATAACAATTTCACACAGGAAACAGCGCTCTTCTGGAGTCTCATTC	1000	802	-22
ANID_00103.1			GTAACGCCAGGGTTTTCCCAGTCACGACGGAGGTCGTCGAAAGATAGTC	ATCCACTTAACGTTACTGAAATCCTGCAAAGAGGTGCTGTAG	1000	962	21	CTCCTTCAATATCATCTTCTGTCCCCTCAAATCTTCTCCGTC	GCGGATAACAATTTCACACAGGAAACAGCTACAGGTTGCGTACTAGGTG	1000	770	-22
ANID_00104.1			GTAACGCCAGGGTTTTCCCAGTCACGACGCCCACATAGACTAAACGACC	ATCCACTTAACGTTACTGAAATCCTCACAAGGTCTGTCAATGC	1000	993	-22	CTCCTTCAATATCATCTTCTGTCCTCGCAATAGACAGCAGTG	GCGGATAACAATTTCACACAGGAAACAGCATAGGACCCCTCGACTAGAT	1000	763	8
ANID_00105.1			GTAACGCCAGGGTTTTCCCAGTCACGACGGTCTCCAGACTTCACAAGGT	ATCCACTTAACGTTACTGAAATCCAAGAACCTTACGTCTCGG	1000	913	-27	CTCCTTCAATATCATCTTCTGTCATGAATCGGACGCCTAGAG	GCGGATAACAATTTCACACAGGAAACAGCGGCTAGGTGTTAAGATGACC	1000	922	-17
ANID_00106.1			GTAACGCCAGGGTTTTCCCAGTCACGACGGTCTTGGTTGGAAGTAGGC	ATCCACTTAACGTTACTGAAATCGTGTAAGAGGCCTGACCTA	1000	865	2	CTCCTTCAATATCATCTTCTGTCGCTTAGTCCAAACGTTCCC	GCGGATAACAATTTCACACAGGAAACAGCCTCGTAGGAAGCAAACTCTC	1000	840	-6
ANID_00107.1	Fail	3' flank fail	GTAACGCCAGGGTTTTCCCAGTCACGACGGTCGTCTGTCCTTGTAACG	ATCCACTTAACGTTACTGAAATCGCTGGAACTTATAGACACGC	1000	720	-29	CTCCTTCAATATCATCTTCTGTCGATAGAACGGTCTTGAGCC	GCGGATAACAATTTCACACAGGAAACAGCGACAAATAGCGAGGTAGGAG	1000	882	8
ANID_00107.1			GTAACGCCAGGGTTTTCCCAGTCACGACGGTCGTCTGTCCTTGTAACG	ATCCACTTAACGTTACTGAAATCGCTGGAACTTATAGACACGC	1000	720	-29	CTCCTTCAATATCATCTTCTGTCGATAGAACGGTCTTGAGCC	GCGGATAACAATTTCACACAGGAAACAGCGACAAATAGCGAGGTAGGAG	1000	882	8
ANID_00108.1			GTAACGCCAGGGTTTTCCCAGTCACGACGCTCCTACCTCGCTATTTGTC	ATCCACTTAACGTTACTGAAATCCATCCATGATGGGAGTGTAG	1000	867	-6	CTCCTTCAATATCATCTTCTGTCGAGTTAAGAGGGTTCCTGG	GCGGATAACAATTTCACACAGGAAACAGCCTCACCAGACGCATACATAG	1000	973	-30
ANID_00109.1			GTAACGCCAGGGTTTTCCCAGTCACGACGCTATGTAGCGTCTGTTCCTG	ATCCACTTAACGTTACTGAAATCGACTGAGAATATGGGTCGTC	1000	810	7	CTCCTTCAATATCATCTTCTGTCTCGGGTTACGTATCAGAGG	GCGGATAACAATTTCACACAGGAAACAGCGTTAACCGAAGAGGTGAGTG	1000	673	-25
ANID_00110.1			GTAACGCCAGGGTTTTCCCAGTCACGACGCTCCTGGTCTGAGTGACAA	ATCCACTTAACGTTACTGAAATCCGGACATTGTATAGACACCC	1000	902	-6	CTCCTTCAATATCATCTTCTGTCGAGCAAGAAGACAACGACG	GCGGATAACAATTTCACACAGGAAACAGCGAGGAGCTAGAGGCTCATAA	1000	779	-30
ANID_00111.1			GTAACGCCAGGGTTTTCCCAGTCACGACGGAAACTAGAACTAGACGGGC	ATCCACTTAACGTTACTGAAATCGACGATCGATCCATTTCTGC	1000	619	-13	CTCCTTCAATATCATCTTCTGTCAGCTGACTAGGTCGATCTCT	GCGGATAACAATTTCACACAGGAAACAGCGATACTCCTGAAAGGGAGTG	1000	942	-10
ANID_00112.1			GTAACGCCAGGGTTTTCCCAGTCACGACGTAGTACGTAGGCAGTCTCCA	ATCCACTTAACGTTACTGAAATCAGAGAGGAGGAAGACATGG	1000	806	-16	CTCCTTCAATATCATCTTCTGTCGATACTCCTGAAAGGGAGTG	GCGGATAACAATTTCACACAGGAAACAGCGCTCCGTACTACTCCCTAGA	1000	714	-21
ANID_00113.1			GTAACGCCAGGGTTTTCCCAGTCACGACGACTTAAGCCAGTCCTCTGTC	ATCCACTTAACGTTACTGAAATCCACACGAAGTGGTAGCCAT	1000	709	-18	CTCCTTCAATATCATCTTCTGTCGCACTGACTGAGCCATGTTA	GCGGATAACAATTTCACACAGGAAACAGCGACCAAGACGAAGAACTCTC	1000	639	-11
ANID_00114.1			GTAACGCCAGGGTTTTCCCAGTCACGACGCTGACATGGTCCTTCACTAC	ATCCACTTAACGTTACTGAAATCCCTACAGAGGTATGCCAAG	1000	828	-23	CTCCTTCAATATCATCTTCTGTCGGGTCCGGCATAAACTATTC	GCGGATAACAATTTCACACAGGAAACAGCCTAATAGGTCAGGAGCTTCG	1000	805	-13
ANID_00116.1			GTAACGCCAGGGTTTTCCCAGTCACGACGCAGCCATAGCATAGTACGTC	ATCCACTTAACGTTACTGAAATCGTCAAGAACGGTCAGGAAG	1000	752	-17	CTCCTTCAATATCATCTTCTGTCGCATTCAGGTTGTCCCATAG	GCGGATAACAATTTCACACAGGAAACAGCGCGAGCTATCGTACTCTGTA	1000	654	-20
ANID_00117.1			GTAACGCCAGGGTTTTCCCAGTCACGACGGACACCCTTACTACCCAGAG	ATCCACTTAACGTTACTGAAATCGTGGATAGAGAGAAAGGGAG	1000	607	2	CTCCTTCAATATCATCTTCTGTCATGTTCTCCGAGGCCACTT	GCGGATAACAATTTCACACAGGAAACAGCGCGTTAGGATCTACCTCACT	1000	790	-30
ANID_00118.1			GTAACGCCAGGGTTTTCCCAGTCACGACGAGACGGCTCATTACCTGTAG	ATCCACTTAACGTTACTGAAATCGCGACCTCCATCACGATTAT	1000	620	-10	CTCCTTCAATATCATCTTCTGTCCTTAGGCAGGCTTCTAGCTT	GCGGATAACAATTTCACACAGGAAACAGCGGTGTAGTCCTCTCTCGGTA	1000	922	-5
ANID_00119.1			GTAACGCCAGGGTTTTCCCAGTCACGACGTAGGTGTCGGAGTTGGTATC	ATCCACTTAACGTTACTGAAATCAGTAGACGATGCTTCTCCC	1000	752	-20	CTCCTTCAATATCATCTTCTGTCGGGCGAAGAAGGTCTAGATA	GCGGATAACAATTTCACACAGGAAACAGCGACTAGCCTTGGCTCAGATA	1000	686	-17
ANID_00120.1			GTAACGCCAGGGTTTTCCCAGTCACGACGACGTAGCTGAGGACCTAAAG	ATCCACTTAACGTTACTGAAATCGTTCGAAGAGTTTGGGGCT	1000	619	-25	CTCCTTCAATATCATCTTCTGTCAGGGGGTAATAGAATAGCGG	GCGGATAACAATTTCACACAGGAAACAGCACCAGTACTTGGACTCAAGG	1000	648	-9
ANID_00121.1			GTAACGCCAGGGTTTTCCCAGTCACGACGAGGTGTAGACGGTTAGGAAG	ATCCACTTAACGTTACTGAAATCCGGGGTTTGAGTTGTCATC	1000	650	-17	CTCCTTCAATATCATCTTCTGTCTAGAGAAAGGAGTTGCAGGC	GCGGATAACAATTTCACACAGGAAACAGCAGACTATGAGCTTCTGAGCC	1000	979	6
ANID_00122.1			GTAACGCCAGGGTTTTCCCAGTCACGACGGAGATCCTCGAGTTCCTGT	ATCCACTTAACGTTACTGAAATCCATCATGAATGGCTAGGCTG	1000	963	-2	CTCCTTCAATATCATCTTCTGTCGGTTCTTATCTTGCTTCCCC	GCGGATAACAATTTCACACAGGAAACAGCCTATGCCTCCTTCTACGTTC	1000	947	-7
ANID_00123.1			GTAACGCCAGGGTTTTCCCAGTCACGACGCACTTCGTCAGTGATGTACC	ATCCACTTAACGTTACTGAAATCGGACCATTTTAGTGACTCGG	1000	693	-6	CTCCTTCAATATCATCTTCTGTCGTTGAGGGGAGTTCATAGG	GCGGATAACAATTTCACACAGGAAACAGCCGTAACCACTGTGCTTCTAC	1000	729	-18
ANID_00124.1			GTAACGCCAGGGTTTTCCCAGTCACGACGAGCACCATTACCTCCTCTAC	ATCCACTTAACGTTACTGAAATCGAAGACATACTGCTGCGAG	1000	770	-72	CTCCTTCAATATCATCTTCTGTCGAATACGCCAGATGCCTAC	GCGGATAACAATTTCACACAGGAAACAGCCTTATCCTGGTACTTCCTCG	1000	932	-2
ANID_00126.1			GTAACGCCAGGGTTTTCCCAGTCACGACGAGTATAGTCCGTCCTTCTCG	ATCCACTTAACGTTACTGAAATCATTCCAGGCTCCATCTCAG	1000	937	-13	CTCCTTCAATATCATCTTCTGTCTACAGTAGCTCCTACACCGA	GCGGATAACAATTTCACACAGGAAACAGCCAGCGAACACCTCATCTAC	1000	798	47
ANID_00127.1			GTAACGCCAGGGTTTTCCCAGTCACGACGTAGTTTAGGCGACGGTACTC	ATCCACTTAACGTTACTGAAATCGTCATCTTGCCGGTGACTC	1000	758	-4	CTCCTTCAATATCATCTTCTGTCACTGGGATACTCAGTCGCT	GCGGATAACAATTTCACACAGGAAACAGCCCCTTGCCTAGGTAAACTAC	1000	717	-28
ANID_00128.1			GTAACGCCAGGGTTTTCCCAGTCACGACGCCTTACCTACAGCCAGGTAG	ATCCACTTAACGTTACTGAAATCGAGGACACATTGTGAAGTCC	1000	688	-9	CTCCTTCAATATCATCTTCTGTCCAGGAAACGGCTGAACAGTA	GCGGATAACAATTTCACACAGGAAACAGCGTAAGGGGTTAGTCCAGATG	1000	651	-21
ANID_00129.1			GTAACGCCAGGGTTTTCCCAGTCACGACGGGAAGCTGTAGGCTAGAGAG	ATCCACTTAACGTTACTGAAATCCTGAGGTTATCGAGTTCTGG	1000	726	48	CTCCTTCAATATCATCTTCTGTCGTAGAACATCGGAGTTGGC	GCGGATAACAATTTCACACAGGAAACAGCGTTAGGGTTACCCGTAGATG	1000	823	0
ANID_00130.1			GTAACGCCAGGGTTTTCCCAGTCACGACGCATATACGGACAGTCAGCC	ATCCACTTAACGTTACTGAAATCGTATGCTGTGGTTGGTGTAG	1000	770	4	CTCCTTCAATATCATCTTCTGTCGATGGTACGGAGATATACGC	GCGGATAACAATTTCACACAGGAAACAGCAGGTGGGACCTAGTACTTCA	1000	715	-2
ANID_00131.1			GTAACGCCAGGGTTTTCCCAGTCACGACGGATGGTCTCGATAGAGTGTG	ATCCACTTAACGTTACTGAAATCAGTAGAGCCGTAGTAAGCGT	1000	748	-28	CTCCTTCAATATCATCTTCTGTCGGGCGTGTGTGATCATGTA	GCGGATAACAATTTCACACAGGAAACAGCGTCTACGTTTGAGGGGTTAG	1000	857	-12
ANID_00132.1			GTAACGCCAGGGTTTTCCCAGTCACGACGGTCTTCCTCGTCATGTCTCT	ATCCACTTAACGTTACTGAAATCGGGCTGCGAAACAATATACG	1000	977	-25	CTCCTTCAATATCATCTTCTGTCCTCCTAGTGAGATTCTTCCG	GCGGATAACAATTTCACACAGGAAACAGCGTAAGTTCCAACACTCCCTC	1000	648	-7
ANID_00134.1			GTAACGCCAGGGTTTTCCCAGTCACGACGGATCTGAGACTGCTGGTAGA	ATCCACTTAACGTTACTGAAATCGAGCCACGCTTTCAGATTC	1000	924	-21	CTCCTTCAATATCATCTTCTGTCGGATGGGTGTCTTATGTAGC	GCGGATAACAATTTCACACAGGAAACAGCATAGTCTGAGGGTCAAGTCG	1000	729	-19
ANID_00135.1			GTAACGCCAGGGTTTTCCCAGTCACGACGCGACTTGACCCTCAGACTAT	ATCCACTTAACGTTACTGAAATCGCAGTCATGGAGAGAAAGAC	1000	792	-29	CTCCTTCAATATCATCTTCTGTCCCGGTTACAACTCCAGATCA	GCGGATAACAATTTCACACAGGAAACAGCCTCCATTCTACCTGCTATCC	1000	659	-8
ANID_00136.1			GTAACGCCAGGGTTTTCCCAGTCACGACGACAGATAGAGAAGTGACGGG	ATCCACTTAACGTTACTGAAATCCTAAGCACTCCGTCCTGTT	1000	602	-66	CTCCTTCAATATCATCTTCTGTCCTAGGTGGAGGTGTGATGT	GCGGATAACAATTTCACACAGGAAACAGCGGATAGCAGGTAGAATGGAG	1000	942	-4
ANID_00137.1			GTAACGCCAGGGTTTTCCCAGTCACGACGCCTCTACTCTCATCCCTTGT	ATCCACTTAACGTTACTGAAATCAACAGCTCGCTCAGACAAC	1000	908	56	CTCCTTCAATATCATCTTCTGTCTACTGGGCTACTACACTCCA	GCGGATAACAATTTCACACAGGAAACAGCACTGTCTAGGTCATCACGGT	1000	880	55
ANID_00138.1			GTAACGCCAGGGTTTTCCCAGTCACGACGAGTTTCACACCAGGACCTAC	ATCCACTTAACGTTACTGAAATCCAGATCAGACGACTCCAAG	1000	734	6	CTCCTTCAATATCATCTTCTGTCGGCGTCGAAGGTGACTATT	GCGGATAACAATTTCACACAGGAAACAGCACACCGCTAGCCTATCTTAC	1000	743	8
ANID_00139.1			GTAACGCCAGGGTTTTCCCAGTCACGACGAGAAGGACAGTAAGACAGGG	ATCCACTTAACGTTACTGAAATCCTTGTCTGCTGGGCAAAAG	1000	840	11	CTCCTTCAATATCATCTTCTGTCGAACCCAGGGACAAAAGTC	GCGGATAACAATTTCACACAGGAAACAGCCTGCCTGAGTATCTTCTGTG	1000	991	-2
ANID_00140.1			GTAACGCCAGGGTTTTCCCAGTCACGACGGTACAGTGAGTAGGCTGCTG	ATCCACTTAACGTTACTGAAATCGACAGTAAGACAGGGCAGA	1000	713	-27	CTCCTTCAATATCATCTTCTGTCGTCAGAGTACATATCCTGCG	GCGGATAACAATTTCACACAGGAAACAGCAGCGAGAGGAAGAAGGTAG	1000	919	-7
ANID_00141.1			GTAACGCCAGGGTTTTCCCAGTCACGACGGTCGTAGTACTTGTGAGGCT	ATCCACTTAACGTTACTGAAATCGAACAGGTAGTCGCAGAAAG	1000	935	-27	CTCCTTCAATATCATCTTCTGTCATAAGGTTGTCGTGTAGGGC	GCGGATAACAATTTCACACAGGAAACAGCCTTGGACGTCCTCTAAAGTC	1000	930	-17
ANID_00142.1			GTAACGCCAGGGTTTTCCCAGTCACGACGGACGACATAGACATGGTCAC	ATCCACTTAACGTTACTGAAATCCATATTGACGAGTCAGCTCC	1000	685	-2	CTCCTTCAATATCATCTTCTGTCGGCCACGTCAACTCCAGTA	GCGGATAACAATTTCACACAGGAAACAGCAGCTAGCTCACTTCCTCACT	1000	886	-23
ANID_00143.1			GTAACGCCAGGGTTTTCCCAGTCACGACGGGGAGGACATACTACCAAGT	ATCCACTTAACGTTACTGAAATCGTTGTTCGAGTGAGGAAGTG	1000	632	9	CTCCTTCAATATCATCTTCTGTCGGACATGAGCTATCAGCAG	GCGGATAACAATTTCACACAGGAAACAGCAGACTCGTCTCGGTAAAGTG	1000	860	-25
ANID_00144.1			GTAACGCCAGGGTTTTCCCAGTCACGACGGAGTGAGCAAGGGGTAAAC	ATCCACTTAACGTTACTGAAATCGATAGGCTTGGATGACCTC	1000	762	2	CTCCTTCAATATCATCTTCTGTCCTCAGACCACGGTACAACAT	GCGGATAACAATTTCACACAGGAAACAGCAGTGACTAGGAAGAAGTGGG	1000	704	4
ANID_00146.1	PCR fail		GTAACGCCAGGGTTTTCCCAGTCACGACGAGATGGGAAGAGAGTGGAG	ATCCACTTAACGTTACTGAAATCGAGGGAGAGACGTTGGATT	1000	633	43	CTCCTTCAATATCATCTTCTGTCGCGCTGCTTAGTTCTGCTA	GCGGATAACAATTTCACACAGGAAACAGCTCCTCTCCTCTACCTCACTC	1000	953	-11
ANID_00147.1			GTAACGCCAGGGTTTTCCCAGTCACGACGCCCTATATCTGAAGACAGCC	ATCCACTTAACGTTACTGAAATCGGGTCATTGTGACTCTCAG	1000	866	-6	CTCCTTCAATATCATCTTCTGTCAGATGGGAAGAGAGTGGAG	GCGGATAACAATTTCACACAGGAAACAGCCGAGTCGTCCTAGTTCAAG	1000	784	-46
ANID_00148.1			GTAACGCCAGGGTTTTCCCAGTCACGACGCAGTGCAGTACTAGCCGAT	ATCCACTTAACGTTACTGAAATCGATGTCATAGTGGGAGTGAG	1000	856	-7	CTCCTTCAATATCATCTTCTGTCGAGATTGTCGACCGATTGC	GCGGATAACAATTTCACACAGGAAACAGCAGATGGAAGACCAGAGGTAG	1000	687	-30
ANID_00149.1	Fail	3' flank fail	GTAACGCCAGGGTTTTCCCAGTCACGACGCAGAGTCGCTATCTCTAGCA	ATCCACTTAACGTTACTGAAATCGAGCCATTGTGTCTGGTTAG	1000	813	-6	CTCCTTCAATATCATCTTCTGTCGATGGTTTGGAGTAGGAGTG	GCGGATAACAATTTCACACAGGAAACAGCGTACAGATGTACGCTTACGG	1000	966	-26
ANID_00150.1	Fail	5' flank fail	GTAACGCCAGGGTTTTCCCAGTCACGACGATAACTCGAGGACTGAGCTG	ATCCACTTAACGTTACTGAAATCGATGGAACCACCAAGAGAAG	1000	602	9	CTCCTTCAATATCATCTTCTGTCGGCAGTATGTTAACCGGTAG	GCGGATAACAATTTCACACAGGAAACAGCTAGCTACCTACTTCTTCGGG	1000	975	-1
ANID_00153.1			GTAACGCCAGGGTTTTCCCAGTCACGACGGCGGGATAGAGTAAGGTTAG	ATCCACTTAACGTTACTGAAATCAGTTGGCGCTGACATGAAG	1000	864	10	CTCCTTCAATATCATCTTCTGTCCAATGATGGGGAAGTGGTG	GCGGATAACAATTTCACACAGGAAACAGCGTAGTGAGCTGTTACTGCGT	1000	840	-6
ANID_00154.1			GTAACGCCAGGGTTTTCCCAGTCACGACGGGTCGACCTAACTCGTCTAC	ATCCACTTAACGTTACTGAAATCCTGAGTAGGATCCAAGCTGT	1000	942	34	CTCCTTCAATATCATCTTCTGTCAGTGTTAAGCGGGGAGAGT	GCGGATAACAATTTCACACAGGAAACAGCTGACTGTCTGGTATAGGACG	1000	662	-30
ANID_00156.1			GTAACGCCAGGGTTTTCCCAGTCACGACGCTTAGTACTCTTCGAAGCCC	ATCCACTTAACGTTACTGAAATCACAGGACTGGGAGAGGATTT	1000	965	9	CTCCTTCAATATCATCTTCTGTCAGGTCAAAGACGCCACTTC	GCGGATAACAATTTCACACAGGAAACAGCGGGTTCTCACTCACTGGTAT	1000	854	50
ANID_00157.1			GTAACGCCAGGGTTTTCCCAGTCACGACGGATCTTCACCTCCGATACTC	ATCCACTTAACGTTACTGAAATCCCACATCAATGCCTCCATAG	1000	794	9	CTCCTTCAATATCATCTTCTGTCACCTGACCTGGAATGACAC	GCGGATAACAATTTCACACAGGAAACAGCCAGAGTACACTGCTGTCCC	1000	881	-16
ANID_00158.1			GTAACGCCAGGGTTTTCCCAGTCACGACGGATCAGACAGGTAAACAGGC	ATCCACTTAACGTTACTGAAATCGACCACGAGAGTACATCTGA	1000	832	-3	CTCCTTCAATATCATCTTCTGTCGTAAACTCCCTCTTCTGCC	GCGGATAACAATTTCACACAGGAAACAGCCTTACCTCCTTTACCACGAC	1000	912	-4
ANID_00159.1			GTAACGCCAGGGTTTTCCCAGTCACGACGCCTGTCTGATCATCACCTC	ATCCACTTAACGTTACTGAAATCGTCCGGAGGAAATGGAATAC	1000	935	-21	CTCCTTCAATATCATCTTCTGTCGTTTATTGACGCTGTGCGAC	GCGGATAACAATTTCACACAGGAAACAGCCTGGCTACTGTTCTACCTGA	1000	611	0
ANID_00160.1			GTAACGCCAGGGTTTTCCCAGTCACGACGACGCTATAGCCCTCTACAAC	ATCCACTTAACGTTACTGAAATCAGACTCTCTTCCCCTATGTC	1000	969	10	CTCCTTCAATATCATCTTCTGTCGACTGCATAGTCTTCTGCAC	GCGGATAACAATTTCACACAGGAAACAGCCTAAGGCTAGGTACCCCAT	1000	649	-10
ANID_00161.1			GTAACGCCAGGGTTTTCCCAGTCACGACGGAAGAAGAAGACGAGGAGAC	ATCCACTTAACGTTACTGAAATCGCTACAAAGAGTGCTTGGC	1000	873	37	CTCCTTCAATATCATCTTCTGTCTAGGGCTGGTAGGGTAGATA	GCGGATAACAATTTCACACAGGAAACAGCGATGATGTAGAAGGGGAGAG	1000	660	-17
ANID_00162.1			GTAACGCCAGGGTTTTCCCAGTCACGACGGTTCTGAATAGTACTCCGCC	ATCCACTTAACGTTACTGAAATCGCTGCGACAAATTAGGAGTC	1000	982	-20	CTCCTTCAATATCATCTTCTGTCCGAGCTGCTTGTATCCTAGT	GCGGATAACAATTTCACACAGGAAACAGCAGATGTAGTCCCATCGAGTC	1000	638	-3
ANID_00163.1			GTAACGCCAGGGTTTTCCCAGTCACGACGGTTACTGGCCTGCTCTAGTC	ATCCACTTAACGTTACTGAAATCGAGTTCGTCGTCATGTTCG	1000	735	-23	CTCCTTCAATATCATCTTCTGTCCGGTCTTCGTACAGACAAG	GCGGATAACAATTTCACACAGGAAACAGCCCGTTACGGTAGTAGGAGAC	1000	997	-18
ANID_00164.1			GTAACGCCAGGGTTTTCCCAGTCACGACGGTAACAGATTCTGAGGAGGG	ATCCACTTAACGTTACTGAAATCGCAGACGTACCTGGTAAAC	1000	790	-25	CTCCTTCAATATCATCTTCTGTCGGTCCTGTGATCGACTACTT	GCGGATAACAATTTCACACAGGAAACAGCAGTACCTCCAGGTTGTCAAG	1000	703	-27
ANID_00165.1			GTAACGCCAGGGTTTTCCCAGTCACGACGCAGAACGTAGTGAGTTGCTC	ATCCACTTAACGTTACTGAAATCGAAGAGATCCTGGAGATCG	1000	837	-25	CTCCTTCAATATCATCTTCTGTCCAGCTTCTAAGATAGCAGGC	GCGGATAACAATTTCACACAGGAAACAGCGCTCCTTTCTATACAGCCTC	1000	712	-68
ANID_00166.1			GTAACGCCAGGGTTTTCCCAGTCACGACGGACTCTAGACCCTCCGTTT	ATCCACTTAACGTTACTGAAATCGTCATGTAGTTCCCCGTATC	1000	807	4	CTCCTTCAATATCATCTTCTGTCCACGGAGATGGAGAAGAGT	GCGGATAACAATTTCACACAGGAAACAGCGTGTAGTCGATGCTCAATGG	1000	770	-25
ANID_00167.1			GTAACGCCAGGGTTTTCCCAGTCACGACGCCTGATTCTCGGTGTACAGT	ATCCACTTAACGTTACTGAAATCCGACACTGTCTTGTGGAAG	1000	925	-3	CTCCTTCAATATCATCTTCTGTCAGTAGCTCAGCATCGTCAC	GCGGATAACAATTTCACACAGGAAACAGCGCGTATACACTGCTCTTCTG	1000	872	-3
ANID_00168.1			GTAACGCCAGGGTTTTCCCAGTCACGACGCTCTCTGGTTCAGAGGATCT	ATCCACTTAACGTTACTGAAATCATGGTGTCTGGTTTCGGTTC	1000	908	-1	CTCCTTCAATATCATCTTCTGTCACACTCTGCCGAGGTATTC	GCGGATAACAATTTCACACAGGAAACAGCATGCAGTAGAGGGTTCTAGG	1000	943	-67
ANID_00169.1			GTAACGCCAGGGTTTTCCCAGTCACGACGGTTCTGACCGCTAGACAATG	ATCCACTTAACGTTACTGAAATCCAGCTAACCAATTGCCTGAC	1000	950	-27	CTCCTTCAATATCATCTTCTGTCCTAGGTACGCTTCCACTTG	GCGGATAACAATTTCACACAGGAAACAGCTCTGAGTCCTACTACCCCAT	1000	832	-4
ANID_00170.1	Fail	5' flank fail	GTAACGCCAGGGTTTTCCCAGTCACGACGGGACTTAGTCGGTCACTTTC	ATCCACTTAACGTTACTGAAATCGCAGAAGTCAGGCAATTGGT	1000	977	7	CTCCTTCAATATCATCTTCTGTCGCTCATATGGAGCTTCCGA	GCGGATAACAATTTCACACAGGAAACAGCGTAGTTTACGGAGTTAGGCG	1000	852	-19
ANID_00170.1			GTAACGCCAGGGTTTTCCCAGTCACGACGGGACTTAGTCGGTCACTTTC	ATCCACTTAACGTTACTGAAATCGCAGAAGTCAGGCAATTGGT	1000	977	7	CTCCTTCAATATCATCTTCTGTCGCTCATATGGAGCTTCCGA	GCGGATAACAATTTCACACAGGAAACAGCGTAGTTTACGGAGTTAGGCG	1000	852	-19
ANID_00171.1	Fail	5' flank fail	GTAACGCCAGGGTTTTCCCAGTCACGACGGGACTGTACTGGAAACTTGC	ATCCACTTAACGTTACTGAAATCGACCAGAGGTCGATCAAAG	1000	882	10	CTCCTTCAATATCATCTTCTGTCTGTTACCTACGATGCCTAGC	GCGGATAACAATTTCACACAGGAAACAGCCTAGTACTCCGCCTAACTCC	1000	617	-19
ANID_00171.1	Fail	5' flank fail	GTAACGCCAGGGTTTTCCCAGTCACGACGGGACTGTACTGGAAACTTGC	ATCCACTTAACGTTACTGAAATCGACCAGAGGTCGATCAAAG	1000	882	10	CTCCTTCAATATCATCTTCTGTCTGTTACCTACGATGCCTAGC	GCGGATAACAATTTCACACAGGAAACAGCCTAGTACTCCGCCTAACTCC	1000	617	-19
ANID_00172.1			GTAACGCCAGGGTTTTCCCAGTCACGACGGCTCTTACGGTTCCTATCAG	ATCCACTTAACGTTACTGAAATCGGTGGGGAGTGTATCCATATTC	1000	638	-17	CTCCTTCAATATCATCTTCTGTCCTAGTCCAGGCTTTTGAGG	GCGGATAACAATTTCACACAGGAAACAGCCTGGCATAGTACACGGTTC	1000	974	-17
ANID_00173.1			GTAACGCCAGGGTTTTCCCAGTCACGACGCACTACGTAGCAATCGAGAG	ATCCACTTAACGTTACTGAAATCGATTGGAAAATCCCTACCCC	1000	980	1	CTCCTTCAATATCATCTTCTGTCGCACTTTTCGTCTCTCTCC	GCGGATAACAATTTCACACAGGAAACAGCGGATGAGTTGTGTCTGTCTG	1000	745	0
ANID_00174.1			GTAACGCCAGGGTTTTCCCAGTCACGACGCTGTCGAGTGAGTGAATAGC	ATCCACTTAACGTTACTGAAATCCCGAGCACCACGATGTTAT	1000	824	-28	CTCCTTCAATATCATCTTCTGTCCCGAGCGAAGTTGTGATTAG	GCGGATAACAATTTCACACAGGAAACAGCGCTTCTTGAGAGTACGGTCT	1000	890	-16
ANID_00176.1			GTAACGCCAGGGTTTTCCCAGTCACGACGGGCCAGAGAGAAACAGATAG	ATCCACTTAACGTTACTGAAATCGGATGGACGCTAACATCTC	1000	847	-15	CTCCTTCAATATCATCTTCTGTCAGAGAAGTCTAGCGCGTTC	GCGGATAACAATTTCACACAGGAAACAGCGGATAAGGATGACCTGTAGC	1000	928	2
ANID_00177.1			GTAACGCCAGGGTTTTCCCAGTCACGACGCCTTCGTCTCTCTGGTCTAC	ATCCACTTAACGTTACTGAAATCGGGATTCCGTATGTACTCTG	1000	941	-66	CTCCTTCAATATCATCTTCTGTCCCTTCCTCCTTAAGTTCCTG	GCGGATAACAATTTCACACAGGAAACAGCGTGCTAATACAGACACTGGC	1000	939	-13
ANID_00178.1			GTAACGCCAGGGTTTTCCCAGTCACGACGCATCACTCTCGGTCTATGTG	ATCCACTTAACGTTACTGAAATCCAGAGCCTCGTTTAGCATC	1000	605	-17	CTCCTTCAATATCATCTTCTGTCGGACGATGAATCTTGTCGAG	GCGGATAACAATTTCACACAGGAAACAGCGCCTATATCACACCTTCGTC	1000	694	-9
ANID_00179.1			GTAACGCCAGGGTTTTCCCAGTCACGACGTCCCTCCCAGTATAACTCTG	ATCCACTTAACGTTACTGAAATCTTCAGGAAAGGGTCGGAAG	1000	710	2	CTCCTTCAATATCATCTTCTGTCACTTGTTACAGGCGTCTCC	GCGGATAACAATTTCACACAGGAAACAGCGCTTCAGGCTATAGTTGGTC	1000	653	-47
ANID_00180.1			GTAACGCCAGGGTTTTCCCAGTCACGACGAGACCTATATCAGGCTGAGG	ATCCACTTAACGTTACTGAAATCGGGGTCGCTATACAGATTG	1000	632	11	CTCCTTCAATATCATCTTCTGTCGGTTGTATGTCCAGGTCTTG	GCGGATAACAATTTCACACAGGAAACAGCCGGTAGCATCTACTGCTCTA	1000	656	9
ANID_00181.1			GTAACGCCAGGGTTTTCCCAGTCACGACGGGGTCGCTATACAGATTGTC	ATCCACTTAACGTTACTGAAATCCCTAGGGTTAGGCATAGACT	1000	758	22	CTCCTTCAATATCATCTTCTGTCATAGAGATAGGACTGGAGGC	GCGGATAACAATTTCACACAGGAAACAGCAGAGTACGGAGTAAGGATGC	1000	834	-29
ANID_00182.1			GTAACGCCAGGGTTTTCCCAGTCACGACGTCCTACTCTCCAACACTGC	ATCCACTTAACGTTACTGAAATCCTTTCAAACTCGACGAGAGC	1000	778	-6	CTCCTTCAATATCATCTTCTGTCGTAAGCGAGCCTGGTGAGAG	GCGGATAACAATTTCACACAGGAAACAGCGGACACTGAGGAGAAGTAGG	1000	844	-54
ANID_00183.1			GTAACGCCAGGGTTTTCCCAGTCACGACGTTCTCGGGGAGATAGTAGAG	ATCCACTTAACGTTACTGAAATCGTTCGGGAAGGATGATGTC	1000	950	-20	CTCCTTCAATATCATCTTCTGTCGGACACTGAGGAGAAGTAGG	GCGGATAACAATTTCACACAGGAAACAGCCTACCGAACCATACGATGTC	1000	630	-19
ANID_00184.1			GTAACGCCAGGGTTTTCCCAGTCACGACGAGATACATGGGTGTAGAGGG	ATCCACTTAACGTTACTGAAATCGTCGGACTTCCAGGATAGA	1000	739	4	CTCCTTCAATATCATCTTCTGTCGGACTGATTACTGTTGAGGG	GCGGATAACAATTTCACACAGGAAACAGCACGGAAGTCTGATACGAGTC	1000	719	-7
ANID_00186.1			GTAACGCCAGGGTTTTCCCAGTCACGACGACTCATAGTCGACACTCGG	ATCCACTTAACGTTACTGAAATCGTGACTGGTGATGAAGAGG	1000	838	-17	CTCCTTCAATATCATCTTCTGTCGAGACTCCAAAGTCCTGAAG	GCGGATAACAATTTCACACAGGAAACAGCCGGCTAGTACGTAGACTTGA	1000	861	10
ANID_00187.1			GTAACGCCAGGGTTTTCCCAGTCACGACGCGACATACTCTCTTAGTCGC	ATCCACTTAACGTTACTGAAATCGAAGGAACAGGAATCTTGCC	1000	635	4	CTCCTTCAATATCATCTTCTGTCAGCCACCGACCATACATAG	GCGGATAACAATTTCACACAGGAAACAGCCGTATATCCCTCCTTCAGTC	1000	610	-19
ANID_00189.1	PCR fail		GTAACGCCAGGGTTTTCCCAGTCACGACGCCTTGTACCCGAAGTAAGAC	ATCCACTTAACGTTACTGAAATCGAGGGTTTCAGTTGTGTCG	1000	967	-71	CTCCTTCAATATCATCTTCTGTCAGGACTTGTCCACTGCTACT	GCGGATAACAATTTCACACAGGAAACAGCTCCACTCTAAGGGCTACTTC	1000	870	52
ANID_00190.1			GTAACGCCAGGGTTTTCCCAGTCACGACGCGATGCTCTATCTACGTCTG	ATCCACTTAACGTTACTGAAATCGCGGGGATCAATTTAAGGAC	1000	745	35	CTCCTTCAATATCATCTTCTGTCGGGATGTGATCATTCTGTGG	GCGGATAACAATTTCACACAGGAAACAGCCTTGTCCACTGCTACTTCAC	1000	600	-9
ANID_00191.1			GTAACGCCAGGGTTTTCCCAGTCACGACGGTAGTCTATCCGTAGGGGC	ATCCACTTAACGTTACTGAAATCGGTGTAATTGGGAGCTGTTG	1000	699	5	CTCCTTCAATATCATCTTCTGTCGAGTTCTAGAGACGGACTGG	GCGGATAACAATTTCACACAGGAAACAGCGGTACTTGTGGTAGAGTCCC	1000	995	-9
ANID_00192.1			GTAACGCCAGGGTTTTCCCAGTCACGACGCTATGCTCGGTAACCTACCT	ATCCACTTAACGTTACTGAAATCGATTGTTAGCTGTAGCGGTC	1000	647	-25	CTCCTTCAATATCATCTTCTGTCGACTACGTGTACCTCCTTCT	GCGGATAACAATTTCACACAGGAAACAGCGGGAGTTCCTACTTGAGATG	1000	836	-30
ANID_00193.1			GTAACGCCAGGGTTTTCCCAGTCACGACGGAACTGTCTTGTCTCCCAGT	ATCCACTTAACGTTACTGAAATCCTCCACCAGCCTAAGATTG	1000	899	-29	CTCCTTCAATATCATCTTCTGTCGAGTTCCCGACAGTGTCATA	GCGGATAACAATTTCACACAGGAAACAGCCTCAGACCACATTTACCCTC	1000	616	-30
ANID_00194.1			GTAACGCCAGGGTTTTCCCAGTCACGACGGTACCTCTGGAGTAAATGCC	ATCCACTTAACGTTACTGAAATCACCAGACTTTGGGGAAGAAC	1000	612	-27	CTCCTTCAATATCATCTTCTGTCATGTGGCGTTGAGTGTGAAG	GCGGATAACAATTTCACACAGGAAACAGCGATAGAGATAGGGTTGAGCG	1000	767	-1
ANID_00195.1			GTAACGCCAGGGTTTTCCCAGTCACGACGACCTAGTGACGGGTTTACAG	ATCCACTTAACGTTACTGAAATCGGTGGTTACGGACATCTTGT	1000	910	-14	CTCCTTCAATATCATCTTCTGTCCTACCTGTTGGAGCACTTAC	GCGGATAACAATTTCACACAGGAAACAGCTATCGGTGAGCTCTATGGTG	1000	615	-66
ANID_00196.1			GTAACGCCAGGGTTTTCCCAGTCACGACGGATATCCCTTCTGTCTCCTG	ATCCACTTAACGTTACTGAAATCGTTCCATGGGAGTCTGTTAG	1000	913	-6	CTCCTTCAATATCATCTTCTGTCGTGTAGATGTGGTTGGTTGC	GCGGATAACAATTTCACACAGGAAACAGCGATATACGCGTCTCTGGAGT	1000	709	10
ANID_00197.1			GTAACGCCAGGGTTTTCCCAGTCACGACGGGAGACAGAAGGGATATCAG	ATCCACTTAACGTTACTGAAATCTACTTCCTGCCAGAGCATAG	1000	794	9	CTCCTTCAATATCATCTTCTGTCCCTGCCTTTTTACTGACTGC	GCGGATAACAATTTCACACAGGAAACAGCCTACTAGCTGCCATGTTCC	1000	998	-16
ANID_00198.1			GTAACGCCAGGGTTTTCCCAGTCACGACGGACATGGACGGACATAGAC	ATCCACTTAACGTTACTGAAATCCATGATGTCTGGTGGCAAG	1000	791	-26	CTCCTTCAATATCATCTTCTGTCGAGGTCTTGGGAGATCTTTG	GCGGATAACAATTTCACACAGGAAACAGCGTACAACCTCCCTATCCTTG	1000	942	-2
ANID_00200.1			GTAACGCCAGGGTTTTCCCAGTCACGACGAGTACTGCGACTGAGTGTTG	ATCCACTTAACGTTACTGAAATCGGCTAGGCGAAATATGGTGT	1000	675	-11	CTCCTTCAATATCATCTTCTGTCGGGGGCCATAGATCATTTAG	GCGGATAACAATTTCACACAGGAAACAGCGCCTACCTACCTACCTACCA	1000	907	7
ANID_00201.1			GTAACGCCAGGGTTTTCCCAGTCACGACGCAAGCTGATAGGTATCTGGG	ATCCACTTAACGTTACTGAAATCGACGGTCATACTAGGGAAAG	1000	663	-8	CTCCTTCAATATCATCTTCTGTCGAGCTCTCCGTCTGACTTT	GCGGATAACAATTTCACACAGGAAACAGCCTGCCACTGTACTCTTTAGC	1000	600	-15
ANID_00202.1			GTAACGCCAGGGTTTTCCCAGTCACGACGGACGGTCATACTAGGGAAAG	ATCCACTTAACGTTACTGAAATCGACGCTTGGTTATTCTAGGC	1000	759	8	CTCCTTCAATATCATCTTCTGTCCACCAAAGCCTGTAGTAGC	GCGGATAACAATTTCACACAGGAAACAGCGGAGGAGACAGAGGTAGTCA	1000	689	-15
ANID_00203.1			GTAACGCCAGGGTTTTCCCAGTCACGACGGTACTCCTTGGTGGAAACTC	ATCCACTTAACGTTACTGAAATCGCCGTGATTGTTGATGGAC	1000	705	-11	CTCCTTCAATATCATCTTCTGTCCTAGTCGCTGGCTCGAAAG	GCGGATAACAATTTCACACAGGAAACAGCCTGCGAAGAGAACTACGTC	1000	672	-51
ANID_00204.1			GTAACGCCAGGGTTTTCCCAGTCACGACGGGAAGGTTGGACTAGTTCTC	ATCCACTTAACGTTACTGAAATCGCAAAGTTCAGGAGCATACC	1000	760	-68	CTCCTTCAATATCATCTTCTGTCGGCGAGCGAGTTCAATCTT	GCGGATAACAATTTCACACAGGAAACAGCGTACCATTCCTACAGACCCT	1000	810	-25
ANID_00205.1			GTAACGCCAGGGTTTTCCCAGTCACGACGGCTGGCTAGCAAGGTAGTAT	ATCCACTTAACGTTACTGAAATCAGGGTTGTCAGTGTTCCAG	1000	993	6	CTCCTTCAATATCATCTTCTGTCATATATACCCAGCCGAAGCG	GCGGATAACAATTTCACACAGGAAACAGCGTTCTTGTCTTCCTCCACAG	1000	713	-45
ANID_00206.1			GTAACGCCAGGGTTTTCCCAGTCACGACGGAGTTCTAGAAAGCGAGCTG	ATCCACTTAACGTTACTGAAATCTCACCCACAGATGACTTCG	1000	647	-28	CTCCTTCAATATCATCTTCTGTCCCTATCGTGCATGTAAGCTG	GCGGATAACAATTTCACACAGGAAACAGCCTACCAGGTCCTTCCTTCTA	1000	932	2
ANID_00207.1			GTAACGCCAGGGTTTTCCCAGTCACGACGGTTACTGCCAGCTTGCTAC	ATCCACTTAACGTTACTGAAATCGAGGAGGGAGGTAATAAGG	1000	996	-26	CTCCTTCAATATCATCTTCTGTCGTCCTGCTCTACGCAGTAA	GCGGATAACAATTTCACACAGGAAACAGCCTCTCAGAAACAGAGCGTC	1000	949	-19
ANID_00208.1			GTAACGCCAGGGTTTTCCCAGTCACGACGCTTGGTCCCTTACTGCTATG	ATCCACTTAACGTTACTGAAATCCCCATCCATAGTGACTCTC	1000	676	-8	CTCCTTCAATATCATCTTCTGTCTTCTACCTCTCAGTACGTGG	GCGGATAACAATTTCACACAGGAAACAGCATAGCCGTAGTCCTAGCCTT	1000	816	-28
ANID_00209.1			GTAACGCCAGGGTTTTCCCAGTCACGACGCCAATAGAGACGTCAGTACG	ATCCACTTAACGTTACTGAAATCTGGAGCTGACCTACACTAGA	1000	780	-22	CTCCTTCAATATCATCTTCTGTCAGACGAAAAGGGCGTAGACT	GCGGATAACAATTTCACACAGGAAACAGCGGGTAGATAGGAGAGAGAAGG	1000	722	-17
ANID_00211.1			GTAACGCCAGGGTTTTCCCAGTCACGACGCAATCTCTCACCCCTCTAAC	ATCCACTTAACGTTACTGAAATCGAATCAACTCAACCGTGAGG	1000	681	-24	CTCCTTCAATATCATCTTCTGTCGAAACGATGGGGATCAGATG	GCGGATAACAATTTCACACAGGAAACAGCCACTCTGGTTGACTTCGAG	1000	638	-29
ANID_00212.1			GTAACGCCAGGGTTTTCCCAGTCACGACGGAGGGAACTAAATGAAGGGC	ATCCACTTAACGTTACTGAAATCCATATTGTCTGGCGTTGAGG	1000	864	-2	CTCCTTCAATATCATCTTCTGTCCAAGAGCGAGGAAGACAAG	GCGGATAACAATTTCACACAGGAAACAGCCTCCAGATTATCGGCTACTG	1000	718	11
ANID_00213.1			GTAACGCCAGGGTTTTCCCAGTCACGACGCGAGTCGAGTCGAGACTAA	ATCCACTTAACGTTACTGAAATCAGAAATGAAGGCAGGCAGAG	1000	622	-25	CTCCTTCAATATCATCTTCTGTCATTCAGCTCTTCGAGCAGTC	GCGGATAACAATTTCACACAGGAAACAGCGTAAGTCAGTCAGCACTCCA	1000	783	9
ANID_00214.1			GTAACGCCAGGGTTTTCCCAGTCACGACGTGCTGAGTGATACTGAGTCC	ATCCACTTAACGTTACTGAAATCGACAGTCAGAGTGCCATTCA	1000	852	-20	CTCCTTCAATATCATCTTCTGTCGAATTCCCCGAACGTTGTC	GCGGATAACAATTTCACACAGGAAACAGCGTCTCGATGCTCTCTGTGTA	1000	841	6
ANID_00215.1			GTAACGCCAGGGTTTTCCCAGTCACGACGGCTGAGATCTACGAGAGTGA	ATCCACTTAACGTTACTGAAATCGTACTGTTTCCCGGGTCTA	1000	652	5	CTCCTTCAATATCATCTTCTGTCGTACAGCGTACTTTGACCCT	GCGGATAACAATTTCACACAGGAAACAGCTAGGGGCAGATCCTAGATAC	1000	765	-16
ANID_00216.1			GTAACGCCAGGGTTTTCCCAGTCACGACGCTGTATGGAGAGAGTGGACA	ATCCACTTAACGTTACTGAAATCGTGAGTTACTCGGTGAGATG	1000	913	2	CTCCTTCAATATCATCTTCTGTCGCTTAACCGGTGATGATGCT	GCGGATAACAATTTCACACAGGAAACAGCTCACTCTAGATAAGTCCCCC	1000	674	-13
ANID_00217.1			GTAACGCCAGGGTTTTCCCAGTCACGACGGGCCCCTGTAACTAAAGTC	ATCCACTTAACGTTACTGAAATCGAATAGTCACCCCCGAGTC	1000	736	-28	CTCCTTCAATATCATCTTCTGTCCTCCAGGCCGTGTATAATG	GCGGATAACAATTTCACACAGGAAACAGCGTTCATACCGACTCCCTAAC	1000	931	-27
ANID_00218.1			GTAACGCCAGGGTTTTCCCAGTCACGACGATGAGAGGTATAGTCCGAGC	ATCCACTTAACGTTACTGAAATCGGTGAAGGGTCTAATGTACC	1000	968	9	CTCCTTCAATATCATCTTCTGTCCCTAGGCAGAGGATAGGTT	GCGGATAACAATTTCACACAGGAAACAGCCTCCTACTTGAGGCTTGACT	1000	818	11
ANID_00219.1			GTAACGCCAGGGTTTTCCCAGTCACGACGACTGTAGGAGGACAAGGAGA	ATCCACTTAACGTTACTGAAATCCCAGAGCTGTGCTCTATGC	1000	830	10	CTCCTTCAATATCATCTTCTGTCGGAGTGCATGGCTGACTAC	GCGGATAACAATTTCACACAGGAAACAGCGGAGATTAGAGCCAGAGGTA	1000	908	7
ANID_00220.1			GTAACGCCAGGGTTTTCCCAGTCACGACGACTACCCAGCTACGAGAAAC	ATCCACTTAACGTTACTGAAATCCAAGAAACTTCTGGGGCTCT	1000	623	5	CTCCTTCAATATCATCTTCTGTCAGGTACCTACTTAGAGGGGC	GCGGATAACAATTTCACACAGGAAACAGCAAGCTCTAGAGGAGTGATGC	1000	735	-2
ANID_00221.1			GTAACGCCAGGGTTTTCCCAGTCACGACGCTCTTAGTCGATTCTGGAGC	ATCCACTTAACGTTACTGAAATCGACTCTTAAGCAACATCCCG	1000	985	-15	CTCCTTCAATATCATCTTCTGTCATTCCTCTTCAAGGCGCAG	GCGGATAACAATTTCACACAGGAAACAGCGACACGTTACGGTTTACTCC	1000	651	-1
ANID_00223.1			GTAACGCCAGGGTTTTCCCAGTCACGACGCTAGAGTGAAGTCTGTGCGT	ATCCACTTAACGTTACTGAAATCGGGGTACTTACGAGGAAGAT	1000	938	-24	CTCCTTCAATATCATCTTCTGTCGGTTGACTACATCGTTCCTG	GCGGATAACAATTTCACACAGGAAACAGCTACTAGGTACCGGATGTCCT	1000	864	-6
ANID_00224.1			GTAACGCCAGGGTTTTCCCAGTCACGACGGTACTCTGACGGTCACTGAG	ATCCACTTAACGTTACTGAAATCGAAGTCTGAAGTGAGAAGGG	1000	915	30	CTCCTTCAATATCATCTTCTGTCGTCTCCCACTGAAATGCTC	GCGGATAACAATTTCACACAGGAAACAGCGTGTGCCTATGAACTACTCG	1000	657	-22
ANID_00225.1			GTAACGCCAGGGTTTTCCCAGTCACGACGTGACTCACAGATGACTGTCC	ATCCACTTAACGTTACTGAAATCACTAGCATACCTGCGTTGG	1000	605	-74	CTCCTTCAATATCATCTTCTGTCGACGACTCTTAGACTTTCCG	GCGGATAACAATTTCACACAGGAAACAGCGTGGACGTACTCGTAGTCTG	1000	972	-12
ANID_00226.1			GTAACGCCAGGGTTTTCCCAGTCACGACGCTGTTCTAACCAGACCCAGT	ATCCACTTAACGTTACTGAAATCCCCAAGTCGTCGATAAAAGG	1000	783	-28	CTCCTTCAATATCATCTTCTGTCGATGAGTGATGACGAGTGAG	GCGGATAACAATTTCACACAGGAAACAGCCAGAACTCCACACGATCTAC	1000	692	-19
ANID_00227.1			GTAACGCCAGGGTTTTCCCAGTCACGACGGGAGCTTCCTCCTGATAGT	ATCCACTTAACGTTACTGAAATCGCAGAAAGACACCTGTTGG	1000	906	-25	CTCCTTCAATATCATCTTCTGTCGAGGCAAAAGGTTGATCCC	GCGGATAACAATTTCACACAGGAAACAGCTCTGCTCTAGCAAGTCTGAG	1000	703	-15
ANID_00228.1			GTAACGCCAGGGTTTTCCCAGTCACGACGCTGAGATTCTGGAGGTCTTC	ATCCACTTAACGTTACTGAAATCAGGGAGGACATGGTGAAAG	1000	774	-10	CTCCTTCAATATCATCTTCTGTCCAGACTGACAGGACGATCTA	GCGGATAACAATTTCACACAGGAAACAGCCTAGAGAACTGATAGCGGGT	1000	695	-57
ANID_00229.1			GTAACGCCAGGGTTTTCCCAGTCACGACGAACTAGAGCACTAGCCTGG	ATCCACTTAACGTTACTGAAATCCTTACAGCCATAGTGACGG	1000	769	-10	CTCCTTCAATATCATCTTCTGTCGTAGTGCTGATTGACTTGCC	GCGGATAACAATTTCACACAGGAAACAGCGCGTCTCGAGATATCAGTCT	1000	827	45
ANID_00230.1			GTAACGCCAGGGTTTTCCCAGTCACGACGCCTCTCCCAGACCAATATAC	ATCCACTTAACGTTACTGAAATCGGTAGCAGGATATCAGATCG	1000	962	1	CTCCTTCAATATCATCTTCTGTCCTCCTGCCTATCGACTGAT	GCGGATAACAATTTCACACAGGAAACAGCGGCTTAAGTAGGACGCATAG	1000	916	15
ANID_00231.1			GTAACGCCAGGGTTTTCCCAGTCACGACGTGCTGTCTAGCTCTTACCTG	ATCCACTTAACGTTACTGAAATCGGGATGTCCTCGATTTACAC	1000	686	5	CTCCTTCAATATCATCTTCTGTCGGCTGTTCTGTTCCTCTTAC	GCGGATAACAATTTCACACAGGAAACAGCCCCTTCGAGATGAGTACAAC	1000	776	3
ANID_00232.1			GTAACGCCAGGGTTTTCCCAGTCACGACGGATACAGGTTCCTCAGGTTC	ATCCACTTAACGTTACTGAAATCGGAGTGTGCCATGATCTCT	1000	938	-11	CTCCTTCAATATCATCTTCTGTCGGGAGTGTTGAGCCTTAGAT	GCGGATAACAATTTCACACAGGAAACAGCCTATGCGTCCTACTTAAGCC	1000	945	-18
ANID_00233.1			GTAACGCCAGGGTTTTCCCAGTCACGACGATGAGAGTGCGAGTGAGAG	ATCCACTTAACGTTACTGAAATCCCATGATGATGAGGGAACAG	1000	848	-3	CTCCTTCAATATCATCTTCTGTCTCGCGAGAAGGTGTAGTAG	GCGGATAACAATTTCACACAGGAAACAGCGTCTTCTCATCAGTGTCGG	1000	781	-16
ANID_00234.1			GTAACGCCAGGGTTTTCCCAGTCACGACGCTTAACCTACAGTATGCCCC	ATCCACTTAACGTTACTGAAATCCTGCTGTGCGACTTTGAAAC	1000	859	6	CTCCTTCAATATCATCTTCTGTCGGAGTTCTTTGAGCGGTATC	GCGGATAACAATTTCACACAGGAAACAGCGAGCTGGATATACTGTGTCG	1000	615	-28
ANID_00235.1			GTAACGCCAGGGTTTTCCCAGTCACGACGGAGGATAAGGGTCTTGGAG	ATCCACTTAACGTTACTGAAATCGGTTACAATGTGGGATCAGG	1000	871	8	CTCCTTCAATATCATCTTCTGTCGAGTAGGTTGTTGCGTACTG	GCGGATAACAATTTCACACAGGAAACAGCACAGTGACTGGATAGGGAAG	1000	681	-6
ANID_00237.1			GTAACGCCAGGGTTTTCCCAGTCACGACGGTTGGTTCGGTTTAGCTACC	ATCCACTTAACGTTACTGAAATCGCTTAGCAGTATGGAACCC	1000	787	-36	CTCCTTCAATATCATCTTCTGTCGTAGAATTGGACGAGGTGAG	GCGGATAACAATTTCACACAGGAAACAGCGGTTATAGGAGAAGGCACAG	1000	623	-4
ANID_00239.1			GTAACGCCAGGGTTTTCCCAGTCACGACGTGACTCCTCAGCTATGCTAC	ATCCACTTAACGTTACTGAAATCAAACACCCCGGCTACCTAC	1000	925	11	CTCCTTCAATATCATCTTCTGTCGGATGTGGAGATGAGCCTA	GCGGATAACAATTTCACACAGGAAACAGCGTAACCCAGAGAGGGGTAG	1000	707	6
ANID_00240.1			GTAACGCCAGGGTTTTCCCAGTCACGACGGTCTGGTGGCTATCTCTCAT	ATCCACTTAACGTTACTGAAATCACCTTGAAGTCACCCAGAC	1000	815	7	CTCCTTCAATATCATCTTCTGTCGCTTTTTGAGTGAGTCGGAG	GCGGATAACAATTTCACACAGGAAACAGCTACAGACAGAGAGAGGTGGA	1000	727	12
ANID_00241.1	PCR fail		GTAACGCCAGGGTTTTCCCAGTCACGACGGTGAGTGGGGTTAGAGTTTG	ATCCACTTAACGTTACTGAAATCCACAACTTACCAGCCTTGAC	1000	748	-22	CTCCTTCAATATCATCTTCTGTCGGTGTCATCGGTATTGCTG	GCGGATAACAATTTCACACAGGAAACAGCCAGATCTCAGGACACTTCAG	1000	710	-24
ANID_00242.1			GTAACGCCAGGGTTTTCCCAGTCACGACGAGTGACTCCCTTACCTGAGA	ATCCACTTAACGTTACTGAAATCGGTAGTTGTTGTGAACTGGC	1000	612	21	CTCCTTCAATATCATCTTCTGTCACATCTAAGTCTACCGAGCC	GCGGATAACAATTTCACACAGGAAACAGCCCTCGTAAGAGTCCACATC	1000	793	22
ANID_00243.1			GTAACGCCAGGGTTTTCCCAGTCACGACGGAGCCTGGACCAGAGTATAA	ATCCACTTAACGTTACTGAAATCGACTTTGTTCTCCACAGCG	1000	764	-22	CTCCTTCAATATCATCTTCTGTCACCCAGCTTTCTGCTTGAC	GCGGATAACAATTTCACACAGGAAACAGCAGCTCGAATGGACTGTAGAC	1000	790	-18
ANID_00244.1			GTAACGCCAGGGTTTTCCCAGTCACGACGTACACCATACCTACTGGCCT	ATCCACTTAACGTTACTGAAATCAGCTCATCAGCGGTATGTC	1000	839	-6	CTCCTTCAATATCATCTTCTGTCGATCACGGAGGATACCTAAG	GCGGATAACAATTTCACACAGGAAACAGCGGACTTTTACTAGACCCCG	1000	885	-19
ANID_00245.1			GTAACGCCAGGGTTTTCCCAGTCACGACGCCTTCAGACTACATGACCCT	ATCCACTTAACGTTACTGAAATCGCTTTGCTCTTGCCTTCAG	1000	669	10	CTCCTTCAATATCATCTTCTGTCGGAGAGACGCTGGATTATAG	GCGGATAACAATTTCACACAGGAAACAGCCTGTTAGACTCCCTCAGTCC	1000	941	-20
ANID_00246.1			GTAACGCCAGGGTTTTCCCAGTCACGACGACCGCTAGATCTCTGAACTC	ATCCACTTAACGTTACTGAAATCCACAAGTAGTGAAAGGGTCC	1000	913	6	CTCCTTCAATATCATCTTCTGTCCCTTAGTGTGGTTGACTCG	GCGGATAACAATTTCACACAGGAAACAGCGACAGAGGCTTTGCTAGAAG	1000	609	35
ANID_00247.1			GTAACGCCAGGGTTTTCCCAGTCACGACGGCTCGTATACCAACCCTAGT	ATCCACTTAACGTTACTGAAATCCAACCGCTAGATCTCTGAAC	1000	978	9	CTCCTTCAATATCATCTTCTGTCGGACAGAGGGAAAGAAGAAG	GCGGATAACAATTTCACACAGGAAACAGCGGGCTCTGAGGATTCTACTA	1000	774	-29
ANID_00248.1			GTAACGCCAGGGTTTTCCCAGTCACGACGGTCTGACTCTTCGGATTACC	ATCCACTTAACGTTACTGAAATCAGTGTGGGATTACTACCTGG	1000	957	7	CTCCTTCAATATCATCTTCTGTCGGGCAACTGTCATTGAAGG	GCGGATAACAATTTCACACAGGAAACAGCCTGGTAAAGTCAACCTCTCC	1000	869	5
ANID_00249.1			GTAACGCCAGGGTTTTCCCAGTCACGACGGTATGGGGGCTTACTCAAC	ATCCACTTAACGTTACTGAAATCAGTCTGTGAGTCTGGCATC	1000	632	-17	CTCCTTCAATATCATCTTCTGTCGTAAGCCCTGCATATAGCC	GCGGATAACAATTTCACACAGGAAACAGCATAACCGTAGAGGAGACTGC	1000	951	-4
ANID_00250.1			GTAACGCCAGGGTTTTCCCAGTCACGACGAGAGGTTGACACTACGACCT	ATCCACTTAACGTTACTGAAATCGTGCGATAGAGTATGACAGC	1000	620	4	CTCCTTCAATATCATCTTCTGTCAGAGGTGGAGCCAAAGAAC	GCGGATAACAATTTCACACAGGAAACAGCCTTGAGACTGTGCGTATGAC	1000	635	-25
ANID_00251.1			GTAACGCCAGGGTTTTCCCAGTCACGACGCTGATGAGGAAACACTCTCC	ATCCACTTAACGTTACTGAAATCCATTCGTAGTCTTGACGAGC	1000	902	-26	CTCCTTCAATATCATCTTCTGTCGGCGAGTGTGACAATTGAG	GCGGATAACAATTTCACACAGGAAACAGCGTCATCCACTTCGGATACTC	1000	669	-22
ANID_00252.1	PCR fail		GTAACGCCAGGGTTTTCCCAGTCACGACGCTGATAGAGACACCGGGAT	ATCCACTTAACGTTACTGAAATCGGAGGTGGTCAACAGTAGAT	1000	857	10	CTCCTTCAATATCATCTTCTGTCGATATCTCTTGGGAGGCAGT	GCGGATAACAATTTCACACAGGAAACAGCGTAGGGTCTGTATCTCCGAC	1000	789	10
ANID_00253.1			GTAACGCCAGGGTTTTCCCAGTCACGACGGACCTCGGAGTATCTGCTAT	ATCCACTTAACGTTACTGAAATCGAGTGGGGTATCATCATCTG	1000	881	-29	CTCCTTCAATATCATCTTCTGTCGTCGATGAGAACTGGGAGT	GCGGATAACAATTTCACACAGGAAACAGCGGTTCAGTCATGTCAGTGTC	1000	708	-24
ANID_00254.1			GTAACGCCAGGGTTTTCCCAGTCACGACGTAGTACTTGGGTAGTGGCAG	ATCCACTTAACGTTACTGAAATCCTTCTTGTCGGTCATGGTG	1000	615	-14	CTCCTTCAATATCATCTTCTGTCCGCAACGCTAACGTATTTCC	GCGGATAACAATTTCACACAGGAAACAGCGATCCCATCTGTTACAGTCC	1000	779	7
ANID_00255.1			GTAACGCCAGGGTTTTCCCAGTCACGACGGGGGTGGTTCCTTAGTAGA	ATCCACTTAACGTTACTGAAATCCATATTTCTGCGTCCCTGGT	1000	839	-2	CTCCTTCAATATCATCTTCTGTCCTCTCTAAAACTCCTCGGTG	GCGGATAACAATTTCACACAGGAAACAGCGAGAGTAGAGTGATCCTCGG	1000	657	-28
ANID_00256.1			GTAACGCCAGGGTTTTCCCAGTCACGACGTACTGAAGGAGTAAGCGACC	ATCCACTTAACGTTACTGAAATCGTTCTAGACATCCTGATCCC	1000	661	-10	CTCCTTCAATATCATCTTCTGTCGAAGAGAGAGTGGAGATTGG	GCGGATAACAATTTCACACAGGAAACAGCCCCAGAAGATACTCAGGACT	1000	623	-45
ANID_00257.1			GTAACGCCAGGGTTTTCCCAGTCACGACGGTTCTAGACATCCTGATCCC	ATCCACTTAACGTTACTGAAATCAGAGCGGGCTTTGATTGAC	1000	847	-25	CTCCTTCAATATCATCTTCTGTCGACTCTGAAATAGACGGACC	GCGGATAACAATTTCACACAGGAAACAGCCACCTTTCCGTAGATACTGC	1000	663	-13
ANID_00258.1			GTAACGCCAGGGTTTTCCCAGTCACGACGCAGAGAAGTAGTCAACAGCG	ATCCACTTAACGTTACTGAAATCGCTCATGCTCTTGCTTTGAG	1000	994	5	CTCCTTCAATATCATCTTCTGTCGGGAATATCGGAAGTGATGG	GCGGATAACAATTTCACACAGGAAACAGCTGTCGTCCACTTAGTCACTC	1000	662	8
ANID_00259.1			GTAACGCCAGGGTTTTCCCAGTCACGACGGGAACCTGAAGAGCATAGTC	ATCCACTTAACGTTACTGAAATCAGTAAGAAGTAGGACTGCCG	1000	771	-8	CTCCTTCAATATCATCTTCTGTCGACACATATACCCGCCGTT	GCGGATAACAATTTCACACAGGAAACAGCGTATCTACGGAAAGGTGACG	1000	971	-28
ANID_00260.1			GTAACGCCAGGGTTTTCCCAGTCACGACGGCCCTGTCGAGTAACATTAG	ATCCACTTAACGTTACTGAAATCCTATTGAACTCCTGGCGGAT	1000	984	-22	CTCCTTCAATATCATCTTCTGTCGACACCGAGAACTGCATAG	GCGGATAACAATTTCACACAGGAAACAGCCAAGCTCAGGGATTCTACTC	1000	645	-19
ANID_00261.1			GTAACGCCAGGGTTTTCCCAGTCACGACGCGAAGATGTCGAGAAGACTC	ATCCACTTAACGTTACTGAAATCAAGTTGTCCGGAAGCTAGG	1000	768	-2	CTCCTTCAATATCATCTTCTGTCGAACGAGTTAAGTGCTGAGG	GCGGATAACAATTTCACACAGGAAACAGCGATCTTCTTGGGAGACAGAC	1000	654	-11
ANID_00262.1			GTAACGCCAGGGTTTTCCCAGTCACGACGACTAGAGCATGAAGGTAGCC	ATCCACTTAACGTTACTGAAATCGTTGTTAGGTGGTTGGTGTC	1000	893	-20	CTCCTTCAATATCATCTTCTGTCATTTCACTCCCGCTTCCAG	GCGGATAACAATTTCACACAGGAAACAGCGTCACGAGAGAGACGAGAC	1000	682	-1
ANID_00265.1			GTAACGCCAGGGTTTTCCCAGTCACGACGCTAGGACCGTGACTCTGAAT	ATCCACTTAACGTTACTGAAATCGAGGGTAACATGGTTCCTG	1000	608	-10	CTCCTTCAATATCATCTTCTGTCGTGATCTGGAAGACGCCTAT	GCGGATAACAATTTCACACAGGAAACAGCAGCAACAGAGCCTAAGAGAG	1000	619	-74
ANID_00266.1			GTAACGCCAGGGTTTTCCCAGTCACGACGCAAGCAGTATCCTCAGCAG	ATCCACTTAACGTTACTGAAATCGTGTCTTCGTGTGTGGAAG	1000	988	5	CTCCTTCAATATCATCTTCTGTCGGAATTAGTGGTGGCGGATA	GCGGATAACAATTTCACACAGGAAACAGCGTCTCTATCGCAGTTCTTCC	1000	625	-28
ANID_00267.1			GTAACGCCAGGGTTTTCCCAGTCACGACGAAGTATCAGAGCTCCTGGG	ATCCACTTAACGTTACTGAAATCGTGACTGAAGTTGACTGTGG	1000	780	2	CTCCTTCAATATCATCTTCTGTCCCTGAATACAGTGATGGGC	GCGGATAACAATTTCACACAGGAAACAGCGATTCCACTAGTAGACGGGT	1000	726	-55
ANID_00268.1			GTAACGCCAGGGTTTTCCCAGTCACGACGGTGACTGAAGTTGACTGTGG	ATCCACTTAACGTTACTGAAATCGAATTGGTAGTGGGATGCTC	1000	663	-21	CTCCTTCAATATCATCTTCTGTCGATAACCTGCGGTCACTAAC	GCGGATAACAATTTCACACAGGAAACAGCTACGACGTCTATTCTCTCCC	1000	952	-2
ANID_00270.1			GTAACGCCAGGGTTTTCCCAGTCACGACGGGCAGTATGAGGAGAGAGAC	ATCCACTTAACGTTACTGAAATCCAAAGACTGCATGACGAGG	1000	689	-26	CTCCTTCAATATCATCTTCTGTCAGAGCGCGTATTAGTCTAGG	GCGGATAACAATTTCACACAGGAAACAGCTGGTCTCTACAGACAGCACT	1000	765	-14
ANID_00271.1			GTAACGCCAGGGTTTTCCCAGTCACGACGCTGCAAGTGACAGAGATCAG	ATCCACTTAACGTTACTGAAATCCTTGGTCATGATCTGGGAG	1000	677	-8	CTCCTTCAATATCATCTTCTGTCGGAAGTACCGGCACTAACTA	GCGGATAACAATTTCACACAGGAAACAGCTAGTCCCAGAGACACGACTA	1000	833	-21
ANID_00272.1			GTAACGCCAGGGTTTTCCCAGTCACGACGGTATCAACTAGGCCCTTCC	ATCCACTTAACGTTACTGAAATCGTGCGGTGAAGATACAGTAG	1000	821	-7	CTCCTTCAATATCATCTTCTGTCGTAGTGCGCTCCTTCAATC	GCGGATAACAATTTCACACAGGAAACAGCCTCCAGACAGGGTAGGTAAG	1000	837	-4
ANID_00273.1			GTAACGCCAGGGTTTTCCCAGTCACGACGCTCCTGCTTCTCTTCTCTTC	ATCCACTTAACGTTACTGAAATCGAGAGGACTCGTGATCCAT	1000	846	-23	CTCCTTCAATATCATCTTCTGTCCTAGCCAGGCCTGTAACTAT	GCGGATAACAATTTCACACAGGAAACAGCCAGACCTTGATCCAGACTTC	1000	867	-64
ANID_00274.1			GTAACGCCAGGGTTTTCCCAGTCACGACGGACTGGGAGTTGCTTCTTAC	ATCCACTTAACGTTACTGAAATCTTGTAGGGCTCAGAGTCAC	1000	882	8	CTCCTTCAATATCATCTTCTGTCCGGAGAATCCATAAAGGGGT	GCGGATAACAATTTCACACAGGAAACAGCGTGGAGTGTTACCTGGTTTC	1000	659	-24
ANID_00275.1			GTAACGCCAGGGTTTTCCCAGTCACGACGGAAGGAGATCTATGGAGACC	ATCCACTTAACGTTACTGAAATCCTAGATCCATCCAAGAAGGC	1000	764	-9	CTCCTTCAATATCATCTTCTGTCGGAGGTCTTCCAACAAGTG	GCGGATAACAATTTCACACAGGAAACAGCGCTGAGTAGTGATGGCTGTA	1000	708	-24
ANID_00276.1			GTAACGCCAGGGTTTTCCCAGTCACGACGGTTATATCACCACCTACCGC	ATCCACTTAACGTTACTGAAATCACGTGAGCCCAGAATTGTC	1000	771	-24	CTCCTTCAATATCATCTTCTGTCGACATAGCGTCGACTTCAC	GCGGATAACAATTTCACACAGGAAACAGCCTAAGGCAGGTATGAAGAGG	1000	625	-23
ANID_00278.1			GTAACGCCAGGGTTTTCCCAGTCACGACGACCGGCCTACTAGTTCTACA	ATCCACTTAACGTTACTGAAATCCTGGCCATCTTGACAGTTTC	1000	685	-7	CTCCTTCAATATCATCTTCTGTCCGTGAGATCGCTTAGGTCAT	GCGGATAACAATTTCACACAGGAAACAGCGGTAGTTTAGCACCGGTAAG	1000	667	-15
ANID_00279.1			GTAACGCCAGGGTTTTCCCAGTCACGACGACTCCACGTCTGTCAGTATG	ATCCACTTAACGTTACTGAAATCACTGTGTTGGTGATGGAGG	1000	721	8	CTCCTTCAATATCATCTTCTGTCATCACACGACTCTCTTCCTC	GCGGATAACAATTTCACACAGGAAACAGCCGCAATACTGTAGTCAGGAG	1000	762	3
ANID_00280.1			GTAACGCCAGGGTTTTCCCAGTCACGACGGTCCTGTAGGACAGAAGAGG	ATCCACTTAACGTTACTGAAATCTTGTCACTGTCGGAGTAGAG	1000	905	-22	CTCCTTCAATATCATCTTCTGTCCCAACCATCCAATACAACCC	GCGGATAACAATTTCACACAGGAAACAGCGAGTAGATATGCGTACGGTG	1000	660	4
ANID_00281.1			GTAACGCCAGGGTTTTCCCAGTCACGACGAGGACTAATGAGGCCCTAGT	ATCCACTTAACGTTACTGAAATCGACGACATCTTGACGGTAG	1000	844	-7	CTCCTTCAATATCATCTTCTGTCACTCCTGCACTATTCTCCAC	GCGGATAACAATTTCACACAGGAAACAGCCGCTAGAAGTTTACGGTCC	1000	885	5
ANID_00282.1			GTAACGCCAGGGTTTTCCCAGTCACGACGCCTTACCATCTCCTAGGCT	ATCCACTTAACGTTACTGAAATCCGGTAGTACAGACTCTGCTT	1000	797	6	CTCCTTCAATATCATCTTCTGTCCGTCGCGATCTGATACATTG	GCGGATAACAATTTCACACAGGAAACAGCTCTCCACAGCTCAACTACAC	1000	898	-13
ANID_00284.1			GTAACGCCAGGGTTTTCCCAGTCACGACGCTAGGCCTGATACTCTCCAT	ATCCACTTAACGTTACTGAAATCGGCTGGCTTCATAGTGCTC	1000	842	9	CTCCTTCAATATCATCTTCTGTCCAAACCATTAGGCTGAACCG	GCGGATAACAATTTCACACAGGAAACAGCCAGCTTCAAGAGAGTCGTC	1000	919	-16
ANID_00285.1			GTAACGCCAGGGTTTTCCCAGTCACGACGATTGTGAGGTAGTAGAGGGC	ATCCACTTAACGTTACTGAAATCGATTGGTGAGGTCACTGAG	1000	898	-20	CTCCTTCAATATCATCTTCTGTCCCTAAGTGTGTCATCCCTCT	GCGGATAACAATTTCACACAGGAAACAGCCTGTCTCACACATGTACCCT	1000	863	7
ANID_00286.1			GTAACGCCAGGGTTTTCCCAGTCACGACGGACCTCCTCCGATGTAACTA	ATCCACTTAACGTTACTGAAATCAGTCTCTCGGGTAGAAACC	1000	650	-38	CTCCTTCAATATCATCTTCTGTCCATGAGAGACAGTCCAACC	GCGGATAACAATTTCACACAGGAAACAGCGAGGGGTAGCAGTGGTATAG	1000	905	-5
ANID_00288.1			GTAACGCCAGGGTTTTCCCAGTCACGACGGCTATTAGTCTACCCGTGCT	ATCCACTTAACGTTACTGAAATCCATAGCAGTCTAGATGGACG	1000	815	10	CTCCTTCAATATCATCTTCTGTCGACGGTCGAAGTACAATGTG	GCGGATAACAATTTCACACAGGAAACAGCTCAGTCTCATACAGTCGGTC	1000	633	5
ANID_00290.1	PCR fail		GTAACGCCAGGGTTTTCCCAGTCACGACGCCTAGCAAGCTGTTGTCAG	ATCCACTTAACGTTACTGAAATCCCGCCATTATAGTGGTTTCG	1000	677	-6	CTCCTTCAATATCATCTTCTGTCGGTAGGCTGTGTACAGTTTG	GCGGATAACAATTTCACACAGGAAACAGCGATCTCCTCCTAACCACGTA	1000	849	-5
ANID_00291.1			GTAACGCCAGGGTTTTCCCAGTCACGACGCGACTATAGCCCTTCTTAGC	ATCCACTTAACGTTACTGAAATCCTCCCCAGAATCGTTGCTT	1000	703	-26	CTCCTTCAATATCATCTTCTGTCGAGACCATGGAAGTGGACTA	GCGGATAACAATTTCACACAGGAAACAGCCCACCTTATAGAGTGGGAAC	1000	933	-21
ANID_00292.1			GTAACGCCAGGGTTTTCCCAGTCACGACGCCCACAGTATCCTTCCTACT	ATCCACTTAACGTTACTGAAATCCTTTCACCCCTGAAACACTC	1000	808	4	CTCCTTCAATATCATCTTCTGTCGGCACTCCATCAAAGGTAAC	GCGGATAACAATTTCACACAGGAAACAGCGTATGTCCATGCGTACTAGG	1000	734	9
ANID_00293.1	PCR fail		GTAACGCCAGGGTTTTCCCAGTCACGACGGAGGAATGCCCATACTACAC	ATCCACTTAACGTTACTGAAATCGGCTGAAGGTCAACTACTGT	1000	796	1	CTCCTTCAATATCATCTTCTGTCCGGTCTTAAAGAGGCTGAAG	GCGGATAACAATTTCACACAGGAAACAGCGTCGCTTAGTTGGAGTGTAG	1000	735	-9
ANID_00294.1			GTAACGCCAGGGTTTTCCCAGTCACGACGCTCTCCACGTTAGTCGTACA	ATCCACTTAACGTTACTGAAATCGGTAGGTACCGATGGCTTG	1000	648	8	CTCCTTCAATATCATCTTCTGTCGGTATCGGGTGAATGATCTC	GCGGATAACAATTTCACACAGGAAACAGCGTAGCTACGACTCAGAACCC	1000	673	-16
ANID_00295.1			GTAACGCCAGGGTTTTCCCAGTCACGACGGTCCTTCCTCTTCTTCTCCT	ATCCACTTAACGTTACTGAAATCAGTTCGACGGGTATGGGTAG	1000	969	7	CTCCTTCAATATCATCTTCTGTCGGGAGCTAGTCTAAGGTGAA	GCGGATAACAATTTCACACAGGAAACAGCGACTACCTCTCCGATATTGC	1000	889	-19
ANID_00296.1			GTAACGCCAGGGTTTTCCCAGTCACGACGACCGATGTAGAGCTTGTCTC	ATCCACTTAACGTTACTGAAATCGTAGTGACAAAGGAGCTGGT	1000	656	53	CTCCTTCAATATCATCTTCTGTCGTTCTCGAAGGGGAAGTTCT	GCGGATAACAATTTCACACAGGAAACAGCACATCTCTATCCAGGTACGC	1000	755	-25
ANID_00297.1			GTAACGCCAGGGTTTTCCCAGTCACGACGCAGCCTACTATGCTCTGTTG	ATCCACTTAACGTTACTGAAATCGGAGGAGGGGGATTAGTTA	1000	602	44	CTCCTTCAATATCATCTTCTGTCCTGGATCCCAATGCAGCTAT	GCGGATAACAATTTCACACAGGAAACAGCATGACTTCGGTCCTAGTCTC	1000	687	31
ANID_00298.1			GTAACGCCAGGGTTTTCCCAGTCACGACGAGAGAGCTAGGGGATTGTCT	ATCCACTTAACGTTACTGAAATCCGTCGACAGCCATGATTTC	1000	644	-12	CTCCTTCAATATCATCTTCTGTCAGGCTAATCTACACGGCTAC	GCGGATAACAATTTCACACAGGAAACAGCCAAACACTCTCCTGTCTCAG	1000	812	-7
ANID_00299.1			GTAACGCCAGGGTTTTCCCAGTCACGACGCGACCTCTACAATGCTAGG	ATCCACTTAACGTTACTGAAATCATATAGTGGCAGAACCGGAG	1000	633	3	CTCCTTCAATATCATCTTCTGTCGATCTAAGGCTGGATGAGC	GCGGATAACAATTTCACACAGGAAACAGCCGTGCAGAGTACTAGGACAG	1000	898	-1
ANID_00300.1			GTAACGCCAGGGTTTTCCCAGTCACGACGGACCAGGATCTTCTGTTCTC	ATCCACTTAACGTTACTGAAATCGACACGGAGACCCATGATT	1000	829	-14	CTCCTTCAATATCATCTTCTGTCACTGTGGTTTGCGAGTCTCT	GCGGATAACAATTTCACACAGGAAACAGCGCCCAGTTGTATAGTCCTTC	1000	950	-30
ANID_00301.1			GTAACGCCAGGGTTTTCCCAGTCACGACGCTCTTACTCCCACACAGTCC	ATCCACTTAACGTTACTGAAATCGGACTAGGAGTCGAGCACT	1000	855	-22	CTCCTTCAATATCATCTTCTGTCTAGCTAGATACAGTGCTGCC	GCGGATAACAATTTCACACAGGAAACAGCGTTGTGTTGGAGGTAGTGTC	1000	747	0
ANID_00302.1			GTAACGCCAGGGTTTTCCCAGTCACGACGAGTAGAAAGCACAGGAGGAG	ATCCACTTAACGTTACTGAAATCAGGGCGGAGTATTTATCCAG	1000	891	-9	CTCCTTCAATATCATCTTCTGTCCCAACACCACTGAAGCATAG	GCGGATAACAATTTCACACAGGAAACAGCAGGAGTGAGTATCGTGGAGT	1000	783	-20
ANID_00303.1			GTAACGCCAGGGTTTTCCCAGTCACGACGCTCACTTGTGAAGCTACGAG	ATCCACTTAACGTTACTGAAATCGTCACTAGTCATTTCGACGG	1000	728	-11	CTCCTTCAATATCATCTTCTGTCTAAGCATCTCTCCTCTCTGG	GCGGATAACAATTTCACACAGGAAACAGCCTCCTCCTGTGCTTTCTACT	1000	872	8
ANID_00304.1			GTAACGCCAGGGTTTTCCCAGTCACGACGCTAGATCCCGATAAGACGAC	ATCCACTTAACGTTACTGAAATCCTCACTTGTGAAGCTACGAG	1000	667	-25	CTCCTTCAATATCATCTTCTGTCCGACTACGCCCAGTAGAAAT	GCGGATAACAATTTCACACAGGAAACAGCATACCTCTTCCGGCTCTTC	1000	780	-16
ANID_00305.1			GTAACGCCAGGGTTTTCCCAGTCACGACGGCTGAAGATCACAGTCACTC	ATCCACTTAACGTTACTGAAATCCCAACTCCAGAACTCACAG	1000	879	-33	CTCCTTCAATATCATCTTCTGTCGTATTTAGGACTGGGGCTAC	GCGGATAACAATTTCACACAGGAAACAGCCAGAGTGGTGGACTTGTTC	1000	973	-61
ANID_00306.1	Fail	3' flank fail	GTAACGCCAGGGTTTTCCCAGTCACGACGGAGAGGTGATTTGGTCTGTG	ATCCACTTAACGTTACTGAAATCTGAGTTCCTTCTCCTCTCTC	1000	812	-13	CTCCTTCAATATCATCTTCTGTCGCGGTTCTATTCCATGCTCT	GCGGATAACAATTTCACACAGGAAACAGCGCACAGAAGAGAACAGTGAG	1000	895	-12
ANID_00307.1			GTAACGCCAGGGTTTTCCCAGTCACGACGGCGGACTACTCAAAGGTCTA	ATCCACTTAACGTTACTGAAATCGTCATTGAGGACTTGCACC	1000	824	-4	CTCCTTCAATATCATCTTCTGTCGATCCGAGGTGGAAGTGAT	GCGGATAACAATTTCACACAGGAAACAGCGTCCCAGAAATGAGAGTAGG	1000	609	-18
ANID_00309.1	Fail	5' flank fail	GTAACGCCAGGGTTTTCCCAGTCACGACGATCTGTAGTTCCTCACGCTC	ATCCACTTAACGTTACTGAAATCGTATGGGGTATGGAGATGC	1000	865	-26	CTCCTTCAATATCATCTTCTGTCGAATGGAGAAGCAGTGAGTG	GCGGATAACAATTTCACACAGGAAACAGCCACCTTCTGAGGGTATTAGG	1000	680	-17
ANID_00310.1			GTAACGCCAGGGTTTTCCCAGTCACGACGCAGCAGCAGGAGAAGTAGTA	ATCCACTTAACGTTACTGAAATCGGAGGTGGTAATCATAGAGG	1000	717	-23	CTCCTTCAATATCATCTTCTGTCGATACCCACATCAGATGCTC	GCGGATAACAATTTCACACAGGAAACAGCCTCAGTACGAACTTGCTCTG	1000	672	-15
ANID_00311.1			GTAACGCCAGGGTTTTCCCAGTCACGACGGATACGGTAGTGACTGGTTG	ATCCACTTAACGTTACTGAAATCCCTAGTAAGTGTCGACATGC	1000	715	-17	CTCCTTCAATATCATCTTCTGTCCTTCCACATCGTGGCTATG	GCGGATAACAATTTCACACAGGAAACAGCCATCTTAGACGGTGTGTGTG	1000	888	-20
ANID_00312.1			GTAACGCCAGGGTTTTCCCAGTCACGACGGACCCCTACTAGTGTTTTCG	ATCCACTTAACGTTACTGAAATCAGGGAGACCATGGGTATCAA	1000	708	-10	CTCCTTCAATATCATCTTCTGTCGAAGAGCTCTCCGATGATG	GCGGATAACAATTTCACACAGGAAACAGCTACTGTCCAGCTGGTGTCT	1000	947	-60
ANID_00313.1			GTAACGCCAGGGTTTTCCCAGTCACGACGGAGGTAACCTGGAAGTATCG	ATCCACTTAACGTTACTGAAATCGTCGTCATGACTGCAACTTC	1000	651	-7	CTCCTTCAATATCATCTTCTGTCTCTTAGACTCTGGTGCAGG	GCGGATAACAATTTCACACAGGAAACAGCACCCTCTCAAAGTCTGCTC	1000	758	52
ANID_00314.1			GTAACGCCAGGGTTTTCCCAGTCACGACGGAGTCAAGTAGTAGGACCCG	ATCCACTTAACGTTACTGAAATCGATTGAGGAGGGGAACAAG	1000	789	-29	CTCCTTCAATATCATCTTCTGTCGCTGCCATGCTTACGTATC	GCGGATAACAATTTCACACAGGAAACAGCTGGCTACTGTACGTCTTCAC	1000	785	-19
ANID_00315.1			GTAACGCCAGGGTTTTCCCAGTCACGACGCTCATCTTGTCTAGGTGGGT	ATCCACTTAACGTTACTGAAATCGTATCCGCATGGTTCACTG	1000	807	8	CTCCTTCAATATCATCTTCTGTCCGTGTTCTGTCCTCAGAAAG	GCGGATAACAATTTCACACAGGAAACAGCGTCACCTTGGTCTTGATCTC	1000	654	-2
ANID_00316.1			GTAACGCCAGGGTTTTCCCAGTCACGACGCTAGTCAGAGAATGTGCTCG	ATCCACTTAACGTTACTGAAATCACGATCTGGAGTTCTGGAC	1000	618	-22	CTCCTTCAATATCATCTTCTGTCCCTTGCTAGGGAGAGTGGT	GCGGATAACAATTTCACACAGGAAACAGCAAGAGCTGGTAGAAGACTCG	1000	746	11
ANID_00317.1			GTAACGCCAGGGTTTTCCCAGTCACGACGGGGTAGTCTAGGTGATACGC	ATCCACTTAACGTTACTGAAATCAGCTCACAAGGAGCAAGTC	1000	693	7	CTCCTTCAATATCATCTTCTGTCCGTAATTCCACCTATGCACC	GCGGATAACAATTTCACACAGGAAACAGCCTCTGTATCTCAGCGTGTTC	1000	854	-5
ANID_00318.1			GTAACGCCAGGGTTTTCCCAGTCACGACGCAGAGTAGAACGTCGCTATG	ATCCACTTAACGTTACTGAAATCGAGGACAGTCTTCGCTTCA	1000	884	-29	CTCCTTCAATATCATCTTCTGTCGCGCACAGTGTTGATGATAG	GCGGATAACAATTTCACACAGGAAACAGCCTAACCCTTCTCCGTAACAG	1000	713	-14
ANID_00319.1			GTAACGCCAGGGTTTTCCCAGTCACGACGCTGTTACTGACCTCCATCAC	ATCCACTTAACGTTACTGAAATCACGAGACGATCCGAGATAAG	1000	881	9	CTCCTTCAATATCATCTTCTGTCGAGGCTACGGTTGATGAGT	GCGGATAACAATTTCACACAGGAAACAGCGGACAAAGACTCGTATCACC	1000	762	-30
ANID_00321.1			GTAACGCCAGGGTTTTCCCAGTCACGACGGTGTCGTAATCAGCCTAACC	ATCCACTTAACGTTACTGAAATCTACCTATGAGCAGAGGCAG	1000	957	0	CTCCTTCAATATCATCTTCTGTCGTCTGGCTGCAGGTTATGA	GCGGATAACAATTTCACACAGGAAACAGCGACGAAGGTAGTAAACACCC	1000	843	8
ANID_00322.1			GTAACGCCAGGGTTTTCCCAGTCACGACGACGGGACCTATCTACTACCA	ATCCACTTAACGTTACTGAAATCCTTGATCGAGGTGAGGTACT	1000	715	-44	CTCCTTCAATATCATCTTCTGTCGGGAGGTAGAGTGGTAGATG	GCGGATAACAATTTCACACAGGAAACAGCCTACACTTACCGCCAGTTTC	1000	746	-9
ANID_00323.1			GTAACGCCAGGGTTTTCCCAGTCACGACGGTCCAGCTTGCTAGCTTAGT	ATCCACTTAACGTTACTGAAATCAGTAAAGAGTGACCAGGGTG	1000	689	-25	CTCCTTCAATATCATCTTCTGTCAACGACTCTTCCTGGTTCG	GCGGATAACAATTTCACACAGGAAACAGCGGGTGTTTACTACCTTCGTC	1000	824	11
ANID_00324.1			GTAACGCCAGGGTTTTCCCAGTCACGACGTGTACCTGATAGCACTCCAG	ATCCACTTAACGTTACTGAAATCGTCCTTTCCGGTTCTAGGT	1000	758	-26	CTCCTTCAATATCATCTTCTGTCGTGTATGTTCTTGCCGAGAG	GCGGATAACAATTTCACACAGGAAACAGCGGATAGAATCAGCCACTCAG	1000	722	4
ANID_00325.1			GTAACGCCAGGGTTTTCCCAGTCACGACGAGTAAAGCACCTCCTAGCC	ATCCACTTAACGTTACTGAAATCGGGCTATCCGTGATGATAAG	1000	715	-38	CTCCTTCAATATCATCTTCTGTCAGAGGTAGAAGCTGGAAGTG	GCGGATAACAATTTCACACAGGAAACAGCTTATACTGTGACTCCCCCTC	1000	638	-2
ANID_00326.1			GTAACGCCAGGGTTTTCCCAGTCACGACGGAATCTCTACCACTTCACCC	ATCCACTTAACGTTACTGAAATCGTGGCTGAAGCACTTAAACG	1000	746	-33	CTCCTTCAATATCATCTTCTGTCCCGATAGAATCAGAACCCC	GCGGATAACAATTTCACACAGGAAACAGCGTATCCTCTCCATCCTAACG	1000	897	-7
ANID_00327.1			GTAACGCCAGGGTTTTCCCAGTCACGACGACTCTACAGTCGAGGGAAAC	ATCCACTTAACGTTACTGAAATCTAGAGACAAACTCACCGCAG	1000	794	-23	CTCCTTCAATATCATCTTCTGTCGCATTACTATCCCACTCTCC	GCGGATAACAATTTCACACAGGAAACAGCGTTTCTACGAGACGACGAG	1000	932	35
ANID_00328.1			GTAACGCCAGGGTTTTCCCAGTCACGACGAGGTAGATCTTCCCCTCTTC	ATCCACTTAACGTTACTGAAATCCTTCCTGATAATGGGTGCG	1000	716	-66	CTCCTTCAATATCATCTTCTGTCGAGTGGGATAGTAATGCCAG	GCGGATAACAATTTCACACAGGAAACAGCGGGGAGATTAGGAGTGAAG	1000	926	-30
ANID_00329.1			GTAACGCCAGGGTTTTCCCAGTCACGACGGTCACTGTCTGATTCGTAGC	ATCCACTTAACGTTACTGAAATCCACGTTCTCTCTTTCAGGAC	1000	731	-26	CTCCTTCAATATCATCTTCTGTCTCGAGGCCTAGGATTATGC	GCGGATAACAATTTCACACAGGAAACAGCTCTTCACGGACTACCAGAC	1000	802	7
ANID_00330.1			GTAACGCCAGGGTTTTCCCAGTCACGACGCTGTTAGAGCGAGGTACTGA	ATCCACTTAACGTTACTGAAATCGCTCTAGGATCTGGAGACTG	1000	759	10	CTCCTTCAATATCATCTTCTGTCCCCCCTATTCAGTTTGGTC	GCGGATAACAATTTCACACAGGAAACAGCCGACTAGTACGTGAAGCAAG	1000	870	-30
ANID_00331.1			GTAACGCCAGGGTTTTCCCAGTCACGACGGAGTAGTCTGAGGGATGCTT	ATCCACTTAACGTTACTGAAATCGCCTTTAGGGGAGGACATT	1000	913	-17	CTCCTTCAATATCATCTTCTGTCCGGGTCTCTTGGATGAGAAT	GCGGATAACAATTTCACACAGGAAACAGCTGCTCTGACTCAGTACCTTC	1000	962	-23
ANID_00332.1			GTAACGCCAGGGTTTTCCCAGTCACGACGTGTCTCAGACTAAGCCAGTG	ATCCACTTAACGTTACTGAAATCGCATCTCCATAGATGTAGGC	1000	599	-21	CTCCTTCAATATCATCTTCTGTCGAGTAGTCTGAGGGATGCTT	GCGGATAACAATTTCACACAGGAAACAGCGAGACGACCCTGTAGACAA	1000	659	-6
ANID_00333.1			GTAACGCCAGGGTTTTCCCAGTCACGACGCTGTTACAGTACAAGCCGAG	ATCCACTTAACGTTACTGAAATCCTCTTGGGGAGTCCTTACG	1000	815	-29	CTCCTTCAATATCATCTTCTGTCGTCTAATTTCGCAGTGGGGT	GCGGATAACAATTTCACACAGGAAACAGCACTAGAGCAGCAAACCTCTC	1000	701	-74
ANID_00334.1			GTAACGCCAGGGTTTTCCCAGTCACGACGGTAACCTCCCAGAACAGAAC	ATCCACTTAACGTTACTGAAATCCCCACCTATGGCTATCTTTG	1000	896	-24	CTCCTTCAATATCATCTTCTGTCGCCTCCTATATAAGTCCGC	GCGGATAACAATTTCACACAGGAAACAGCCTACGTTGTCTTCGCTCTC	1000	901	-13
ANID_00335.1			GTAACGCCAGGGTTTTCCCAGTCACGACGGTCTAGAACTTACTGCCGGT	ATCCACTTAACGTTACTGAAATCTAGGTAACCTCCCAGAACAG	1000	708	10	CTCCTTCAATATCATCTTCTGTCGGAAGAACTCGAAGAGAGC	GCGGATAACAATTTCACACAGGAAACAGCCTGTGAAGGCAGCTTAGAC	1000	672	-29
ANID_00336.1			GTAACGCCAGGGTTTTCCCAGTCACGACGTCGCTGTCTGAGTCTAGGTA	ATCCACTTAACGTTACTGAAATCGGTGATGGTACTTTGAGGAG	1000	739	1	CTCCTTCAATATCATCTTCTGTCGCATAGATGGTCTTGGACTC	GCGGATAACAATTTCACACAGGAAACAGCGCGGCTTCCTCTACTAACTA	1000	836	-6
ANID_00337.1			GTAACGCCAGGGTTTTCCCAGTCACGACGCTACCAGGAAGAATGGAGAG	ATCCACTTAACGTTACTGAAATCCGGTCTCTTTTACCTCCAAC	1000	940	-27	CTCCTTCAATATCATCTTCTGTCTAGGACCTAGGTGGACACG	GCGGATAACAATTTCACACAGGAAACAGCAGACTTTAGGTAGACCGTGC	1000	689	-10
ANID_00338.1			GTAACGCCAGGGTTTTCCCAGTCACGACGGCAGGGTAGAAGCATACCTA	ATCCACTTAACGTTACTGAAATCGGGAGCTTTCTTTGAGATCC	1000	852	-21	CTCCTTCAATATCATCTTCTGTCCTGTCTTAGGTCTTTGGCTG	GCGGATAACAATTTCACACAGGAAACAGCCACGTCTCATGACTGCTATC	1000	796	-9
ANID_00339.1	PCR fail		GTAACGCCAGGGTTTTCCCAGTCACGACGGCTAGTATCAGGTTGTGGC	ATCCACTTAACGTTACTGAAATCCCATGACTATAGCCGTACC	1000	652	-3	CTCCTTCAATATCATCTTCTGTCGTGCTCATGGATACTAAGCG	GCGGATAACAATTTCACACAGGAAACAGCCTTCTAGCCTCGAAAGACAC	1000	646	6
ANID_00340.1			GTAACGCCAGGGTTTTCCCAGTCACGACGCTATCTTCGTTGTAGGAGGG	ATCCACTTAACGTTACTGAAATCTAGGTCATTCCGTTCAGGCT	1000	916	-29	CTCCTTCAATATCATCTTCTGTCGTCTCAGTACAAGCGCAAG	GCGGATAACAATTTCACACAGGAAACAGCTCCTAAGGAGGACGGTAAC	1000	716	-49
ANID_00341.1			GTAACGCCAGGGTTTTCCCAGTCACGACGGTGTAACTTCAGAGGAAGGG	ATCCACTTAACGTTACTGAAATCATACAGCTCAGGAGGAGAAC	1000	621	-46	CTCCTTCAATATCATCTTCTGTCGACTATGGATGAGGATGAGG	GCGGATAACAATTTCACACAGGAAACAGCGTTACAGAGCTTGACAGACG	1000	671	-28
ANID_00342.1			GTAACGCCAGGGTTTTCCCAGTCACGACGGACTAGTTGAGGAGCTTGGT	ATCCACTTAACGTTACTGAAATCGAAAGTTGATGGTAGGGTGC	1000	622	8	CTCCTTCAATATCATCTTCTGTCGTGTAACTTCAGAGGAAGGG	GCGGATAACAATTTCACACAGGAAACAGCATACAGCTCAGGAGGAGAAC	1000	621	-6
ANID_00343.1			GTAACGCCAGGGTTTTCCCAGTCACGACGGTAGTTTTCGCTCCTAGTGG	ATCCACTTAACGTTACTGAAATCGACAGGAGACATTGTGAGTG	1000	625	-11	CTCCTTCAATATCATCTTCTGTCGACTAGTTGAGGAGCTTGGT	GCGGATAACAATTTCACACAGGAAACAGCATACTAGCTGCTGCTCTTGG	1000	797	-6
ANID_00346.1	PCR fail		GTAACGCCAGGGTTTTCCCAGTCACGACGTCATCTCTCCAGTCTCTGGT	ATCCACTTAACGTTACTGAAATCCCTGCATGTTGAAGGGTTG	1000	599	-6	CTCCTTCAATATCATCTTCTGTCGATGCACCTCGTAGTAAGAC	GCGGATAACAATTTCACACAGGAAACAGCCACCTGACTCACTACACCAG	1000	601	-65
ANID_00347.1			GTAACGCCAGGGTTTTCCCAGTCACGACGGAGAGGGTGGAGTACAAGAT	ATCCACTTAACGTTACTGAAATCGACTCACATCATACTCGTCG	1000	602	-27	CTCCTTCAATATCATCTTCTGTCGGTGGATGCTGTTAAACGTC	GCGGATAACAATTTCACACAGGAAACAGCGGCTGAGCTAGGTTACTGAC	1000	703	-15
ANID_00348.1			GTAACGCCAGGGTTTTCCCAGTCACGACGGTAGCAGCCAGTTAGTGATG	ATCCACTTAACGTTACTGAAATCCCGTGGACGTAAGAGAGATA	1000	777	-48	CTCCTTCAATATCATCTTCTGTCCTTTGAAGGCGATACTCGTG	GCGGATAACAATTTCACACAGGAAACAGCGATAGGTGGGAAGAGAGGAT	1000	639	6
ANID_00349.1			GTAACGCCAGGGTTTTCCCAGTCACGACGCTCAGACTATGGAACAGCAG	ATCCACTTAACGTTACTGAAATCCCGGGGTTGCTAAATAACTG	1000	757	9	CTCCTTCAATATCATCTTCTGTCGTATCGGAGTAAGGCTTCTG	GCGGATAACAATTTCACACAGGAAACAGCGTCAGTGGTTACCAGGAGTT	1000	915	-25
ANID_00350.1			GTAACGCCAGGGTTTTCCCAGTCACGACGGCTTATACGGTCCAAGAGAG	ATCCACTTAACGTTACTGAAATCTAGTCCCGCACCTATTCTAC	1000	607	-70	CTCCTTCAATATCATCTTCTGTCGCAAGGGCAGTCTATGATG	GCGGATAACAATTTCACACAGGAAACAGCATGTAGGGAAGGACACTGAC	1000	834	11
ANID_00351.1			GTAACGCCAGGGTTTTCCCAGTCACGACGCTGCTGTTCCATAGTCTGAG	ATCCACTTAACGTTACTGAAATCAGATCTCTGGAGTCTTCCTG	1000	992	-3	CTCCTTCAATATCATCTTCTGTCCTTGGTCAGTCTTCTGCAC	GCGGATAACAATTTCACACAGGAAACAGCGAGTGGCGAGTAGGTTACAT	1000	686	11
ANID_00353.1			GTAACGCCAGGGTTTTCCCAGTCACGACGGTGCTTAGCTCTTAGTCGGT	ATCCACTTAACGTTACTGAAATCGTCTTGCTGTGAGATTGCAG	1000	809	5	CTCCTTCAATATCATCTTCTGTCCAGCCCGAAGTTGTCTACTA	GCGGATAACAATTTCACACAGGAAACAGCCCGCTCTCTCTTCACTAGAT	1000	815	-21
ANID_00354.1			GTAACGCCAGGGTTTTCCCAGTCACGACGGGACCACTCTTACAGAGGAA	ATCCACTTAACGTTACTGAAATCGCAGAACACTCCTGACAAC	1000	969	-55	CTCCTTCAATATCATCTTCTGTCCCAGTTCATAGTCGCATCAC	GCGGATAACAATTTCACACAGGAAACAGCCACACCTCTATTACCTGCTC	1000	697	-11
ANID_00355.1			GTAACGCCAGGGTTTTCCCAGTCACGACGGGAGGATGGTATACTTCGAG	ATCCACTTAACGTTACTGAAATCCTCGTCTTCTGTATCCATCG	1000	878	1	CTCCTTCAATATCATCTTCTGTCGGACTCTTGCTGATTGGGA	GCGGATAACAATTTCACACAGGAAACAGCGTGGTGTGAGAGGGTTGTAT	1000	695	-29
ANID_00356.1			GTAACGCCAGGGTTTTCCCAGTCACGACGGGATGTAATGAGGACTAGGG	ATCCACTTAACGTTACTGAAATCGGGCACATGGCTTGTTAAAG	1000	832	-7	CTCCTTCAATATCATCTTCTGTCCCTGAAGATTCTGGTCTCTG	GCGGATAACAATTTCACACAGGAAACAGCCTCCTTACAAGAACGAGGAG	1000	866	6
ANID_00357.1			GTAACGCCAGGGTTTTCCCAGTCACGACGGGCGAGTATTAAGCTGTAGG	ATCCACTTAACGTTACTGAAATCCAGAAAGGTACGATAACCGC	1000	893	-55	CTCCTTCAATATCATCTTCTGTCGGGTTATCAAGTCGAAGGAC	GCGGATAACAATTTCACACAGGAAACAGCTAGTGACTTGCTACCCGTTC	1000	635	49
ANID_00359.1			GTAACGCCAGGGTTTTCCCAGTCACGACGCGGAAGAAGAACGAGAGTAG	ATCCACTTAACGTTACTGAAATCGGTGGAGGGATCGAAATCT	1000	617	0	CTCCTTCAATATCATCTTCTGTCCCAAGTACTTCACTACAGCG	GCGGATAACAATTTCACACAGGAAACAGCCCTACTTCTACTTCTCCCCA	1000	884	-13
ANID_00360.1			GTAACGCCAGGGTTTTCCCAGTCACGACGCGTGATCACAGTACAGAACC	ATCCACTTAACGTTACTGAAATCAGATCTGGAGAGGCTGAAC	1000	814	-29	CTCCTTCAATATCATCTTCTGTCTTCAGCCTGCAATGCTACC	GCGGATAACAATTTCACACAGGAAACAGCGAGACACTGAGTTATGCTCG	1000	794	-2
ANID_00362.1			GTAACGCCAGGGTTTTCCCAGTCACGACGGCAGTAGTTCTGTTGCTGTC	ATCCACTTAACGTTACTGAAATCGAGAGCGAGCTTCATTGTG	1000	748	-14	CTCCTTCAATATCATCTTCTGTCGACTTGGCAGTATGTCTAGG	GCGGATAACAATTTCACACAGGAAACAGCACCAGAAGGAAGTCAACCAC	1000	829	-19
ANID_00363.1			GTAACGCCAGGGTTTTCCCAGTCACGACGCTCTTCTCCTATTCTCCAGC	ATCCACTTAACGTTACTGAAATCCACACGTACCCATTGTCATC	1000	620	-12	CTCCTTCAATATCATCTTCTGTCGGACGATGGTCTGGATAAC	GCGGATAACAATTTCACACAGGAAACAGCGAGACAGCGCTCTTTACAC	1000	695	-28
ANID_00364.1			GTAACGCCAGGGTTTTCCCAGTCACGACGGGATGGTCTCCATATACTCC	ATCCACTTAACGTTACTGAAATCAGAACTGGCCCTGTAGCTC	1000	967	5	CTCCTTCAATATCATCTTCTGTCCCTCCAGTCTGAGAAAGAGT	GCGGATAACAATTTCACACAGGAAACAGCGTGTGGTGGTGTATAGTTCG	1000	636	-12
ANID_00365.1			GTAACGCCAGGGTTTTCCCAGTCACGACGGTGACTAGCTGTTCCTCTCC	ATCCACTTAACGTTACTGAAATCGATGATTCTGTGGGGTATGC	1000	747	1	CTCCTTCAATATCATCTTCTGTCGCTCACAGTCGAACTGATTG	GCGGATAACAATTTCACACAGGAAACAGCCGAACTATACACCACCACAC	1000	677	-17
ANID_00366.1			GTAACGCCAGGGTTTTCCCAGTCACGACGAAGCGACTCTACACTTCTCC	ATCCACTTAACGTTACTGAAATCCGCTCAATGTCAAGTGTCTC	1000	627	-61	CTCCTTCAATATCATCTTCTGTCAAGGAGAAGGGCGTGTAGT	GCGGATAACAATTTCACACAGGAAACAGCCCAAGACTGAGTATCGTGAG	1000	862	-18
ANID_00367.1			GTAACGCCAGGGTTTTCCCAGTCACGACGCACCTATACATACTGGGCCT	ATCCACTTAACGTTACTGAAATCAGCATGATAGGGGTCAGAG	1000	605	11	CTCCTTCAATATCATCTTCTGTCGGGTATATATGTGCTCGCC	GCGGATAACAATTTCACACAGGAAACAGCTGACAAGTGCCGTCTACTAC	1000	820	-7
ANID_00369.1			GTAACGCCAGGGTTTTCCCAGTCACGACGAGCATACCTACGACAGGAG	ATCCACTTAACGTTACTGAAATCCTTTCAGGAGTCTTCGAACC	1000	894	-29	CTCCTTCAATATCATCTTCTGTCGTGCCATGCATCGAAAGTAG	GCGGATAACAATTTCACACAGGAAACAGCGGGTAAAGTAAGTGACAGGG	1000	814	6
ANID_00370.1			GTAACGCCAGGGTTTTCCCAGTCACGACGGATGTGCGTACAGAGAAGG	ATCCACTTAACGTTACTGAAATCGTGACGGTGGTAGATGTTC	1000	917	11	CTCCTTCAATATCATCTTCTGTCCTCCGAGCAGTGTTAAGTC	GCGGATAACAATTTCACACAGGAAACAGCGAGACTTCTGAAGCCGTAAG	1000	847	-29
ANID_00372.1			GTAACGCCAGGGTTTTCCCAGTCACGACGGAGGACAGAAAGCGATAGTC	ATCCACTTAACGTTACTGAAATCGGCAAGAAGGCAAGTAGAG	1000	747	-29	CTCCTTCAATATCATCTTCTGTCCTTTAAAGGGAGTTTCCGGC	GCGGATAACAATTTCACACAGGAAACAGCGAAGATTGGTAGTGTCCAGG	1000	661	-6
ANID_00374.1			GTAACGCCAGGGTTTTCCCAGTCACGACGAGACTCTGGAGAACAGGGT	ATCCACTTAACGTTACTGAAATCCTTGTACGGGAGTCTAAACC	1000	665	-23	CTCCTTCAATATCATCTTCTGTCGTGAAGGGTCGCATTTTCTG	GCGGATAACAATTTCACACAGGAAACAGCTTGTAGGTGAGGTCTACAGC	1000	922	-21
ANID_00377.1			GTAACGCCAGGGTTTTCCCAGTCACGACGGTCTCGTGGAGTTGATTCTC	ATCCACTTAACGTTACTGAAATCGACATGGTTGGTGATGACTC	1000	809	-4	CTCCTTCAATATCATCTTCTGTCCTCTCTTTGGGAGGTAGGG	GCGGATAACAATTTCACACAGGAAACAGCTCGTGGTAAGTCTAGGGTCT	948	640	-17
ANID_00378.1			GTAACGCCAGGGTTTTCCCAGTCACGACGTAGTACTAAAGGAGCAGGGG	ATCCACTTAACGTTACTGAAATCGGAACATAGTCGAACTGCTC	1000	951	-70	CTCCTTCAATATCATCTTCTGTCCTCCAGTGATGGTTCACTCT	GCGGATAACAATTTCACACAGGAAACAGCAGACCCTGAAGACCCTAGA	1000	965	-9
ANID_00379.1			GTAACGCCAGGGTTTTCCCAGTCACGACGGTATACCAAACCTCTCTGGG	ATCCACTTAACGTTACTGAAATCGAGAGATTAGGTCGGAAGAG	1000	973	-8	CTCCTTCAATATCATCTTCTGTCCTGGGAAGTAGGTAATCCTG	GCGGATAACAATTTCACACAGGAAACAGCGCTTCTACCTCTTCACCAAC	1000	695	3
ANID_00380.1			GTAACGCCAGGGTTTTCCCAGTCACGACGGACCTTAGAGCTGAGGGTAG	ATCCACTTAACGTTACTGAAATCCTCTTCGGCCGTCATTATC	1000	852	-14	CTCCTTCAATATCATCTTCTGTCCGCCTGGTTTTAGTGTTCCT	GCGGATAACAATTTCACACAGGAAACAGCGAACCTTTACCACGCTACTC	1000	676	10
ANID_00381.1			GTAACGCCAGGGTTTTCCCAGTCACGACGGACTAAAGTCGAGGGTTAGC	ATCCACTTAACGTTACTGAAATCACAGGTGAAAGTGGTAGCTC	1000	773	-10	CTCCTTCAATATCATCTTCTGTCCGGATGTAAATGAGGTGGAG	GCGGATAACAATTTCACACAGGAAACAGCCTCGCTAGGTATGAAGTCCT	1000	819	-9
ANID_00382.1			GTAACGCCAGGGTTTTCCCAGTCACGACGCTCTAGTGTCCTCGGCTTT	ATCCACTTAACGTTACTGAAATCTGTGATGTTCTGCCCGTAG	1000	637	4	CTCCTTCAATATCATCTTCTGTCGGCTGTAGAAAGAGAGGGTA	GCGGATAACAATTTCACACAGGAAACAGCCACAGAGCAACTTCTCGAC	1000	766	-8
ANID_00383.1			GTAACGCCAGGGTTTTCCCAGTCACGACGGAGATAGGCTTAGCTAGGGA	ATCCACTTAACGTTACTGAAATCGCTACTGTACTAGCGGCAT	1000	767	11	CTCCTTCAATATCATCTTCTGTCCCTCATCTATGGTGGCCTT	GCGGATAACAATTTCACACAGGAAACAGCGAGAGAGGAAAAGTGGTGAG	1000	750	-23
ANID_00384.1			GTAACGCCAGGGTTTTCCCAGTCACGACGCCAGTAGAAGCTACTCGGAC	ATCCACTTAACGTTACTGAAATCCCTAGGGTTGTATGTCTAGC	1000	804	9	CTCCTTCAATATCATCTTCTGTCATCTACACCCGGTTTCTAGC	GCGGATAACAATTTCACACAGGAAACAGCAAGGAGTCTGGGAAGGTTAC	1000	682	7
ANID_00385.1			GTAACGCCAGGGTTTTCCCAGTCACGACGGATTCCTGAGTAGGGATACG	ATCCACTTAACGTTACTGAAATCGGAGGAGGGAATGATTGAG	1000	618	-25	CTCCTTCAATATCATCTTCTGTCATACTACACGTGGACGAGAC	GCGGATAACAATTTCACACAGGAAACAGCGAGTCTGAATCTGCCTCTG	1000	769	-11
ANID_00386.1			GTAACGCCAGGGTTTTCCCAGTCACGACGCGATTGTCGTGTAGACGTAG	ATCCACTTAACGTTACTGAAATCGAGAGTTCCGGTGACATGG	1000	892	-16	CTCCTTCAATATCATCTTCTGTCGATTCCTGAGTAGGGATACG	GCGGATAACAATTTCACACAGGAAACAGCTAGACGGTAAAGAGGGGTAG	1000	691	54
ANID_00387.1			GTAACGCCAGGGTTTTCCCAGTCACGACGGTTGCTAGGCAGAGGACTAT	ATCCACTTAACGTTACTGAAATCTGGAGAGTTTGCGCTTCTG	1000	759	-24	CTCCTTCAATATCATCTTCTGTCGGAAGTATAAGGATGCTGCG	GCGGATAACAATTTCACACAGGAAACAGCGCGTATAAGAACAGGCTGAG	1000	716	-32
ANID_00388.1			GTAACGCCAGGGTTTTCCCAGTCACGACGGTTCACGTGGCTAGACCTT	ATCCACTTAACGTTACTGAAATCGAGGATGCCATTTCAGGAC	1000	648	-10	CTCCTTCAATATCATCTTCTGTCCAGGCCCAGCTCTTCTAAT	GCGGATAACAATTTCACACAGGAAACAGCAGCTAGTCCCCAGACTACAA	1000	871	11
ANID_00389.1			GTAACGCCAGGGTTTTCCCAGTCACGACGTCCTGTACCATGTACCTGTC	ATCCACTTAACGTTACTGAAATCGAGAAAACTGTTCTGCCTGG	1000	844	10	CTCCTTCAATATCATCTTCTGTCGAGTGTGATGGAATCGACC	GCGGATAACAATTTCACACAGGAAACAGCCCTAAGTGTCTGCATCTCTG	1000	718	-8
ANID_00390.1	PCR fail		GTAACGCCAGGGTTTTCCCAGTCACGACGCACAGTCTCGACTCCCTACT	ATCCACTTAACGTTACTGAAATCAGAGCAGGTGCAGTGAAAG	1000	916	-27	CTCCTTCAATATCATCTTCTGTCCACTTTCCTGCTGTGTACC	GCGGATAACAATTTCACACAGGAAACAGCGACATCAACCGTAGGTGACT	1000	867	-58
ANID_00391.1			GTAACGCCAGGGTTTTCCCAGTCACGACGCACTTTCCTGCTGTGTACC	ATCCACTTAACGTTACTGAAATCGTAAACCCCGACATACTGTG	1000	701	-13	CTCCTTCAATATCATCTTCTGTCGCTCTTTCAGTACCCTCTTG	GCGGATAACAATTTCACACAGGAAACAGCCTCTTCCGATCTACCAGAAC	1000	971	2
ANID_00392.1			GTAACGCCAGGGTTTTCCCAGTCACGACGCTGGTCTCTCTCTGCAGTC	ATCCACTTAACGTTACTGAAATCCTCTGCTTCTACAGGATGTG	1000	966	10	CTCCTTCAATATCATCTTCTGTCGGGTAGTTTATGGGGCTGTA	GCGGATAACAATTTCACACAGGAAACAGCCCTCATGCTGTTGACTGAC	1000	675	-23
ANID_00393.1			GTAACGCCAGGGTTTTCCCAGTCACGACGCGTCTAGGGACTCTGAACTC	ATCCACTTAACGTTACTGAAATCGAAGAGCACCAATGCAGAC	1000	920	-16	CTCCTTCAATATCATCTTCTGTCAGCTCAGGTACAGGGCTAT	GCGGATAACAATTTCACACAGGAAACAGCGTGAGAATCCGACCACTACT	1000	895	-19
ANID_00394.1			GTAACGCCAGGGTTTTCCCAGTCACGACGGTGATCTCCTTGTGGTTCTC	ATCCACTTAACGTTACTGAAATCGATCAAGTCGGCTGTATGAG	1000	929	5	CTCCTTCAATATCATCTTCTGTCGCCAGCAGTATCACCTTTAG	GCGGATAACAATTTCACACAGGAAACAGCCGACTCTCTTATCCCTATCG	1000	859	-20
ANID_00395.1			GTAACGCCAGGGTTTTCCCAGTCACGACGAGGACGACTAGACCTTGAAC	ATCCACTTAACGTTACTGAAATCAAGCTTGCTGAGCATGACC	1000	751	-20	CTCCTTCAATATCATCTTCTGTCATCTGGATAAGGAGGGTAGG	GCGGATAACAATTTCACACAGGAAACAGCGTATGTTCCCCGTCTGTAAG	1000	843	-47
ANID_00396.1			GTAACGCCAGGGTTTTCCCAGTCACGACGAGGTGCTAGAAAGGTACCAG	ATCCACTTAACGTTACTGAAATCTCGTAGCCTGAGTCATCTC	1000	655	-15	CTCCTTCAATATCATCTTCTGTCACGGCAGTGACCTGTTATC	GCGGATAACAATTTCACACAGGAAACAGCGTCTCTGTAAAGTGTGGCTG	1000	607	-10
ANID_00397.1			GTAACGCCAGGGTTTTCCCAGTCACGACGTCGTAGCCTGAGTCATCTC	ATCCACTTAACGTTACTGAAATCGACTGGCAATCTCGTTGAG	1000	787	-28	CTCCTTCAATATCATCTTCTGTCCTAGGCGAGTGATGGAGAAT	GCGGATAACAATTTCACACAGGAAACAGCGTACTGGTGTATGGAGTGGA	1000	859	-74
ANID_00398.1			GTAACGCCAGGGTTTTCCCAGTCACGACGTAGAGTCGGTAGACTTCGAG	ATCCACTTAACGTTACTGAAATCGACTTGAGGGTTTGGTGTC	1000	956	-26	CTCCTTCAATATCATCTTCTGTCGAAGTTGTAGGCACAGCAC	GCGGATAACAATTTCACACAGGAAACAGCTCCATACACCAGTACACTCC	1000	988	-65
ANID_00399.1			GTAACGCCAGGGTTTTCCCAGTCACGACGGCAGGAGGACTATCTTGACT	ATCCACTTAACGTTACTGAAATCGGTGGGTTTCATTGCTTCAG	1000	843	-11	CTCCTTCAATATCATCTTCTGTCACCACTAGACGCCATCTTC	GCGGATAACAATTTCACACAGGAAACAGCAGGTGTGTACCTGATAGTCG	1000	937	-8
ANID_00400.1			GTAACGCCAGGGTTTTCCCAGTCACGACGCTCAGTTCAGACCGACTGT	ATCCACTTAACGTTACTGAAATCGGTGAGGGGAAGACATATTG	1000	649	-40	CTCCTTCAATATCATCTTCTGTCTAGGTCTGCAGCACAGACAA	GCGGATAACAATTTCACACAGGAAACAGCCTGAGTTTAGGGCTACTTGG	1000	670	54
ANID_00401.1			GTAACGCCAGGGTTTTCCCAGTCACGACGGGAGTACGAAAGATATGGGC	ATCCACTTAACGTTACTGAAATCGGTGGTAGTCATATTGGGAC	1000	806	-21	CTCCTTCAATATCATCTTCTGTCGCTTAGGGTAAACGAGTAGG	GCGGATAACAATTTCACACAGGAAACAGCGTCAGTGCTGGTGAGAAGAT	1000	628	-6
ANID_00402.1			GTAACGCCAGGGTTTTCCCAGTCACGACGGCTTAGGGTAAACGAGTAGG	ATCCACTTAACGTTACTGAAATCCCCCTCATAGTGCCTGTAT	1000	665	-7	CTCCTTCAATATCATCTTCTGTCGTATTATTCTGGCGACAGGG	GCGGATAACAATTTCACACAGGAAACAGCCGCAACACTAAGTCCTAGC	1000	864	5
ANID_00403.1			GTAACGCCAGGGTTTTCCCAGTCACGACGCCCTGGTATCTACAAGTTCC	ATCCACTTAACGTTACTGAAATCCTCGAAGCTAGACATCTCC	1000	892	-14	CTCCTTCAATATCATCTTCTGTCCACCACTGCACTTCTGTCTA	GCGGATAACAATTTCACACAGGAAACAGCCTTGCTACCAAGACCCTAGT	1000	711	3
ANID_00404.1			GTAACGCCAGGGTTTTCCCAGTCACGACGCTACTCCAGAAGACAAGCCT	ATCCACTTAACGTTACTGAAATCGCGAACTCAACAGAGACAAG	1000	905	2	CTCCTTCAATATCATCTTCTGTCACAGCACCCGTCTATTTTCC	GCGGATAACAATTTCACACAGGAAACAGCCTGTGTAGAAGCTACGCTGT	1000	783	-4
ANID_00405.1			GTAACGCCAGGGTTTTCCCAGTCACGACGCTATCTTTCCGACCACTCTG	ATCCACTTAACGTTACTGAAATCGATTTCGGTGCTGGTAAGAG	1000	869	8	CTCCTTCAATATCATCTTCTGTCCTCCTTTACGTCTCGTGCTA	GCGGATAACAATTTCACACAGGAAACAGCTCTACCAGACGGGTATGAC	1000	599	4
ANID_00406.1			GTAACGCCAGGGTTTTCCCAGTCACGACGGAGAGAACTTGGAGACGAAG	ATCCACTTAACGTTACTGAAATCGACTAGCCATGAAGACGATG	1000	955	-9	CTCCTTCAATATCATCTTCTGTCCTGTGTAGAAGCTACGCTGT	GCGGATAACAATTTCACACAGGAAACAGCAGAGGAGTGAGAGTTATCGG	1000	927	52
ANID_00407.1			GTAACGCCAGGGTTTTCCCAGTCACGACGCTGTAGAGCCGGATTAGAGT	ATCCACTTAACGTTACTGAAATCCTCGCCGAAGTAGTCCATT	1000	956	-17	CTCCTTCAATATCATCTTCTGTCGATCTGAGCTCGCGTAACTT	GCGGATAACAATTTCACACAGGAAACAGCGTGGTAGCTTCCGTCTATTG	1000	777	-7
ANID_00408.1			GTAACGCCAGGGTTTTCCCAGTCACGACGCGTCTAGAGGGTATTGCCTA	ATCCACTTAACGTTACTGAAATCCTGCTGACTTCTCCATCATC	1000	887	-15	CTCCTTCAATATCATCTTCTGTCGACCTTTATAGAGATGGCGG	GCGGATAACAATTTCACACAGGAAACAGCAGTACACCATACCCTCTTGC	1000	754	-30
ANID_00409.1			GTAACGCCAGGGTTTTCCCAGTCACGACGAGCGTCTCTCGTATCTATCC	ATCCACTTAACGTTACTGAAATCGTAGTGTCCAGCTTCTCCAT	1000	838	-19	CTCCTTCAATATCATCTTCTGTCGTCCACTATCTCGAGGCAT	GCGGATAACAATTTCACACAGGAAACAGCCCTCGACTACAGCTACTCCT	1000	646	-9
ANID_00410.1			GTAACGCCAGGGTTTTCCCAGTCACGACGCCTGTACTTCTTTCCTCCAC	ATCCACTTAACGTTACTGAAATCGTTTTACCCCAACGAAGGAC	1000	781	4	CTCCTTCAATATCATCTTCTGTCGCGTGAGTACACGAGAGAT	GCGGATAACAATTTCACACAGGAAACAGCCAACTTGTCAGTCAGGAGAC	1000	794	56
ANID_00411.1			GTAACGCCAGGGTTTTCCCAGTCACGACGCTAGACACCTTTCCTACGGT	ATCCACTTAACGTTACTGAAATCGTTGTCTGTGCTGGTCAAC	1000	603	8	CTCCTTCAATATCATCTTCTGTCAGACAAGCTAGCTACCAACC	GCGGATAACAATTTCACACAGGAAACAGCGGTGTGACAGATGTGCTACT	1000	604	-2
ANID_00413.1	Fail	3' flank fail	GTAACGCCAGGGTTTTCCCAGTCACGACGGTAAGCGACCATCTGTCTC	ATCCACTTAACGTTACTGAAATCACATGGTGGATCATCCTGCT	1000	965	-3	CTCCTTCAATATCATCTTCTGTCGCTGCTTTTCGTCTGAGTAG	GCGGATAACAATTTCACACAGGAAACAGCGGACTCTCCACTATCTCGTT	1000	934	3
ANID_00414.1	PCR fail		GTAACGCCAGGGTTTTCCCAGTCACGACGCAGTGACTGTCTACGACGTT	ATCCACTTAACGTTACTGAAATCCACGGTGTGCTAGCTTCATA	1000	825	-37	CTCCTTCAATATCATCTTCTGTCCTCTGCGTTGCGTGAAATAG	GCGGATAACAATTTCACACAGGAAACAGCCGACTGCACATTCTAGAGAC	1000	919	-20
ANID_00416.1			GTAACGCCAGGGTTTTCCCAGTCACGACGGACTATGGACCACGTAAGGT	ATCCACTTAACGTTACTGAAATCTGTATAGCCTTCTCTCCCG	1000	911	31	CTCCTTCAATATCATCTTCTGTCGTATGCTTGTTTCCTTCGCC	GCGGATAACAATTTCACACAGGAAACAGCACTGAGAGAAGAAGGAGAGG	1000	608	9
ANID_00417.1			GTAACGCCAGGGTTTTCCCAGTCACGACGCGTACTTCCTCTTCAAGCTG	ATCCACTTAACGTTACTGAAATCCGCACCATTGTGAGAAAGAG	1000	988	-7	CTCCTTCAATATCATCTTCTGTCCAAATTCTCCTCGTGAGCTG	GCGGATAACAATTTCACACAGGAAACAGCGGGGTGTGATACTATCTTCG	1000	761	-16
ANID_00418.1			GTAACGCCAGGGTTTTCCCAGTCACGACGAGCCGTAGTAACCCTGATAG	ATCCACTTAACGTTACTGAAATCCGAAGAACCAGTGGAGAAC	1000	757	11	CTCCTTCAATATCATCTTCTGTCACACCGAGCGAGAAGATTG	GCGGATAACAATTTCACACAGGAAACAGCGTTAACTAACTACGCCTGGG	1000	923	-30
ANID_00419.1			GTAACGCCAGGGTTTTCCCAGTCACGACGCCGAGTATAGACACTTGCTG	ATCCACTTAACGTTACTGAAATCGACTGGCTTTGCTCTAGGT	1000	643	4	CTCCTTCAATATCATCTTCTGTCGTCAGGTCCTCGAAAGACT	GCGGATAACAATTTCACACAGGAAACAGCCTTGATCCTCTGGCCTATAC	1000	666	34
ANID_00420.1			GTAACGCCAGGGTTTTCCCAGTCACGACGCTCTGAGCGTATGTCAGTTC	ATCCACTTAACGTTACTGAAATCCGAGCTTGTCCTTCTTCTC	1000	902	-27	CTCCTTCAATATCATCTTCTGTCCTATGCCTGAACTATGACCC	GCGGATAACAATTTCACACAGGAAACAGCGCCTGTACGGAGTTTAGTG	1000	682	5
ANID_00421.1			GTAACGCCAGGGTTTTCCCAGTCACGACGCAGCAAGTGTCTATACTCGG	ATCCACTTAACGTTACTGAAATCCAAACACTCTTGTGCTCTCC	1000	831	-21	CTCCTTCAATATCATCTTCTGTCCTAGGGCTTGACCTTTCAC	GCGGATAACAATTTCACACAGGAAACAGCGGTGTAATGCTGTAGAGGGT	1000	832	-23
ANID_00422.1	Fail	3' flank fail	GTAACGCCAGGGTTTTCCCAGTCACGACGTCCTGTCAGTACCTGCATAC	ATCCACTTAACGTTACTGAAATCGTTGCCAGTCAGTAGCCAT	1000	847	-18	CTCCTTCAATATCATCTTCTGTCCTGTCTAGCCTCCTTTACCA	GCGGATAACAATTTCACACAGGAAACAGCATAGCCTCGTAGACTTGGTC	1000	761	-8
ANID_00423.1			GTAACGCCAGGGTTTTCCCAGTCACGACGCCGGACTAGGTCACTACTTC	ATCCACTTAACGTTACTGAAATCGAGGGGACATCTTGAACTG	1000	976	-21	CTCCTTCAATATCATCTTCTGTCGCCATAGTCATCACCATCTACC	GCGGATAACAATTTCACACAGGAAACAGCGTAGGGGTTTCGAGACATAG	1000	830	-3
ANID_00424.1			GTAACGCCAGGGTTTTCCCAGTCACGACGGTTACAGCGTACTCGTCGT	ATCCACTTAACGTTACTGAAATCGCTCTTGGACTTGTTGCAG	1000	693	-36	CTCCTTCAATATCATCTTCTGTCGAGGAGTGGTATCATGTGC	GCGGATAACAATTTCACACAGGAAACAGCGCTAGACTTCTCGAACAACC	1000	713	-2
ANID_00427.1	Fail	5' flank fail	GTAACGCCAGGGTTTTCCCAGTCACGACGCCTGAGTGTCTCTCTCCATT	ATCCACTTAACGTTACTGAAATCCCTGAGCCTGTTTGATAGGT	1000	787	-30	CTCCTTCAATATCATCTTCTGTCGGGAGGTTGTTGAGAGAAC	GCGGATAACAATTTCACACAGGAAACAGCTCTTGCCTCTCACACTACAG	1000	993	-26
ANID_00428.1			GTAACGCCAGGGTTTTCCCAGTCACGACGTACGCTTCACAGGCTTAGTC	ATCCACTTAACGTTACTGAAATCGCTACTCGGCAAGACCTAAT	1000	987	-25	CTCCTTCAATATCATCTTCTGTCCAGTGTCATTACCAGGGAG	GCGGATAACAATTTCACACAGGAAACAGCACGTAGTAGGAACCCTTGAG	1000	720	-7
ANID_00429.1			GTAACGCCAGGGTTTTCCCAGTCACGACGGCTCCCAGCTAATCTATACG	ATCCACTTAACGTTACTGAAATCGATGCTGAAATTAGGCCAGC	1000	832	10	CTCCTTCAATATCATCTTCTGTCGTTTCACCGTTCTATTCGGG	GCGGATAACAATTTCACACAGGAAACAGCCTTTAGCATCGTAGAGGAGG	1000	652	-19
ANID_00430.1			GTAACGCCAGGGTTTTCCCAGTCACGACGCTTCAGTGCTAGTGAAGTCG	ATCCACTTAACGTTACTGAAATCGACGCTGTCGATGACATGAT	1000	898	-16	CTCCTTCAATATCATCTTCTGTCGAGCAGACTAGGAGGTCATT	GCGGATAACAATTTCACACAGGAAACAGCGAGTATGAGGATACCCTTCG	1000	786	-28
ANID_00432.1			GTAACGCCAGGGTTTTCCCAGTCACGACGGGTATACCTGACACTCGCTA	ATCCACTTAACGTTACTGAAATCCGCAAAGAAAGACACAGGAC	1000	747	4	CTCCTTCAATATCATCTTCTGTCCGTGTGCTGTGTGATGATAG	GCGGATAACAATTTCACACAGGAAACAGCCCTGCAAGGCCTACTACTAC	1000	933	-46
ANID_00433.1			GTAACGCCAGGGTTTTCCCAGTCACGACGGCTTCGGTATCTTCTCTCC	ATCCACTTAACGTTACTGAAATCAGGTTGACTCACCCATCTG	1000	651	-15	CTCCTTCAATATCATCTTCTGTCCTGCAGCGACCTTTCAAGT	GCGGATAACAATTTCACACAGGAAACAGCCTCCTGAGCGCTATGTAGTT	1000	798	-57
ANID_00434.1			GTAACGCCAGGGTTTTCCCAGTCACGACGGTGGATCTGATACGGATGTC	ATCCACTTAACGTTACTGAAATCCCTGCATCGGAGCTATCAT	1000	962	10	CTCCTTCAATATCATCTTCTGTCCGGAACAGGTGTCTAGGACT	GCGGATAACAATTTCACACAGGAAACAGCACTCCGAGCTCACTATCTTG	1000	958	-16
ANID_00435.1			GTAACGCCAGGGTTTTCCCAGTCACGACGCATACTGCCCTAACGAGAGT	ATCCACTTAACGTTACTGAAATCGGTCGTGAGCATTGTTAGAG	1000	936	-11	CTCCTTCAATATCATCTTCTGTCGAGTACCAAGCGTTCACTC	GCGGATAACAATTTCACACAGGAAACAGCCACTGATCCGACGTACAAG	1000	987	-28
ANID_00436.1			GTAACGCCAGGGTTTTCCCAGTCACGACGTGCACTAGTGTAAGCGAGAG	ATCCACTTAACGTTACTGAAATCGTTCTTTCTGGACGAGATCC	1000	607	-21	CTCCTTCAATATCATCTTCTGTCCTCGGGAAGCCAAGAAAGT	GCGGATAACAATTTCACACAGGAAACAGCCCCTTACCCTGTTAGTATGG	1000	764	-29
ANID_00437.1			GTAACGCCAGGGTTTTCCCAGTCACGACGGTCGTAGAAGAAGCTCAGGT	ATCCACTTAACGTTACTGAAATCGCTGGATTCAGCTGTTGTC	1000	633	1	CTCCTTCAATATCATCTTCTGTCATACGGAGGAGGAGATTGAG	GCGGATAACAATTTCACACAGGAAACAGCCTAGTGCAACGCTTAGTGTC	1000	959	-26
ANID_00438.1			GTAACGCCAGGGTTTTCCCAGTCACGACGGTGGCTACTAGGTGGCTACT	ATCCACTTAACGTTACTGAAATCTAGGCAAATGAGGCACTGTC	1000	854	10	CTCCTTCAATATCATCTTCTGTCTAGGGTCTAGGGTATCAGGA	GCGGATAACAATTTCACACAGGAAACAGCGGTCATACCGAGGAGACTT	1000	977	-3
ANID_00439.1			GTAACGCCAGGGTTTTCCCAGTCACGACGTAGGGTCTAGGGTATCAGGA	ATCCACTTAACGTTACTGAAATCGATCATGATTGAGGAGCGAC	1000	675	-5	CTCCTTCAATATCATCTTCTGTCAGGGTGAGGTCCTAATAGTG	GCGGATAACAATTTCACACAGGAAACAGCCGTACCAGGAGTACATGACA	1000	675	-29
ANID_00440.1			GTAACGCCAGGGTTTTCCCAGTCACGACGGCTAGATCGTTTCCCAGTC	ATCCACTTAACGTTACTGAAATCGCAGAGGGCATCTTCAAGT	1000	785	-10	CTCCTTCAATATCATCTTCTGTCGTTAAGTCCTGAGGGAACAG	GCGGATAACAATTTCACACAGGAAACAGCGTTAAGCAGTGGTACCTCCA	1000	624	-12
ANID_00441.1			GTAACGCCAGGGTTTTCCCAGTCACGACGAGTGGTAGGTACGAATCAGG	ATCCACTTAACGTTACTGAAATCCAGGTTCAGGGCCATCTAAT	1000	973	-14	CTCCTTCAATATCATCTTCTGTCATCGCACCACCGAAGTAATC	GCGGATAACAATTTCACACAGGAAACAGCGTGGTTCAGGTATCTCTCCT	1000	602	-25
ANID_00442.1			GTAACGCCAGGGTTTTCCCAGTCACGACGACTGACAGCCCTAGATTCTC	ATCCACTTAACGTTACTGAAATCAGGTGGAGGAGGGATTCTT	1000	996	-69	CTCCTTCAATATCATCTTCTGTCACTGGCTACAGATAACAGCC	GCGGATAACAATTTCACACAGGAAACAGCTATCCAGGTCTAGACGGTTC	1000	725	-26
ANID_00443.1			GTAACGCCAGGGTTTTCCCAGTCACGACGCTATGGTAGCTGTCAAGCAG	ATCCACTTAACGTTACTGAAATCATACTGGCGAGGATTGAGAC	1000	714	-8	CTCCTTCAATATCATCTTCTGTCGTCCTTAGTCCTTACATGGG	GCGGATAACAATTTCACACAGGAAACAGCAGGAGAGATACCTGAACCAC	1000	693	22
ANID_00444.1			GTAACGCCAGGGTTTTCCCAGTCACGACGGCTATCTTGACTGTCTGACG	ATCCACTTAACGTTACTGAAATCGGCATATGGGAGCATTAGTC	1000	758	-4	CTCCTTCAATATCATCTTCTGTCGGATTTGGGCTGAAGTAACG	GCGGATAACAATTTCACACAGGAAACAGCGTCTCACACTAGCCGATACA	1000	753	-18
ANID_00445.1			GTAACGCCAGGGTTTTCCCAGTCACGACGGCTACTTCAGGAGGAAACAC	ATCCACTTAACGTTACTGAAATCGGACGCTAGCAAATTAGGC	1000	786	-29	CTCCTTCAATATCATCTTCTGTCCACCGACATGATAGACCAG	GCGGATAACAATTTCACACAGGAAACAGCGTCTCGTGGAGTTGTAGTCA	1000	819	27
ANID_00446.1			GTAACGCCAGGGTTTTCCCAGTCACGACGCTACTTACCTGGTTGCTGGT	ATCCACTTAACGTTACTGAAATCGAGGGTTTGCTGTTGGATG	1000	685	-28	CTCCTTCAATATCATCTTCTGTCGGTCTTAAGAGGCGACTTC	GCGGATAACAATTTCACACAGGAAACAGCGAAGGTGAGATCTCTTGAGG	1000	720	5
ANID_00447.1			GTAACGCCAGGGTTTTCCCAGTCACGACGCTTGACAGACGAGCTAGAGA	ATCCACTTAACGTTACTGAAATCCAGATGTTGAGCTAGAAGCC	1000	758	-21	CTCCTTCAATATCATCTTCTGTCGAGGAGACCTCGTATTTGAC	GCGGATAACAATTTCACACAGGAAACAGCAAGTCTACGGTCTCGTCTTC	1000	634	-1
ANID_00448.1			GTAACGCCAGGGTTTTCCCAGTCACGACGAGTTGTATAGGTAGGGGACG	ATCCACTTAACGTTACTGAAATCGCAGACCTCACAAAGACTTG	1000	660	-23	CTCCTTCAATATCATCTTCTGTCGTTGGCGCTGTTCTTCTTAC	GCGGATAACAATTTCACACAGGAAACAGCCAGGCCAGAGAACTAGAAAC	1000	815	7
ANID_00450.1			GTAACGCCAGGGTTTTCCCAGTCACGACGGTTCTACATCTTCGACCACC	ATCCACTTAACGTTACTGAAATCCATAGAGACGGAGCCATAGT	1000	985	-16	CTCCTTCAATATCATCTTCTGTCGAGTCGCTGAACCAAAGTC	GCGGATAACAATTTCACACAGGAAACAGCCTACACCTCTACACAACCGA	1000	687	-2
ANID_00451.1			GTAACGCCAGGGTTTTCCCAGTCACGACGTAGGAGACTTGGAAGGAGAG	ATCCACTTAACGTTACTGAAATCCGACTGCGATACTAAGACAG	1000	937	-24	CTCCTTCAATATCATCTTCTGTCGTAAGGGTGATCTCATGGGT	GCGGATAACAATTTCACACAGGAAACAGCGAGAGTATATGCACTCCGTG	1000	957	-4
ANID_00452.1			GTAACGCCAGGGTTTTCCCAGTCACGACGCTCTCCTTCCAAGTCTCCTA	ATCCACTTAACGTTACTGAAATCGTCAACAGGCGATAGACAAG	1000	791	10	CTCCTTCAATATCATCTTCTGTCGCCTACCTTAGCTTATGGC	GCGGATAACAATTTCACACAGGAAACAGCGGAAAGTCGAGTACCAAGTG	1000	657	7
ANID_00453.1	PCR fail		GTAACGCCAGGGTTTTCCCAGTCACGACGCACTTGGTACTCGACTTTCC	ATCCACTTAACGTTACTGAAATCTAGGTAGGGTCTGTCAGGG	1000	830	3	CTCCTTCAATATCATCTTCTGTCCCTCGGTCTTGTCGATTTG	GCGGATAACAATTTCACACAGGAAACAGCGATAAGGAGAGGGGAAAGTC	1000	803	5
ANID_00454.1			GTAACGCCAGGGTTTTCCCAGTCACGACGGGACTACGCAACCTAGTTCT	ATCCACTTAACGTTACTGAAATCCTCCTGAGAGGACTGTGAT	1000	705	-24	CTCCTTCAATATCATCTTCTGTCATCTAGTGACTGGAAGCGAG	GCGGATAACAATTTCACACAGGAAACAGCGAAAGTACCAGTACAGCGTG	1000	982	-74
ANID_00456.1			GTAACGCCAGGGTTTTCCCAGTCACGACGCAGAGGTCAAAAGGAGAGAC	ATCCACTTAACGTTACTGAAATCGCCTTGAACAACAGAGAGC	1000	611	-29	CTCCTTCAATATCATCTTCTGTCGCTCTAGTCTGAATGTCTGG	GCGGATAACAATTTCACACAGGAAACAGCAGACTACCATTCTGGAGAGG	1000	876	-12
ANID_00457.1			GTAACGCCAGGGTTTTCCCAGTCACGACGCTGGGGTTGTGTAGTTCTCT	ATCCACTTAACGTTACTGAAATCGCGGAATAGATGGAGAAAGG	1000	709	-22	CTCCTTCAATATCATCTTCTGTCCGGCTGGTTATCTGAGTATC	GCGGATAACAATTTCACACAGGAAACAGCCGAGAGAGATAGATCGGTTC	1000	822	10
ANID_00458.1			GTAACGCCAGGGTTTTCCCAGTCACGACGGAGCTAAGAGCCTCGAATAC	ATCCACTTAACGTTACTGAAATCGAGCATTTGGCCGTCATATC	1000	776	-16	CTCCTTCAATATCATCTTCTGTCGAAGAAATGAGGCGGGTTAG	GCGGATAACAATTTCACACAGGAAACAGCGTCTTAGATAGATCTCGCCG	1000	846	-10
ANID_00459.1			GTAACGCCAGGGTTTTCCCAGTCACGACGTCTAGAACGAGAAGTGAGGG	ATCCACTTAACGTTACTGAAATCCATAGGTGGTCCAGGCTCT	1000	690	-26	CTCCTTCAATATCATCTTCTGTCGTTGGAGCAACCTAGAGAGT	GCGGATAACAATTTCACACAGGAAACAGCTACGAACGAGCTAGTCTGAG	1000	934	8
ANID_00460.1			GTAACGCCAGGGTTTTCCCAGTCACGACGCAAGTAGTCGTTCTCTGCTG	ATCCACTTAACGTTACTGAAATCCTGAGAGAAGCATGGTCAAC	1000	661	-12	CTCCTTCAATATCATCTTCTGTCGACTTCTAAGACGGCTGCT	GCGGATAACAATTTCACACAGGAAACAGCGTCCTCTGGAGAAGAGTCC	1000	764	-9
ANID_00461.1			GTAACGCCAGGGTTTTCCCAGTCACGACGCCTGCTTACTCAGGAGGTAT	ATCCACTTAACGTTACTGAAATCGAGCAGCCATTTTAGGGAG	1000	684	-9	CTCCTTCAATATCATCTTCTGTCGTGGCCCTATTGACATCTCT	GCGGATAACAATTTCACACAGGAAACAGCAGACGACTTAACCGGTACTC	1000	712	-50
ANID_00462.1			GTAACGCCAGGGTTTTCCCAGTCACGACGGCCTCTGTGGATAGAGAAAG	ATCCACTTAACGTTACTGAAATCCCTGCTTACTCAGGAGGTAT	1000	631	25	CTCCTTCAATATCATCTTCTGTCGAGCATCGACAGTAGAAACC	GCGGATAACAATTTCACACAGGAAACAGCGTAATCCCTCCGAGTGTATC	1000	962	-18
ANID_00463.1	Fail	3' flank fail	GTAACGCCAGGGTTTTCCCAGTCACGACGGTCTGTTGACTCCTACCCTC	ATCCACTTAACGTTACTGAAATCGAGTAGAGGGCTGGAAGGG	1000	672	-66	CTCCTTCAATATCATCTTCTGTCACCGTCTACGAGGAGTGAT	GCGGATAACAATTTCACACAGGAAACAGCGTTACGGTGGAGTATAAGGG	1000	681	-18
ANID_00464.1			GTAACGCCAGGGTTTTCCCAGTCACGACGGAGGAGAAGAAGAGCAACAG	ATCCACTTAACGTTACTGAAATCGTGTGAGTATCGGAAAGGAG	1000	618	-49	CTCCTTCAATATCATCTTCTGTCCTGGATGTTGGTGAGTAGAC	GCGGATAACAATTTCACACAGGAAACAGCCAACACCATCAGTCACTAGC	1000	893	-18
ANID_00465.1			GTAACGCCAGGGTTTTCCCAGTCACGACGCTTGGAGTTATAGACGGTCC	ATCCACTTAACGTTACTGAAATCGTGGAGTTGAGTGCTTGTC	1000	881	-15	CTCCTTCAATATCATCTTCTGTCGTGCCATCCGCAAGTAAAC	GCGGATAACAATTTCACACAGGAAACAGCGTTATACCGGTCCTCACTTC	1000	975	-17
ANID_00466.1			GTAACGCCAGGGTTTTCCCAGTCACGACGCCTTACCTAGCTACCCTTCC	ATCCACTTAACGTTACTGAAATCGCCATCTTGTGAATGTACCC	1000	743	-4	CTCCTTCAATATCATCTTCTGTCCTTGGAGTTATAGACGGTCC	GCGGATAACAATTTCACACAGGAAACAGCTAGCTTACTGACAGACCCAG	1000	741	8
ANID_00467.1			GTAACGCCAGGGTTTTCCCAGTCACGACGGTCTAGAGGCTGGACTTTGT	ATCCACTTAACGTTACTGAAATCCAGGTGAAGAACGACTAGG	1000	774	-41	CTCCTTCAATATCATCTTCTGTCGTGTGTCGTACCAGAGGATA	GCGGATAACAATTTCACACAGGAAACAGCGGACCGTCTATAACTCCAAG	1000	947	23
ANID_00468.1			GTAACGCCAGGGTTTTCCCAGTCACGACGTGGTCATCAGAGTAGTCGTC	ATCCACTTAACGTTACTGAAATCTCAGACTGTACAGAGCACCT	1000	653	10	CTCCTTCAATATCATCTTCTGTCCGTATTCCAACAAGCCTCAC	GCGGATAACAATTTCACACAGGAAACAGCGAGATACCACCATTGTACCC	1000	778	4
ANID_00469.1			GTAACGCCAGGGTTTTCCCAGTCACGACGAAGTCAAGAGCCACTACCAG	ATCCACTTAACGTTACTGAAATCCTTGGGTGATCTGATTCGTC	1000	903	-29	CTCCTTCAATATCATCTTCTGTCGAGACTCGAAACACTAGACG	GCGGATAACAATTTCACACAGGAAACAGCAGACAAGAGCCTAACGACTC	1000	814	10
ANID_00470.1			GTAACGCCAGGGTTTTCCCAGTCACGACGGGTTGTCACCTTCCTTATCC	ATCCACTTAACGTTACTGAAATCGAGGTCTGGACTGATGTTTC	1000	686	-2	CTCCTTCAATATCATCTTCTGTCGGGTGTGAACTGTGAACTG	GCGGATAACAATTTCACACAGGAAACAGCGGTAAGGTAATCACCAGGAG	1000	691	-8
ANID_00471.1			GTAACGCCAGGGTTTTCCCAGTCACGACGGTTGTCAGAGTTAGTGCGAG	ATCCACTTAACGTTACTGAAATCAACCAGCTGAGGCTGATAG	1000	887	-6	CTCCTTCAATATCATCTTCTGTCCCTATTGTAGTGCCACGCTA	GCGGATAACAATTTCACACAGGAAACAGCACATGGAAGGAGGAGTAGAG	1000	800	31
ANID_00472.1			GTAACGCCAGGGTTTTCCCAGTCACGACGCAGTCGGTCATTGTAGGTC	ATCCACTTAACGTTACTGAAATCCTAGACGAGTCTTGCACTTG	1000	687	-27	CTCCTTCAATATCATCTTCTGTCGTCAGCCAAGGTTATGCAC	GCGGATAACAATTTCACACAGGAAACAGCACTATACCCCTCACAGATGC	1000	736	11
ANID_00473.1			GTAACGCCAGGGTTTTCCCAGTCACGACGGTACGGAGTAGATAGCTGCC	ATCCACTTAACGTTACTGAAATCGTCAGAACCGAGCTTTGTGT	1000	656	-29	CTCCTTCAATATCATCTTCTGTCAGATATTTGGTCTGAGCGCC	GCGGATAACAATTTCACACAGGAAACAGCGATTGTGAGTCGCTCTGTAG	1000	887	-15
ANID_00474.1	PCR fail		GTAACGCCAGGGTTTTCCCAGTCACGACGTGTGGAGGTTAGTAGTGGTG	ATCCACTTAACGTTACTGAAATCGGTTTTGACGAGGGTCATAG	1000	681	-17	CTCCTTCAATATCATCTTCTGTCGGGCTGGTTATATGGAGTG	GCGGATAACAATTTCACACAGGAAACAGCGAGCAGGAGAAACTTGACAC	1000	934	2
ANID_00475.1			GTAACGCCAGGGTTTTCCCAGTCACGACGGCTGAAACCTACCTAACGTC	ATCCACTTAACGTTACTGAAATCCCGTACAAGAGAAGCAGAG	1000	754	8	CTCCTTCAATATCATCTTCTGTCCTGGATACCCATTCAACCTG	GCGGATAACAATTTCACACAGGAAACAGCCTATCATGTCTGTGTCCAGC	1000	904	-15
ANID_00476.1			GTAACGCCAGGGTTTTCCCAGTCACGACGTCACTATCCAGCTCACTGTC	ATCCACTTAACGTTACTGAAATCGAGAAGGTCTCATCTTGGC	1000	609	-21	CTCCTTCAATATCATCTTCTGTCCGACAATGGGATTTCTGGAC	GCGGATAACAATTTCACACAGGAAACAGCGGTCTGGTACAAAGTTGAGC	1000	924	-24
ANID_00477.1			GTAACGCCAGGGTTTTCCCAGTCACGACGGACGTTAGGTAGGTTTCAGC	ATCCACTTAACGTTACTGAAATCCGGCATCTTAGGACTCTTC	1000	909	-5	CTCCTTCAATATCATCTTCTGTCCTAGAGAGATCTCACCGACA	GCGGATAACAATTTCACACAGGAAACAGCCTATTATGCAGGGAGAGGAC	1000	942	-4
ANID_00478.1			GTAACGCCAGGGTTTTCCCAGTCACGACGGATTGCTCCTAGTAGTTGGG	ATCCACTTAACGTTACTGAAATCGCTTGGGAAAAGCCATAGTG	1000	836	-15	CTCCTTCAATATCATCTTCTGTCGACCAGGTCGAAGCTAATG	GCGGATAACAATTTCACACAGGAAACAGCGAGGTCAATATCTGGGCTAC	1000	957	-17
ANID_00479.1	PCR fail		GTAACGCCAGGGTTTTCCCAGTCACGACGCTAGTTACGTGTGGAGGACA	ATCCACTTAACGTTACTGAAATCCACAGTCATGTTGTGCCAG	1000	749	-8	CTCCTTCAATATCATCTTCTGTCTGTCTTTCTGGTGTCAGCG	GCGGATAACAATTTCACACAGGAAACAGCGATGCCTCATCTAGTTCCTC	1000	976	11
ANID_00481.1			GTAACGCCAGGGTTTTCCCAGTCACGACGACCTACTCACTCCTAGCGTT	ATCCACTTAACGTTACTGAAATCCTGAGATCCCTGTCATACG	1000	633	-54	CTCCTTCAATATCATCTTCTGTCGGAGTGTGACCTAGCTTCTT	GCGGATAACAATTTCACACAGGAAACAGCCAGCTGCAGGTGTATCTACT	1000	748	-9
ANID_00482.1			GTAACGCCAGGGTTTTCCCAGTCACGACGTCATAGATAGACCTGGTCCC	ATCCACTTAACGTTACTGAAATCGGCATGATGACCAGTTGAC	1000	912	-4	CTCCTTCAATATCATCTTCTGTCGTCCACTAATCTGTCAAGGC	GCGGATAACAATTTCACACAGGAAACAGCGGAGTGTGACCTAGCTTCTT	1000	832	7
ANID_00483.1			GTAACGCCAGGGTTTTCCCAGTCACGACGCGACCACAAGACCTACATC	ATCCACTTAACGTTACTGAAATCGGGGAGATAGACCGTAGTTA	1000	810	28	CTCCTTCAATATCATCTTCTGTCGACTGAGCCGACACTTGAT	GCGGATAACAATTTCACACAGGAAACAGCCCATAAGCTAGGTCAGAACC	1000	708	-28
ANID_00484.1			GTAACGCCAGGGTTTTCCCAGTCACGACGGCTCAAGAAGCTGGACATAG	ATCCACTTAACGTTACTGAAATCCTTCCACACATGCAGTCAG	1000	970	-26	CTCCTTCAATATCATCTTCTGTCCTACTACGCCAACTGCTTC	GCGGATAACAATTTCACACAGGAAACAGCCAGAGGACCTGATACCTCAT	1000	932	-68
ANID_00485.1			GTAACGCCAGGGTTTTCCCAGTCACGACGTAGGTACCTGACGTTGGAG	ATCCACTTAACGTTACTGAAATCGTGACCGACGTAAGCCATC	1000	686	-17	CTCCTTCAATATCATCTTCTGTCGTGAATGCGGTGGCTTAGT	GCGGATAACAATTTCACACAGGAAACAGCGTCCCAAGTCATGTCACTC	1000	787	-18
ANID_00486.1			GTAACGCCAGGGTTTTCCCAGTCACGACGCTGACCCTCCTAAGAGTCC	ATCCACTTAACGTTACTGAAATCCTCTTCTGATCCGGGGTTG	1000	789	11	CTCCTTCAATATCATCTTCTGTCCTCGAAAACGTAGAAGCCAC	GCGGATAACAATTTCACACAGGAAACAGCCTGGTAGTGGTGGAATACCT	1000	701	-24
ANID_00487.1			GTAACGCCAGGGTTTTCCCAGTCACGACGATACTCGTCTGAGTGCTGTG	ATCCACTTAACGTTACTGAAATCGAGAGCATTTCGTGTACTCC	1000	755	-7	CTCCTTCAATATCATCTTCTGTCAGCAGTGCCTGTGCTATAC	GCGGATAACAATTTCACACAGGAAACAGCGAGACTACACGATCGCAAC	1000	847	-1
ANID_00489.1			GTAACGCCAGGGTTTTCCCAGTCACGACGGTCTTGGTCCAGATACAGGT	ATCCACTTAACGTTACTGAAATCGTCTTCTCCATGGTGGTTC	1000	817	-10	CTCCTTCAATATCATCTTCTGTCGAAAAGGTGGAGGTCTGAG	GCGGATAACAATTTCACACAGGAAACAGCACTCTATCCCTAGCAGGATG	1000	807	-25
ANID_00490.1			GTAACGCCAGGGTTTTCCCAGTCACGACGGAGTCTAGTGAATTGCCAGC	ATCCACTTAACGTTACTGAAATCCAGGGAGGTAGCAAGAGATA	1000	687	6	CTCCTTCAATATCATCTTCTGTCTCGGCTAAGTCTACGCAAC	GCGGATAACAATTTCACACAGGAAACAGCGTAAGGAAACCAACCTAGCC	1000	718	-28
ANID_00492.1			GTAACGCCAGGGTTTTCCCAGTCACGACGCTCATATGCTACGACCTCTG	ATCCACTTAACGTTACTGAAATCCAGTCGCTGTTAGTGGATG	1000	795	5	CTCCTTCAATATCATCTTCTGTCCTCTGCGCAAGGTACTAGA	GCGGATAACAATTTCACACAGGAAACAGCGTGTGGTAAGCTCCCTGTAT	1000	944	8
ANID_00493.1			GTAACGCCAGGGTTTTCCCAGTCACGACGTCTTATAGGGCCACTCTAGC	ATCCACTTAACGTTACTGAAATCGCGGTGTTGACTGTTTGTC	1000	634	5	CTCCTTCAATATCATCTTCTGTCGGTTTACCACGTTGCCTATC	GCGGATAACAATTTCACACAGGAAACAGCGTCGTGCAGGTAGTCTTACA	1000	864	-61
ANID_00494.1			GTAACGCCAGGGTTTTCCCAGTCACGACGGAGAGAAGTGAAGCTGGAGT	ATCCACTTAACGTTACTGAAATCCATTGTGCCTGAGCTTTGAG	1000	851	-2	CTCCTTCAATATCATCTTCTGTCGCAGACTCGAAGACGGATA	GCGGATAACAATTTCACACAGGAAACAGCTGTAAGACTACCTGCACGAC	1000	820	-20
ANID_00495.1			GTAACGCCAGGGTTTTCCCAGTCACGACGCTCCGTGTATACTCTCTGGA	ATCCACTTAACGTTACTGAAATCAGATGGAGAGGAGAGAAGTG	1000	656	9	CTCCTTCAATATCATCTTCTGTCACTAGGCGTGACATAGACCT	GCGGATAACAATTTCACACAGGAAACAGCACCTCTCCTACCCCTTATTC	1000	916	-5
ANID_00497.1			GTAACGCCAGGGTTTTCCCAGTCACGACGTACTACACTCCGCACTCAAC	ATCCACTTAACGTTACTGAAATCCTTTCTCCATGGTAAGCGAG	1000	976	-9	CTCCTTCAATATCATCTTCTGTCGGTGTTCATCTTACGACCG	GCGGATAACAATTTCACACAGGAAACAGCGACATAGACCTCCGAGTCC	1000	848	-1
ANID_00498.1			GTAACGCCAGGGTTTTCCCAGTCACGACGCGCGACTGCTATGATACTAC	ATCCACTTAACGTTACTGAAATCCAGGGGATTCACCTCTCGT	1000	644	8	CTCCTTCAATATCATCTTCTGTCGCTTTTGTGCTTAGAGGTGG	GCGGATAACAATTTCACACAGGAAACAGCAGCCCTACTGTGCTCTATTC	1000	850	3
ANID_00499.1			GTAACGCCAGGGTTTTCCCAGTCACGACGCAATGTAGACCCAGTCACAG	ATCCACTTAACGTTACTGAAATCGAGCTGGTGTCGGATATTGT	1000	629	-13	CTCCTTCAATATCATCTTCTGTCCTGACTCCAGCCTAAGAAGA	GCGGATAACAATTTCACACAGGAAACAGCAGGGTGAATGTAGTGGTCTC	1000	932	21
ANID_00500.1			GTAACGCCAGGGTTTTCCCAGTCACGACGGGACAAGAAGGGAAGAGAG	ATCCACTTAACGTTACTGAAATCGATATACGGCTATGGTACGG	1000	924	53	CTCCTTCAATATCATCTTCTGTCCTGAGGAGCGGGTTTAGTTA	GCGGATAACAATTTCACACAGGAAACAGCCAGACAAAGCTAGTGGTGAG	1000	962	-17
ANID_00501.1			GTAACGCCAGGGTTTTCCCAGTCACGACGCTTGGGACTAAAGACTCCAC	ATCCACTTAACGTTACTGAAATCGTAAGTCCCCTTCATGTCC	1000	881	-14	CTCCTTCAATATCATCTTCTGTCCCCTATGTTGCTTAGCATGG	GCGGATAACAATTTCACACAGGAAACAGCGTCAAGGGTGTCACATACTG	1000	921	-15
ANID_00502.1			GTAACGCCAGGGTTTTCCCAGTCACGACGGACTGAGAAGGAAGTAAGGG	ATCCACTTAACGTTACTGAAATCAGGGGCTTCCATAAGAGAC	1000	617	-47	CTCCTTCAATATCATCTTCTGTCGAAGACACCTCTGTGCATC	GCGGATAACAATTTCACACAGGAAACAGCGTAGTAACGCTTACCGGTCT	1000	824	34
ANID_00504.1			GTAACGCCAGGGTTTTCCCAGTCACGACGTACTGTACTAGTGGCGTGGT	ATCCACTTAACGTTACTGAAATCCACATAAACGTGCTCTCTCC	1000	951	6	CTCCTTCAATATCATCTTCTGTCCCTTCTTCTGTAGGCAGTG	GCGGATAACAATTTCACACAGGAAACAGCATACTACCATGTCCTGAGCC	1000	705	-53
ANID_00505.1			GTAACGCCAGGGTTTTCCCAGTCACGACGCTCTATCCACATAGTCGCC	ATCCACTTAACGTTACTGAAATCGGATCTGAGTCATGACGGT	1000	986	-12	CTCCTTCAATATCATCTTCTGTCTCTACCAGTGCGAGTGATAC	GCGGATAACAATTTCACACAGGAAACAGCGGTGTGTAGCGTACTAGCC	1000	607	34
ANID_00506.1			GTAACGCCAGGGTTTTCCCAGTCACGACGCTGGGACTAGCACCATCTA	ATCCACTTAACGTTACTGAAATCGAGGTGAATCTCGTTGCTTG	1000	964	8	CTCCTTCAATATCATCTTCTGTCCTCGTAAACCACGTCAGTAG	GCGGATAACAATTTCACACAGGAAACAGCGGCTAAGACTCAAAGTGTCC	1000	997	-20
ANID_00507.1			GTAACGCCAGGGTTTTCCCAGTCACGACGGCTCTTCCTACTCGACAGAT	ATCCACTTAACGTTACTGAAATCGAGAGCGTTGTATGTGCTC	1000	670	56	CTCCTTCAATATCATCTTCTGTCAGCCAGGGTTACCAGAGTC	GCGGATAACAATTTCACACAGGAAACAGCTCTAGCAGCAGAGTGTTGAC	1000	858	6
ANID_00508.1			GTAACGCCAGGGTTTTCCCAGTCACGACGCTCATCGACCCATACTGTAG	ATCCACTTAACGTTACTGAAATCGAGCACTTAAGGGGATGAG	1000	890	8	CTCCTTCAATATCATCTTCTGTCGGATGTTGGGGTATGAGAC	GCGGATAACAATTTCACACAGGAAACAGCCACTCTGCTGCTAGATTACC	1000	834	-59
ANID_00509.1			GTAACGCCAGGGTTTTCCCAGTCACGACGATGGGTCAGGTACACCATAG	ATCCACTTAACGTTACTGAAATCGAGACAAAGATGTTCCCTCC	1000	788	-73	CTCCTTCAATATCATCTTCTGTCGACTGGGGGCTGTATTGAT	GCGGATAACAATTTCACACAGGAAACAGCCTACAGTATGGGTCGATGAG	1000	786	-18
ANID_00510.1			GTAACGCCAGGGTTTTCCCAGTCACGACGCTTAACGAGAGGGATGCTAC	ATCCACTTAACGTTACTGAAATCCCATGTTAGTGCTGGAGAC	1000	750	-3	CTCCTTCAATATCATCTTCTGTCCTAGTTGGACGCTGCTCTA	GCGGATAACAATTTCACACAGGAAACAGCATGGTGTACCTGACCCATAG	1000	823	-4
ANID_00511.1			GTAACGCCAGGGTTTTCCCAGTCACGACGCTGGTGGAACTGAAGTAGGT	ATCCACTTAACGTTACTGAAATCGCAACGGCAGACTTGAGAG	1000	984	-25	CTCCTTCAATATCATCTTCTGTCGATTACTACGTCTGCGTTGG	GCGGATAACAATTTCACACAGGAAACAGCGGCGACTATGAGTAATGAGC	1000	897	-27
ANID_00512.1			GTAACGCCAGGGTTTTCCCAGTCACGACGGTGGAGTTTTCTGTAGTCCC	ATCCACTTAACGTTACTGAAATCGCTGTGGGGAGACTTTCAT	1000	938	-18	CTCCTTCAATATCATCTTCTGTCCAGCGAGGAGATCGAACTAA	GCGGATAACAATTTCACACAGGAAACAGCGGTCCAGTCAGTTAAAGCAC	1000	638	-20
ANID_00517.1			GTAACGCCAGGGTTTTCCCAGTCACGACGGGCTATCCACTCTGATGAAC	ATCCACTTAACGTTACTGAAATCGCACTCGACAAAGGTCAAAC	1000	812	5	CTCCTTCAATATCATCTTCTGTCCTTGAGTACGGTCTATGGCT	GCGGATAACAATTTCACACAGGAAACAGCACTCCTCCATCTTCTCGTC	1000	800	-5
ANID_00518.1			GTAACGCCAGGGTTTTCCCAGTCACGACGTCTGTGGACTACAGTATGGG	ATCCACTTAACGTTACTGAAATCGAGAGAAGGTGGTGGTGTT	1000	631	4	CTCCTTCAATATCATCTTCTGTCATCCTACTCAGGGGCTGTAT	GCGGATAACAATTTCACACAGGAAACAGCGCTACACCCACAACTATCTG	1000	686	10
ANID_00519.1			GTAACGCCAGGGTTTTCCCAGTCACGACGACCTGGTCTAGTTGAACCAC	ATCCACTTAACGTTACTGAAATCGAACAAGCATATCGTCCCCT	1000	886	-9	CTCCTTCAATATCATCTTCTGTCGTACGATCTGGTTCAGCAAG	GCGGATAACAATTTCACACAGGAAACAGCACAGTTGATGGAGAGCTACC	1000	803	8
ANID_00520.1			GTAACGCCAGGGTTTTCCCAGTCACGACGCGCTTCAGAGAGTACATCC	ATCCACTTAACGTTACTGAAATCGGTTCAAAGATAGGGAGGC	1000	925	-21	CTCCTTCAATATCATCTTCTGTCCTTCACCGACAGTGAGAGT	GCGGATAACAATTTCACACAGGAAACAGCGAGAACATCACCTCATCCTC	1000	651	6
ANID_00521.1			GTAACGCCAGGGTTTTCCCAGTCACGACGGGACACGTCTCTCTTACACA	ATCCACTTAACGTTACTGAAATCGTTGTCACACAAGCTCTACG	1000	936	1	CTCCTTCAATATCATCTTCTGTCCAGGGCCCATAGGGTTAATA	GCGGATAACAATTTCACACAGGAAACAGCGAGCTCTTCAAAGAGAGGAC	1000	709	8
ANID_00522.1			GTAACGCCAGGGTTTTCCCAGTCACGACGCTCAGGTGAGAGATGTGATG	ATCCACTTAACGTTACTGAAATCCTTCATCAAGGGCTTACAGG	1000	637	-5	CTCCTTCAATATCATCTTCTGTCGAGACATTGCCTAAGATCCC	GCGGATAACAATTTCACACAGGAAACAGCCAGTAACCTGATGGCAGAC	1000	630	-14
ANID_00523.1			GTAACGCCAGGGTTTTCCCAGTCACGACGGTAAGAGAACCACAAGGGAG	ATCCACTTAACGTTACTGAAATCAGTCTGACTGAGAGGTCGAT	1000	637	7	CTCCTTCAATATCATCTTCTGTCGCTAAGCAGAAGGGTAAGATCC	GCGGATAACAATTTCACACAGGAAACAGCGCCTCACTCTCTTCACTCTC	1000	926	-5
ANID_00524.1			GTAACGCCAGGGTTTTCCCAGTCACGACGGGTAGTCATGATATGGGCTC	ATCCACTTAACGTTACTGAAATCGGCAGGTGATGACTAGGAT	1000	781	-27	CTCCTTCAATATCATCTTCTGTCGTGAGTCAGCTGTTTCCTG	GCGGATAACAATTTCACACAGGAAACAGCATACTGCTATCTCTACCCCG	1000	966	-4
ANID_00525.1			GTAACGCCAGGGTTTTCCCAGTCACGACGAGGGTTCTATGCTGTGTACC	ATCCACTTAACGTTACTGAAATCAGAGGGCTCGATACTTACC	1000	683	-48	CTCCTTCAATATCATCTTCTGTCGGTGATCTGTAGCCTGTTG	GCGGATAACAATTTCACACAGGAAACAGCACTGCGTCTGCTGTACTATG	1000	986	-5
ANID_00526.1			GTAACGCCAGGGTTTTCCCAGTCACGACGACTAGAGCACGCTCCATATC	ATCCACTTAACGTTACTGAAATCGAGGGATATAGTCTCGCAGT	1000	946	7	CTCCTTCAATATCATCTTCTGTCGAAACTGGGTCTCTGAAGG	GCGGATAACAATTTCACACAGGAAACAGCTACTATCCGGAGGGTAGTTG	1000	599	-16
ANID_00527.1			GTAACGCCAGGGTTTTCCCAGTCACGACGAGAGGTAGTCTGCGTCTCAT	ATCCACTTAACGTTACTGAAATCGGACGAGCCAGTCGTATATT	1000	720	-27	CTCCTTCAATATCATCTTCTGTCGGTGTCAGGACTGCTTAATG	GCGGATAACAATTTCACACAGGAAACAGCCACCTACGACTGGTCATATC	1000	699	-18
ANID_00528.1			GTAACGCCAGGGTTTTCCCAGTCACGACGGGACCGTAGTCTTTGTAAGC	ATCCACTTAACGTTACTGAAATCGACCGCTCATCGTGAGTTC	1000	702	-9	CTCCTTCAATATCATCTTCTGTCCCTTATGGTGAAGGCGTGAT	GCGGATAACAATTTCACACAGGAAACAGCGAGGAGTCTAGTGGTTTCGT	1000	776	-19
ANID_00529.1			GTAACGCCAGGGTTTTCCCAGTCACGACGGGTTACCGGATTCGTAGTAG	ATCCACTTAACGTTACTGAAATCCTGTCATGTTGGCTTGACTC	1000	695	-6	CTCCTTCAATATCATCTTCTGTCGGGGTGCTATAGACGTTGT	GCGGATAACAATTTCACACAGGAAACAGCCGTAAGTAAGACTTGGGGTC	1000	797	-12
ANID_00530.1			GTAACGCCAGGGTTTTCCCAGTCACGACGCAAAGCTAGAGACGTCACAC	ATCCACTTAACGTTACTGAAATCATATGAGGGGCTTCGTCTAC	1000	615	-22	CTCCTTCAATATCATCTTCTGTCGGCGTGAATGGTGTAAAGAC	GCGGATAACAATTTCACACAGGAAACAGCCTACTCACATACCCACCTCA	1000	879	-7
ANID_00531.1			GTAACGCCAGGGTTTTCCCAGTCACGACGGGAGTTCTGGTTGAGATAGG	ATCCACTTAACGTTACTGAAATCGTCATCCTAGGTACGCTGTT	1000	750	-4	CTCCTTCAATATCATCTTCTGTCAGCAGCAGAAGTAGACTCAC	GCGGATAACAATTTCACACAGGAAACAGCCAGTGGCTAGTGAATAGCAG	1000	599	-14
ANID_00533.1			GTAACGCCAGGGTTTTCCCAGTCACGACGATAGCTAGCCTATCCGACAC	ATCCACTTAACGTTACTGAAATCTAGATAAGGTGTGACGCACG	1000	748	48	CTCCTTCAATATCATCTTCTGTCACGTGAGATAGCGCCATAG	GCGGATAACAATTTCACACAGGAAACAGCCTCCGCTCAGCTATAGAGAA	1000	910	-6
ANID_00534.1			GTAACGCCAGGGTTTTCCCAGTCACGACGCACAAGAACATCCTAGCCAC	ATCCACTTAACGTTACTGAAATCCTTCAGTTGAGTGTGAGCC	1000	658	29	CTCCTTCAATATCATCTTCTGTCGGAACATCTCCTCTCTTCAG	GCGGATAACAATTTCACACAGGAAACAGCCTCTAAGGGTCTCTTCTTGC	1000	629	-29
ANID_00539.1			GTAACGCCAGGGTTTTCCCAGTCACGACGCTCATCCTACCCCGAGTAT	ATCCACTTAACGTTACTGAAATCGTCAGACATTGCTCCTGTTC	1000	896	-8	CTCCTTCAATATCATCTTCTGTCGCGAGATAGCAGACACTAAG	GCGGATAACAATTTCACACAGGAAACAGCCTCATTACCAGGGATCGTAG	1000	609	-19
ANID_00540.1			GTAACGCCAGGGTTTTCCCAGTCACGACGCTTTACTCAGAGCTGAAGCC	ATCCACTTAACGTTACTGAAATCCCGTTGAGGTCATCTTCTG	1000	882	-25	CTCCTTCAATATCATCTTCTGTCGGGATTGATATTCTGGGTCC	GCGGATAACAATTTCACACAGGAAACAGCGCTTAGCTGTGACGAGTTC	1000	862	-8
ANID_00541.1			GTAACGCCAGGGTTTTCCCAGTCACGACGCTAACACTTCTCTGAGCCCT	ATCCACTTAACGTTACTGAAATCCTTACCACATTCTGCCACAG	1000	685	-9	CTCCTTCAATATCATCTTCTGTCAGTACCAGAGGGTGTGCTT	GCGGATAACAATTTCACACAGGAAACAGCGGTACGGTGATCCTAGTGAC	1000	655	-28
ANID_00542.1			GTAACGCCAGGGTTTTCCCAGTCACGACGAGGGCTCAGAGAAGTGTTAG	ATCCACTTAACGTTACTGAAATCCTAATGTCAATGACGGCGG	1000	895	10	CTCCTTCAATATCATCTTCTGTCGAATCCCGCCTGAGCTAAT	GCGGATAACAATTTCACACAGGAAACAGCGAGACTGTAACCTCGCTTCT	1000	834	-18
ANID_00543.1			GTAACGCCAGGGTTTTCCCAGTCACGACGCTAGGCTAACATGTGGAGAG	ATCCACTTAACGTTACTGAAATCGAGGACAGCCGAGTATCTG	1000	935	-29	CTCCTTCAATATCATCTTCTGTCCATAAACTTGCTACGAGGGG	GCGGATAACAATTTCACACAGGAAACAGCGTTGACAAGCTACTGGAGTG	1000	892	5
ANID_00544.1			GTAACGCCAGGGTTTTCCCAGTCACGACGAGGGAGCATGGACTACTAAG	ATCCACTTAACGTTACTGAAATCGTTCTGGGTGTCCAGTAAGT	1000	805	9	CTCCTTCAATATCATCTTCTGTCCGGGAGTAGGAGTTATCTGA	GCGGATAACAATTTCACACAGGAAACAGCCTACCACACCCTACTGACCT	1000	702	8
ANID_00545.1			GTAACGCCAGGGTTTTCCCAGTCACGACGGGCTCTATAGACAACTGGGT	ATCCACTTAACGTTACTGAAATCAATGACGTGATCCGTGGAC	1000	883	-20	CTCCTTCAATATCATCTTCTGTCTGAGGACTAAAGAGGTAGGC	GCGGATAACAATTTCACACAGGAAACAGCTCTACCTAGGCCTCTTGACT	1000	695	-10
ANID_00546.1			GTAACGCCAGGGTTTTCCCAGTCACGACGGGTATCTTTGAGGGTCTACG	ATCCACTTAACGTTACTGAAATCCGTGTATACCGTGACTTGAG	1000	675	10	CTCCTTCAATATCATCTTCTGTCGTAGATGCTACTTGGTCGTG	GCGGATAACAATTTCACACAGGAAACAGCAAGTAGGCTAGTGGGATCTG	1000	845	7
ANID_00547.1			GTAACGCCAGGGTTTTCCCAGTCACGACGGACCCTTGTAGAACCTTGTC	ATCCACTTAACGTTACTGAAATCATCGGAGAGACTTACTGAGG	1000	985	-23	CTCCTTCAATATCATCTTCTGTCGTCTCTTTTAGTACGGCTGG	GCGGATAACAATTTCACACAGGAAACAGCGGCTATTCTCCTCTCAACAC	1000	846	-11
ANID_00548.1			GTAACGCCAGGGTTTTCCCAGTCACGACGGTCGACAAGGGAGACTACA	ATCCACTTAACGTTACTGAAATCGTCTGGTTGTGTGAGATACG	1000	958	-29	CTCCTTCAATATCATCTTCTGTCGGCTATTCTCCTCTCAACAC	GCGGATAACAATTTCACACAGGAAACAGCGTCTCTTTTAGTACGGCTGG	1000	846	50
ANID_00549.1			GTAACGCCAGGGTTTTCCCAGTCACGACGCTACTAGTAATGACGCCCCT	ATCCACTTAACGTTACTGAAATCGTGAGATACATACAGTCGGG	1000	687	-10	CTCCTTCAATATCATCTTCTGTCCTGGCTAGGACAAACTTCAC	GCGGATAACAATTTCACACAGGAAACAGCGTCTGGTTGTGTGAGATACG	1000	628	-45
ANID_00550.1			GTAACGCCAGGGTTTTCCCAGTCACGACGTCCTCGTAACCTAGGAGTGT	ATCCACTTAACGTTACTGAAATCGTCGACGACGTGAATGTCT	1000	716	2	CTCCTTCAATATCATCTTCTGTCCTGAACCTCTCTGTTTGGAC	GCGGATAACAATTTCACACAGGAAACAGCCCTAAACATCCGCTACCTAC	1000	895	-4
ANID_00551.1			GTAACGCCAGGGTTTTCCCAGTCACGACGTAAAGGGACGTACCTACCAG	ATCCACTTAACGTTACTGAAATCGAGGGATGGTTTCAGATGAC	1000	632	-21	CTCCTTCAATATCATCTTCTGTCTACTGATCTTGTAGGCCGAG	GCGGATAACAATTTCACACAGGAAACAGCAGGTAGTGGGTAGGGTATCA	1000	605	3
ANID_00553.1			GTAACGCCAGGGTTTTCCCAGTCACGACGGGTTCTGTACCTGTATCCCA	ATCCACTTAACGTTACTGAAATCCTGCCGGAGAAACTTAAGAG	1000	963	-23	CTCCTTCAATATCATCTTCTGTCCTCTCGAGCTCTACCTGAAC	GCGGATAACAATTTCACACAGGAAACAGCCCTGGTCCTAGACTTTGAGT	1000	885	4
ANID_00554.1			GTAACGCCAGGGTTTTCCCAGTCACGACGGCGTATAGTAACGGAAGGAC	ATCCACTTAACGTTACTGAAATCGGAGAGGAGAGTTGGAGTAG	1000	683	10	CTCCTTCAATATCATCTTCTGTCGCTTTTATCGTAGCGTCCAC	GCGGATAACAATTTCACACAGGAAACAGCAGACACCTCCTTCGTATGAC	1000	770	5
ANID_00556.1			GTAACGCCAGGGTTTTCCCAGTCACGACGCGACTGACTCCTTGTACTGT	ATCCACTTAACGTTACTGAAATCACTTACCTCCAAGACTGGAC	1000	796	-21	CTCCTTCAATATCATCTTCTGTCGTGACGAGTAGCAATACGAG	GCGGATAACAATTTCACACAGGAAACAGCAGTATCTTAGGGCTAGGTGG	1000	681	-11
ANID_00557.1			GTAACGCCAGGGTTTTCCCAGTCACGACGAGGGTCTCTCTCATTGTAGC	ATCCACTTAACGTTACTGAAATCGTGTTCGAGGGGTAAGAGAT	1000	658	6	CTCCTTCAATATCATCTTCTGTCCCGAGAAAAAGACCGATGG	GCGGATAACAATTTCACACAGGAAACAGCGAGATGACCCAGACTTTCTC	1000	933	7
ANID_00558.1			GTAACGCCAGGGTTTTCCCAGTCACGACGGCTCCTCTGTATAGCTGCAT	ATCCACTTAACGTTACTGAAATCCGAGCGTGGTATATCAACAG	1000	778	-23	CTCCTTCAATATCATCTTCTGTCCACCCCTTTGACCTGTATC	GCGGATAACAATTTCACACAGGAAACAGCGATCCGTCTAAGTCTCGAAG	1000	826	-75
ANID_00559.1			GTAACGCCAGGGTTTTCCCAGTCACGACGGCTCATCCAAAGTAGGAGAC	ATCCACTTAACGTTACTGAAATCTTGAACTGACTGAGCCTCG	1000	876	55	CTCCTTCAATATCATCTTCTGTCCATGGCCTCTCTGACGTTAT	GCGGATAACAATTTCACACAGGAAACAGCGAGACTGTATAGGGCTTTCC	1000	937	3
ANID_00560.1			GTAACGCCAGGGTTTTCCCAGTCACGACGGCTGAGGATAGACCTTGAGT	ATCCACTTAACGTTACTGAAATCCCGAGGACAAAGTAAGAGAC	1000	784	29	CTCCTTCAATATCATCTTCTGTCCATGTACGGCCACTAGTTTG	GCGGATAACAATTTCACACAGGAAACAGCACCTTCCTCTCTAAACCAGC	1000	950	-16
ANID_00561.1			GTAACGCCAGGGTTTTCCCAGTCACGACGTACAGAGGGGTACACAGATG	ATCCACTTAACGTTACTGAAATCCAAGAAAAGGTCCGGTCTC	1000	924	54	CTCCTTCAATATCATCTTCTGTCCTCCAAGCCGGACTATCTT	GCGGATAACAATTTCACACAGGAAACAGCGTCTCTGGTTGATACTCACG	1000	873	-26
ANID_00562.1			GTAACGCCAGGGTTTTCCCAGTCACGACGGGGTCGGATAGTTTTCGTAG	ATCCACTTAACGTTACTGAAATCGTCTAGCGACATGGTGACT	1000	845	-11	CTCCTTCAATATCATCTTCTGTCACCCCTGATAGAGTAGAACG	GCGGATAACAATTTCACACAGGAAACAGCCCTTCCACACAGTGATAGAC	1000	951	-19
ANID_00563.1			GTAACGCCAGGGTTTTCCCAGTCACGACGACAGCCAGCTAGTCTAACCT	ATCCACTTAACGTTACTGAAATCGTGGGTGTTGTGTTGTTGTG	1000	704	8	CTCCTTCAATATCATCTTCTGTCGTGGATCTTCTGAGGAAGG	GCGGATAACAATTTCACACAGGAAACAGCCACAGACAAGGAAACAGGAG	1000	811	-24
ANID_00564.1			GTAACGCCAGGGTTTTCCCAGTCACGACGAAACACTCTCCAGCTCCTAC	ATCCACTTAACGTTACTGAAATCCTCTTCTGAACGAGCGAGAT	1000	781	9	CTCCTTCAATATCATCTTCTGTCGCAAGATCATGTGGTCGGTA	GCGGATAACAATTTCACACAGGAAACAGCGGTACCCAACGTCTATCACT	1000	694	5
ANID_00565.1			GTAACGCCAGGGTTTTCCCAGTCACGACGACCCTGTACATAGAGAACCG	ATCCACTTAACGTTACTGAAATCACGGTCTCAGGCATATTCTC	1000	901	-13	CTCCTTCAATATCATCTTCTGTCCTTAGACGTATGCCTTGGG	GCGGATAACAATTTCACACAGGAAACAGCGTAGGAGCTGGAGAGTGTTT	1000	758	-5
ANID_00566.1			GTAACGCCAGGGTTTTCCCAGTCACGACGCGGTTCTCTATGTACAGGGT	ATCCACTTAACGTTACTGAAATCGAGCATGGTTTAGTCTCCC	1000	792	-5	CTCCTTCAATATCATCTTCTGTCAGTGATGGCACTCGAACAG	GCGGATAACAATTTCACACAGGAAACAGCGTCTGCGACTTGTCTATCTG	1000	719	-69
ANID_00567.1			GTAACGCCAGGGTTTTCCCAGTCACGACGGTCCATAGGACGGTAGACTC	ATCCACTTAACGTTACTGAAATCGACCTCTTCGGGGATAGTC	1000	787	-20	CTCCTTCAATATCATCTTCTGTCCTTGCTAGGTTGTAGGGTCT	GCGGATAACAATTTCACACAGGAAACAGCGTCTGTACCTAACAAAGGGG	1000	954	-15
ANID_00568.1			GTAACGCCAGGGTTTTCCCAGTCACGACGGTAGCACGAGGAGCTGTAG	ATCCACTTAACGTTACTGAAATCGTTCATCGTGGCTCTGATTC	1000	607	-5	CTCCTTCAATATCATCTTCTGTCGGCCAACTTTCACCTACCTA	GCGGATAACAATTTCACACAGGAAACAGCACAGCAGCACTCATAGACAG	1000	869	6
ANID_00569.1			GTAACGCCAGGGTTTTCCCAGTCACGACGGTGGAAGGGTGGTCTAATC	ATCCACTTAACGTTACTGAAATCGGACGCTCATTCATAGAGG	1000	658	9	CTCCTTCAATATCATCTTCTGTCGTCTATGAAGTACGACCAGC	GCGGATAACAATTTCACACAGGAAACAGCGACACTCTCGATGGCTATTC	1000	938	-27
ANID_00570.1	PCR fail		GTAACGCCAGGGTTTTCCCAGTCACGACGAGTGAAGTCTGAGAAGGAGC	ATCCACTTAACGTTACTGAAATCGTGGTGTTGTCGTCGTTGT	1000	987	-19	CTCCTTCAATATCATCTTCTGTCTATACCTGCTACGACCAGAC	GCGGATAACAATTTCACACAGGAAACAGCGCTTACGGCTTCTCTTCTC	1000	670	-20
ANID_00571.1			GTAACGCCAGGGTTTTCCCAGTCACGACGGGACACCATCACTAGTCTCA	ATCCACTTAACGTTACTGAAATCGTGCACTGAGGTGACATACT	1000	918	-16	CTCCTTCAATATCATCTTCTGTCGTATCTACTGCTGACTTGCG	GCGGATAACAATTTCACACAGGAAACAGCGTGGGAGTACAATGAGATCC	1000	668	-64
ANID_00572.1			GTAACGCCAGGGTTTTCCCAGTCACGACGGGATGTTGTAGCAAGGAGAG	ATCCACTTAACGTTACTGAAATCGGAGCTCTGAGGTACTCATT	1000	821	-18	CTCCTTCAATATCATCTTCTGTCGGCAGAAGAAAGCTTGAGTG	GCGGATAACAATTTCACACAGGAAACAGCGTTCAGAGGTTGTGGTGTC	1000	675	-17
ANID_00573.1			GTAACGCCAGGGTTTTCCCAGTCACGACGATAGTAGGAGCCTGACTGGA	ATCCACTTAACGTTACTGAAATCGACGAAGAAGACGATCGCA	1000	858	-27	CTCCTTCAATATCATCTTCTGTCCGTACCATTCACTCCCTTC	GCGGATAACAATTTCACACAGGAAACAGCGGAGCTCTGAGGTACTCATT	1000	773	5
ANID_00574.1			GTAACGCCAGGGTTTTCCCAGTCACGACGCAGAGCTAATGCAGGGTAG	ATCCACTTAACGTTACTGAAATCGTTTGGGGTTAGGATGGGT	1000	851	10	CTCCTTCAATATCATCTTCTGTCAGTTGGCTTGATTGCTACGC	GCGGATAACAATTTCACACAGGAAACAGCGTAGAGACCTTCCATCCACA	1000	616	-11
ANID_00575.1			GTAACGCCAGGGTTTTCCCAGTCACGACGGGTCAGTAGACCGTCTCATA	ATCCACTTAACGTTACTGAAATCGAGAGACGAGAAGAAAGGG	1000	642	-3	CTCCTTCAATATCATCTTCTGTCGTAGAGACCTTCCATCCACA	GCGGATAACAATTTCACACAGGAAACAGCGCGATGAGAGTAGTTACGTG	1000	697	-4
ANID_00576.1			GTAACGCCAGGGTTTTCCCAGTCACGACGGACTTATCCAACTCTCAGCC	ATCCACTTAACGTTACTGAAATCGAGTAGCCTTGACCCATAGT	1000	713	-16	CTCCTTCAATATCATCTTCTGTCGCTACTGTCTACTGTTCACG	GCGGATAACAATTTCACACAGGAAACAGCCTACCTACGGACATAACCCT	1000	858	-1
ANID_00577.1			GTAACGCCAGGGTTTTCCCAGTCACGACGGAACTATCTCCGATGAGACC	ATCCACTTAACGTTACTGAAATCGAGATGAATGTCTAACCCCC	1000	629	6	CTCCTTCAATATCATCTTCTGTCGTAGGCCCCTCATTCTTGT	GCGGATAACAATTTCACACAGGAAACAGCCACTTACCCAGGTACAGGAT	1000	856	-4
ANID_00578.1			GTAACGCCAGGGTTTTCCCAGTCACGACGATCTCTCTCGTCTCTTCCC	ATCCACTTAACGTTACTGAAATCGAAATGTAGGGCGTATTGGG	1000	720	9	CTCCTTCAATATCATCTTCTGTCGTCAAGTGACGCGATAAGAG	GCGGATAACAATTTCACACAGGAAACAGCCTGGTGATTGTCTCTGTGG	1000	883	-9
ANID_00579.1			GTAACGCCAGGGTTTTCCCAGTCACGACGGTATGGATGTGAAGAGTGCG	ATCCACTTAACGTTACTGAAATCGCCTCCTGACGGTTACTTA	1000	960	2	CTCCTTCAATATCATCTTCTGTCGGCATGTGCTCGTCTACTTA	GCGGATAACAATTTCACACAGGAAACAGCACCGGCCTAGTCTAAGAAC	1000	913	46
ANID_00580.1			GTAACGCCAGGGTTTTCCCAGTCACGACGGACCGTTTCCGTAGTTAGAC	ATCCACTTAACGTTACTGAAATCCTGAGGGTGTAGGTGTGGT	1000	722	-27	CTCCTTCAATATCATCTTCTGTCCTCGTTACGGATGCACATAG	GCGGATAACAATTTCACACAGGAAACAGCCTCCTTCTACAACAGCGTG	1000	797	-27
ANID_00581.1			GTAACGCCAGGGTTTTCCCAGTCACGACGGAGAGGATTGTATCGTGGTC	ATCCACTTAACGTTACTGAAATCATTACTGGTTGGGGGAGAAG	1000	985	-1	CTCCTTCAATATCATCTTCTGTCGATGCTGTTAGGAGGAATGC	GCGGATAACAATTTCACACAGGAAACAGCGTCTTCATAGGCCAAGTCC	1000	854	-30
ANID_00582.1			GTAACGCCAGGGTTTTCCCAGTCACGACGCTCCTCCAAACTATCACCAC	ATCCACTTAACGTTACTGAAATCGAAGATGTCCCGTACCCAT	1000	912	-18	CTCCTTCAATATCATCTTCTGTCGACCTGGGTTATTCTGGAGT	GCGGATAACAATTTCACACAGGAAACAGCTCAGTCTGTCTTAGCCACTG	1000	769	-25
ANID_00584.1			GTAACGCCAGGGTTTTCCCAGTCACGACGGGAGTAGGAGTGTGGGTAAG	ATCCACTTAACGTTACTGAAATCGTAGGCCGTAGCGCTCATT	1000	806	-17	CTCCTTCAATATCATCTTCTGTCGCTAGCGAGGTAAACTGAAG	GCGGATAACAATTTCACACAGGAAACAGCCAGGTTACGACGAGCTTAG	1000	925	-18
ANID_00585.1			GTAACGCCAGGGTTTTCCCAGTCACGACGCCTTACCCACACTCCTACTC	ATCCACTTAACGTTACTGAAATCCATCTGGTAGTCTTACGGTG	1000	874	-2	CTCCTTCAATATCATCTTCTGTCGACTAACTCAACCGCCTATC	GCGGATAACAATTTCACACAGGAAACAGCGACTTTTGAGGAGCTCTGAC	1000	866	-6
ANID_00586.1			GTAACGCCAGGGTTTTCCCAGTCACGACGCTAGCGTAAGATTACGTCCC	ATCCACTTAACGTTACTGAAATCAGAAATGGGAGTGGATGCTG	1000	651	-28	CTCCTTCAATATCATCTTCTGTCCTCAAATACCGCTAGGTAGG	GCGGATAACAATTTCACACAGGAAACAGCCCTCCCCAGCATACCTATAA	1000	868	-19
ANID_00587.1			GTAACGCCAGGGTTTTCCCAGTCACGACGCTTAGATGTGGTCTGTAGCG	ATCCACTTAACGTTACTGAAATCCGCTATCTTGCTTTCCCTCT	1000	675	3	CTCCTTCAATATCATCTTCTGTCCCGAGTATGCTTATTAGGGC	GCGGATAACAATTTCACACAGGAAACAGCCTCATGAGTTCTACCGGTTC	1000	973	-17
ANID_00588.1			GTAACGCCAGGGTTTTCCCAGTCACGACGGCTTACCCGTCTAGTTTCAG	ATCCACTTAACGTTACTGAAATCCATAGCAGCAGTGGAATCAG	1000	640	-23	CTCCTTCAATATCATCTTCTGTCCGGGGCTCTTAGGAGGTAT	GCGGATAACAATTTCACACAGGAAACAGCGAAGAGACAGGAGAAGGAAG	1000	660	-26
ANID_00589.1			GTAACGCCAGGGTTTTCCCAGTCACGACGCTCTCGTCCCTCTTCTTGTA	ATCCACTTAACGTTACTGAAATCGAGCTGGTCTGAATTGCTTC	1000	850	-3	CTCCTTCAATATCATCTTCTGTCCGAGTCAGTAGAGCGAGAG	GCGGATAACAATTTCACACAGGAAACAGCCAACCATCTAACTCCGAGAC	1000	729	48
ANID_00590.1			GTAACGCCAGGGTTTTCCCAGTCACGACGTACTCAGGGTCCTGAAGACT	ATCCACTTAACGTTACTGAAATCGTTAGCTCGTCAACAACTGG	1000	942	14	CTCCTTCAATATCATCTTCTGTCGTCTGGAGACAAACCAATGC	GCGGATAACAATTTCACACAGGAAACAGCGATTAGGAGCACGAGACAGT	1000	637	-9
ANID_00591.1			GTAACGCCAGGGTTTTCCCAGTCACGACGCACAGCTCGGTAGTACTTGA	ATCCACTTAACGTTACTGAAATCTGTTGTAGTAGGCTCTGTGG	1000	673	10	CTCCTTCAATATCATCTTCTGTCGCTTCGAAGTCACCACTGT	GCGGATAACAATTTCACACAGGAAACAGCGAAGAGAAAGAGACACGAGC	1000	801	6
ANID_00592.1			GTAACGCCAGGGTTTTCCCAGTCACGACGTAAGGACTTACGACTAGCCC	ATCCACTTAACGTTACTGAAATCGAAAGAGCTTCTGTGAGCTG	1000	677	-27	CTCCTTCAATATCATCTTCTGTCGTATTAAAGCCCCTTCCGAC	GCGGATAACAATTTCACACAGGAAACAGCGTCCAGAACAGCAATAGAGG	1000	661	0
ANID_00593.1			GTAACGCCAGGGTTTTCCCAGTCACGACGAGTTCTCTACTCCACCCACT	ATCCACTTAACGTTACTGAAATCGAATCCTATGGCGATCTTCG	1000	962	-25	CTCCTTCAATATCATCTTCTGTCGGCATGATACTGACACTGC	GCGGATAACAATTTCACACAGGAAACAGCTGAAGGCTAGAGTACCACAG	1000	842	1
ANID_00594.1			GTAACGCCAGGGTTTTCCCAGTCACGACGCAGAGACGGTTAGAGAGGAT	ATCCACTTAACGTTACTGAAATCACTGGACAGAGCCAGTCTT	1000	934	9	CTCCTTCAATATCATCTTCTGTCCCAAGTCATCCAAGTTCACC	GCGGATAACAATTTCACACAGGAAACAGCGCTGGAAGTGAGCACTAAG	1000	651	-30
ANID_00595.1			GTAACGCCAGGGTTTTCCCAGTCACGACGCAGGGTACAGACCAGTATCA	ATCCACTTAACGTTACTGAAATCCAAGAGTATCGAGTTGTGCC	1000	902	-21	CTCCTTCAATATCATCTTCTGTCAGCTACCAGGAGGATGTCT	GCGGATAACAATTTCACACAGGAAACAGCTACGTACGCAACTACTAGGC	1000	817	-27
ANID_00597.1			GTAACGCCAGGGTTTTCCCAGTCACGACGGGATGTACCTATCTGAACCC	ATCCACTTAACGTTACTGAAATCGAAGTCCGACATTCTGGTGT	1000	760	-11	CTCCTTCAATATCATCTTCTGTCGTCGGAGGATGAGAAGAAG	GCGGATAACAATTTCACACAGGAAACAGCCCTACAGGTTGAAGGCTCTA	1000	873	-25
ANID_00598.1			GTAACGCCAGGGTTTTCCCAGTCACGACGGTCCGTATTCTCAACCTCTC	ATCCACTTAACGTTACTGAAATCGTTATGCGAGCAAGAGTCC	1000	885	-12	CTCCTTCAATATCATCTTCTGTCGACAGAGGTCATCCGTATAG	GCGGATAACAATTTCACACAGGAAACAGCGCAGACTAGACAGCAAAAGG	1000	738	-5
ANID_00599.1			GTAACGCCAGGGTTTTCCCAGTCACGACGGAAGAGTGGCTAGGAGGAG	ATCCACTTAACGTTACTGAAATCGAGAGTGCTAGACATGGTGA	1000	870	-34	CTCCTTCAATATCATCTTCTGTCGCAAGATCCTTGTCGATCC	GCGGATAACAATTTCACACAGGAAACAGCGTGAGTTAGGCGACTAGTGA	1000	647	-29
ANID_00600.1			GTAACGCCAGGGTTTTCCCAGTCACGACGCTATCTCGAAGGGCCTACT	ATCCACTTAACGTTACTGAAATCGCGCGATTTGTATGAGTCCT	1000	726	-25	CTCCTTCAATATCATCTTCTGTCATACACCGGCAACTACTAGG	GCGGATAACAATTTCACACAGGAAACAGCACTAGACTATCGTGTCGGCT	1000	931	-19
ANID_00601.1			GTAACGCCAGGGTTTTCCCAGTCACGACGTGTCCCTACTGCACCTAGTA	ATCCACTTAACGTTACTGAAATCCCCATCCTCTCTGATGAAGT	1000	891	-4	CTCCTTCAATATCATCTTCTGTCAGGCATTGCTGCACCTTTAG	GCGGATAACAATTTCACACAGGAAACAGCCAGAGCTTGTCTGGAAACC	1000	884	7
ANID_00602.1			GTAACGCCAGGGTTTTCCCAGTCACGACGGAGAAGAATGAGCGAGAGAC	ATCCACTTAACGTTACTGAAATCGTATAGTCCAGATCCCCAGA	1000	722	0	CTCCTTCAATATCATCTTCTGTCTCCCTGACCCTAGGTAAGTA	GCGGATAACAATTTCACACAGGAAACAGCGGAGAACTAACACAACAGCC	1000	856	44
ANID_00604.1			GTAACGCCAGGGTTTTCCCAGTCACGACGGTTGGAGTAACACTGGAGGT	ATCCACTTAACGTTACTGAAATCGTGTATCCGGAGCAGGTGT	1000	729	-27	CTCCTTCAATATCATCTTCTGTCAGCGAGTCAGTCTGAGTGTA	GCGGATAACAATTTCACACAGGAAACAGCCTGATAGATGCTCGGTCAC	1000	956	-15
ANID_00605.1			GTAACGCCAGGGTTTTCCCAGTCACGACGGACAGCTCAGCTAGAAGGTT	ATCCACTTAACGTTACTGAAATCCCGTATTCTGACATCGAGAC	1000	718	-13	CTCCTTCAATATCATCTTCTGTCAGATAGTCTGCATAGGCTGG	GCGGATAACAATTTCACACAGGAAACAGCCAGAACTGGTCAGACACAAG	1000	644	3
ANID_00606.1			GTAACGCCAGGGTTTTCCCAGTCACGACGAAGCTGAGAGCCTATACCAC	ATCCACTTAACGTTACTGAAATCTATCGACGACCATCTCTACC	1000	627	0	CTCCTTCAATATCATCTTCTGTCGACTATGGCAGCGTAACCT	GCGGATAACAATTTCACACAGGAAACAGCCTATCCCAGTCATCTTCTCC	1000	689	5
ANID_00607.1			GTAACGCCAGGGTTTTCCCAGTCACGACGAGATTCCACCTCCAGTAGTC	ATCCACTTAACGTTACTGAAATCCAGCTTACGTTTCCCCATTG	1000	664	-23	CTCCTTCAATATCATCTTCTGTCCTTGATCATATTGACCCGGC	GCGGATAACAATTTCACACAGGAAACAGCGTGGTATAGGCTCTCAGCTT	1000	603	15
ANID_00608.1			GTAACGCCAGGGTTTTCCCAGTCACGACGGTACCCTCTCCAGACCTCTA	ATCCACTTAACGTTACTGAAATCGATCAGGGGGAGTTTGTCG	1000	726	-29	CTCCTTCAATATCATCTTCTGTCGTTGTAGCTACGGAGCACTG	GCGGATAACAATTTCACACAGGAAACAGCGTCAGAAAGGTGGATCTGAG	1000	736	-7
ANID_00609.1			GTAACGCCAGGGTTTTCCCAGTCACGACGGCTCATACTGTCTTGGAGG	ATCCACTTAACGTTACTGAAATCAGATGGATAACGAGCGAGC	1000	784	32	CTCCTTCAATATCATCTTCTGTCGTTACGGCGTGAAAAGTGTG	GCGGATAACAATTTCACACAGGAAACAGCTAGTCTGGTGGTGCAGTATC	1000	932	-12
ANID_00610.1			GTAACGCCAGGGTTTTCCCAGTCACGACGCAGCACCTCTAGAATGTCAG	ATCCACTTAACGTTACTGAAATCTGGTCTAGGTTGTGGTACG	1000	628	11	CTCCTTCAATATCATCTTCTGTCGTTTGAGATCTGGTCTTGGG	GCGGATAACAATTTCACACAGGAAACAGCAGATACGTACCTGCCACTCT	1000	824	3
ANID_00611.1			GTAACGCCAGGGTTTTCCCAGTCACGACGGTCTAGCCCGTTTCTACCTA	ATCCACTTAACGTTACTGAAATCAAGGACCCGTAATCGAGAC	1000	931	9	CTCCTTCAATATCATCTTCTGTCCATAGTCCATAGTCGAGCG	GCGGATAACAATTTCACACAGGAAACAGCTATACTCTTGAGGTAGCCCC	1000	977	-12
ANID_00612.1			GTAACGCCAGGGTTTTCCCAGTCACGACGGCTGTACAAGTGATCCTGTC	ATCCACTTAACGTTACTGAAATCCTTGTGCGTTTCTATGGCTC	1000	901	3	CTCCTTCAATATCATCTTCTGTCCACTGAGATGGCGTACCAG	GCGGATAACAATTTCACACAGGAAACAGCCAGCAGTTCTTCAGTAGGTG	1000	739	-46
ANID_00613.1			GTAACGCCAGGGTTTTCCCAGTCACGACGGAGAGAACGGTGTTGTACTG	ATCCACTTAACGTTACTGAAATCGCCGACTATTTGCCAACTCT	1000	850	3	CTCCTTCAATATCATCTTCTGTCGACCTGAGGCTATACGCTAC	GCGGATAACAATTTCACACAGGAAACAGCGTCTCTACTTGGAGAGCAGG	1000	989	-2
ANID_00614.1			GTAACGCCAGGGTTTTCCCAGTCACGACGGTAGAAGAGGTATGCGGAGT	ATCCACTTAACGTTACTGAAATCGAGGGCTTCTCGATGTCTT	1000	989	-28	CTCCTTCAATATCATCTTCTGTCAACTTCCATGGAGAGGGGT	GCGGATAACAATTTCACACAGGAAACAGCGGAGAAGCTACTCGAAGAAC	1000	807	6
ANID_00615.1			GTAACGCCAGGGTTTTCCCAGTCACGACGAGGTGTCAGAGACAACACTG	ATCCACTTAACGTTACTGAAATCGGTGATAAGGGTTGGTTGG	1000	890	-29	CTCCTTCAATATCATCTTCTGTCGCCATAGGCATTCCTTTCAG	GCGGATAACAATTTCACACAGGAAACAGCGACTTTCCGACCACTTCTAC	1000	998	-7
ANID_00616.1			GTAACGCCAGGGTTTTCCCAGTCACGACGGAGTGCCACCTGTAAGACTA	ATCCACTTAACGTTACTGAAATCCTCGAGCCAGTATACCTTGT	1000	896	10	CTCCTTCAATATCATCTTCTGTCCGGGTTAGGCAGTTCTGTAT	GCGGATAACAATTTCACACAGGAAACAGCGCAAGACTCTTCTGACGAC	1000	880	-8
ANID_00617.1			GTAACGCCAGGGTTTTCCCAGTCACGACGGCTGGGAGTACAGAGGAATA	ATCCACTTAACGTTACTGAAATCGTCACCGTCATTGTGATGC	1000	599	-10	CTCCTTCAATATCATCTTCTGTCGGTCGAGGATAGCTTGTAGA	GCGGATAACAATTTCACACAGGAAACAGCGTATACTGGCTCGAGGACTT	1000	975	-19
ANID_00618.1			GTAACGCCAGGGTTTTCCCAGTCACGACGCTACGGTGGAGTTTACCTCT	ATCCACTTAACGTTACTGAAATCGAGAGACGTTTTGCGGTGTA	1000	730	-22	CTCCTTCAATATCATCTTCTGTCCATCGGAAGAATTGAGAGGG	GCGGATAACAATTTCACACAGGAAACAGCAGTGTTACGGGATAGAGACG	1000	630	-15
ANID_00619.1			GTAACGCCAGGGTTTTCCCAGTCACGACGTCCTTCTGTATAGTGGGGAG	ATCCACTTAACGTTACTGAAATCCTACGGTGGAGTTTACCTCT	1000	661	30	CTCCTTCAATATCATCTTCTGTCGACGAAGGGTTGAGACTGTA	GCGGATAACAATTTCACACAGGAAACAGCTATATAGACCTGGCAGAGCC	1000	854	-21
ANID_00620.1			GTAACGCCAGGGTTTTCCCAGTCACGACGCACCTCTTCATGACCAGAC	ATCCACTTAACGTTACTGAAATCGTAACGGGAAGAGCCATAG	1000	683	-29	CTCCTTCAATATCATCTTCTGTCAGAGTATGTGCGGTAGTGG	GCGGATAACAATTTCACACAGGAAACAGCGCCAGATAACGTCCTACTTC	1000	868	-16
ANID_00622.1			GTAACGCCAGGGTTTTCCCAGTCACGACGGATGGTACCTGGACTAAAGG	ATCCACTTAACGTTACTGAAATCGGTTCGTCATACTGAAGGTC	1000	940	-9	CTCCTTCAATATCATCTTCTGTCCAGATACCCTCGTTCAGGTA	GCGGATAACAATTTCACACAGGAAACAGCGTACATCACCACGTCACAG	1000	934	-30
ANID_00623.1			GTAACGCCAGGGTTTTCCCAGTCACGACGGTAGGCCGTCTACTCTGTTC	ATCCACTTAACGTTACTGAAATCGTTGTTCTGTCATTGCGGAC	1000	599	-12	CTCCTTCAATATCATCTTCTGTCCATCTATGAGGGTTCGTGTG	GCGGATAACAATTTCACACAGGAAACAGCGACAGACTGCATAGACTTGG	1000	958	-9
ANID_00624.1			GTAACGCCAGGGTTTTCCCAGTCACGACGGTCGAGTCACGAACAGAGTA	ATCCACTTAACGTTACTGAAATCGTCTTGTCTGCTGCCATCT	1000	755	-16	CTCCTTCAATATCATCTTCTGTCGGGTCCTAATTGGACTGAG	GCGGATAACAATTTCACACAGGAAACAGCACTCATCTGGATCCTCCTC	1000	718	-9
ANID_00625.1			GTAACGCCAGGGTTTTCCCAGTCACGACGGCTCTAAGTCATACCCATCC	ATCCACTTAACGTTACTGAAATCGTCTCGCCTAGAGAATTGTG	1000	663	1	CTCCTTCAATATCATCTTCTGTCCTCAGTCCAATTAGGACCCC	GCGGATAACAATTTCACACAGGAAACAGCAGTCTTCCCTGGCCTAGAT	1000	904	7
ANID_00626.1			GTAACGCCAGGGTTTTCCCAGTCACGACGCGTACTCGAGAACTCAACAC	ATCCACTTAACGTTACTGAAATCGTCTCTAGTTGGAGGCATCT	1000	994	-17	CTCCTTCAATATCATCTTCTGTCGGTTGAGGAGGGAATTGAAC	GCGGATAACAATTTCACACAGGAAACAGCGTGCTGAGCGTCTAAGTAAG	1000	728	-58
ANID_00627.1	Fail	3' flank fail	GTAACGCCAGGGTTTTCCCAGTCACGACGCCAGCGATCTCAAGTAGAGT	ATCCACTTAACGTTACTGAAATCGTCTGGAGCGGAGATTGAT	1000	893	-10	CTCCTTCAATATCATCTTCTGTCCTAGTTGCTTAGCCCTTGAC	GCGGATAACAATTTCACACAGGAAACAGCGAACTCTATTCCCCAGTGAC	1000	816	22
ANID_00627.1			GTAACGCCAGGGTTTTCCCAGTCACGACGCCAGCGATCTCAAGTAGAGT	ATCCACTTAACGTTACTGAAATCGTCTGGAGCGGAGATTGAT	1000	893	-10	CTCCTTCAATATCATCTTCTGTCCTAGTTGCTTAGCCCTTGAC	GCGGATAACAATTTCACACAGGAAACAGCGAACTCTATTCCCCAGTGAC	1000	816	22
ANID_00628.1			GTAACGCCAGGGTTTTCCCAGTCACGACGCATTCTCGTACTCGTCTGTG	ATCCACTTAACGTTACTGAAATCATATGGGGTGACGAAGTCTG	1000	850	10	CTCCTTCAATATCATCTTCTGTCAGAGTTAAAGGGAAGCCTCG	GCGGATAACAATTTCACACAGGAAACAGCGGCTACTACATCAGACGTGA	1000	876	6
ANID_00629.1			GTAACGCCAGGGTTTTCCCAGTCACGACGTAGAGTTGGTAGGAAGGGTG	ATCCACTTAACGTTACTGAAATCTCACGTCTGATGTAGTAGCC	1000	837	-21	CTCCTTCAATATCATCTTCTGTCGTAGATGGGAAGTTCGAGG	GCGGATAACAATTTCACACAGGAAACAGCGTACCCTCTTATAGCCCTGA	1000	920	-30
ANID_00630.1			GTAACGCCAGGGTTTTCCCAGTCACGACGTCACGTCTGATGTAGTAGCC	ATCCACTTAACGTTACTGAAATCTACATTTGCTAGGACCGGC	1000	707	-21	CTCCTTCAATATCATCTTCTGTCCCTGTCCATCTTGCATAACC	GCGGATAACAATTTCACACAGGAAACAGCCATCTACCCAGACACCAAG	1000	619	5
ANID_00631.1			GTAACGCCAGGGTTTTCCCAGTCACGACGCGCTTCTTCTTCCTCTCTC	ATCCACTTAACGTTACTGAAATCGTAGCCATGTTGTGAGCTTC	1000	638	-7	CTCCTTCAATATCATCTTCTGTCGAAAGGGTTCCCGATAGTG	GCGGATAACAATTTCACACAGGAAACAGCCACCCTTCCTACCAACTCTA	1000	700	-75
ANID_00632.1	Fail	3' flank fail	GTAACGCCAGGGTTTTCCCAGTCACGACGCTTGGTGTCTGGGTAGATG	ATCCACTTAACGTTACTGAAATCCTTGTTAGTATGCGCTGTGC	1000	661	9	CTCCTTCAATATCATCTTCTGTCAATACAGACACTCGGAGAGC	GCGGATAACAATTTCACACAGGAAACAGCAGGCACCCTCAGTTACATAG	1000	623	5
ANID_00632.1			GTAACGCCAGGGTTTTCCCAGTCACGACGCTTGGTGTCTGGGTAGATG	ATCCACTTAACGTTACTGAAATCCTTGTTAGTATGCGCTGTGC	1000	661	9	CTCCTTCAATATCATCTTCTGTCAATACAGACACTCGGAGAGC	GCGGATAACAATTTCACACAGGAAACAGCAGGCACCCTCAGTTACATAG	1000	623	5
ANID_00633.1			GTAACGCCAGGGTTTTCCCAGTCACGACGCTGACGACACTCGTCTAATC	ATCCACTTAACGTTACTGAAATCGGATACTCCGAAAGGATCTG	1000	979	-13	CTCCTTCAATATCATCTTCTGTCGTGCATTAAACGGGCTGAAG	GCGGATAACAATTTCACACAGGAAACAGCCTGTCTGAGTGGGAGTTTG	1000	674	-9
ANID_00634.1			GTAACGCCAGGGTTTTCCCAGTCACGACGACCGGAGACCAGTACTACC	ATCCACTTAACGTTACTGAAATCAGATTGAGAGCGACCTGAG	1000	669	0	CTCCTTCAATATCATCTTCTGTCGCCCGTTATGAGGTGATCTA	GCGGATAACAATTTCACACAGGAAACAGCACTCTGCAGAAGTCCTCACT	1000	944	-16
ANID_00635.1			GTAACGCCAGGGTTTTCCCAGTCACGACGGATTAGACGAGTGTCGTCAG	ATCCACTTAACGTTACTGAAATCGACTGTCTTGAGAACTTGGG	1000	804	15	CTCCTTCAATATCATCTTCTGTCGGAGGGTTCTCGTCCTTAAA	GCGGATAACAATTTCACACAGGAAACAGCGGCACTGATCTCCTAATAGC	1000	929	-19
ANID_00636.1			GTAACGCCAGGGTTTTCCCAGTCACGACGCGGTACAGTCTGTTCTGCTA	ATCCACTTAACGTTACTGAAATCGATGACAGACGGGAAGAATG	1000	617	-20	CTCCTTCAATATCATCTTCTGTCAGTCCGGTCACGATGATAC	GCGGATAACAATTTCACACAGGAAACAGCCTAGACAAGAGGATTAGGGC	1000	844	-67
ANID_00637.1			GTAACGCCAGGGTTTTCCCAGTCACGACGGGCAGAAGCTACTCAAACTC	ATCCACTTAACGTTACTGAAATCCTGACCATACGATCACCAG	1000	818	-22	CTCCTTCAATATCATCTTCTGTCGCTGCACGCTAAGTACAGAT	GCGGATAACAATTTCACACAGGAAACAGCGATACAGAGACGGACTTCCT	1000	703	-12
ANID_00638.1			GTAACGCCAGGGTTTTCCCAGTCACGACGTCTAGGTGGTCTTCCACTTC	ATCCACTTAACGTTACTGAAATCGCAGATTGACGAGACTCAC	1000	924	11	CTCCTTCAATATCATCTTCTGTCACACCTCATTCGGCTCCTT	GCGGATAACAATTTCACACAGGAAACAGCAGAGAGGGTAGATGGTTCAC	1000	599	-22
ANID_00639.1			GTAACGCCAGGGTTTTCCCAGTCACGACGACAGTATCTGGACCAAGCTC	ATCCACTTAACGTTACTGAAATCGTCTTTGTTCTCCGCTTAGG	1000	866	-22	CTCCTTCAATATCATCTTCTGTCCTCAGGGTGTGATTATGACG	GCGGATAACAATTTCACACAGGAAACAGCCTCCACTATCAAGACTGTCG	1000	982	-26
ANID_00640.1			GTAACGCCAGGGTTTTCCCAGTCACGACGCTGGAGAGAAGGAGAAAGAG	ATCCACTTAACGTTACTGAAATCCACAGGCAAAAGTCGAGAG	1000	954	11	CTCCTTCAATATCATCTTCTGTCGTCTTATAGACTCAGCCGTG	GCGGATAACAATTTCACACAGGAAACAGCCCTACTGATCCAGGAGATTC	1000	989	-9
ANID_00641.1			GTAACGCCAGGGTTTTCCCAGTCACGACGGTGAACTGAAGGAGAGGATG	ATCCACTTAACGTTACTGAAATCACGGCTGGAGAGAAGGAGA	1000	790	10	CTCCTTCAATATCATCTTCTGTCAACGATCAGGCCTCGAGTT	GCGGATAACAATTTCACACAGGAAACAGCCTACTCTCTCCTTCGTCGAT	1000	724	-12
ANID_00646.1			GTAACGCCAGGGTTTTCCCAGTCACGACGGATCAGGGAGAACTAGGTTG	ATCCACTTAACGTTACTGAAATCCTTGCCTAGAGTTGAGAGGT	1000	618	-10	CTCCTTCAATATCATCTTCTGTCGGCAATTACGATTGAGCAGG	GCGGATAACAATTTCACACAGGAAACAGCGTCAATCCTAGTCCTCGGTA	1000	983	-15
ANID_00647.1			GTAACGCCAGGGTTTTCCCAGTCACGACGCCTCCTCTAATTCTCCTGG	ATCCACTTAACGTTACTGAAATCGACAATGGGCGCAAAAGTAG	1000	804	4	CTCCTTCAATATCATCTTCTGTCGTGTACCTGTGCATTCTGG	GCGGATAACAATTTCACACAGGAAACAGCCTGGAGAACTCTTGGATCAG	1000	780	4
ANID_00649.1	Fail	3' flank fail	GTAACGCCAGGGTTTTCCCAGTCACGACGACACTAGCTTGCTTAGGAGG	ATCCACTTAACGTTACTGAAATCACGAGGCTGAGAATGAAAGG	1000	765	-6	CTCCTTCAATATCATCTTCTGTCAGGGACTTCAGAGTCTTGG	GCGGATAACAATTTCACACAGGAAACAGCCGGTTGGTACTTAGAGGACT	1000	722	9
ANID_00649.1			GTAACGCCAGGGTTTTCCCAGTCACGACGACACTAGCTTGCTTAGGAGG	ATCCACTTAACGTTACTGAAATCACGAGGCTGAGAATGAAAGG	1000	765	-6	CTCCTTCAATATCATCTTCTGTCAGGGACTTCAGAGTCTTGG	GCGGATAACAATTTCACACAGGAAACAGCCGGTTGGTACTTAGAGGACT	1000	722	9
ANID_00651.1			GTAACGCCAGGGTTTTCCCAGTCACGACGCCTTTCTCTCTCTTGACCC	ATCCACTTAACGTTACTGAAATCCTCGGTACTCATTCCACAAC	1000	719	-23	CTCCTTCAATATCATCTTCTGTCCTGAGACTCTGTGGTCTGAT	GCGGATAACAATTTCACACAGGAAACAGCGTAGCGAGGTTTCTAGGTGT	1000	829	-24
ANID_00652.1			GTAACGCCAGGGTTTTCCCAGTCACGACGGTCGGTTATACTCCTCCATC	ATCCACTTAACGTTACTGAAATCGCCTAGCTTCGTGAAGAAC	1000	914	-20	CTCCTTCAATATCATCTTCTGTCGGGTATCCTAGACGTGAATC	GCGGATAACAATTTCACACAGGAAACAGCGGTCAAGAGAGAGAAAGGG	1000	894	6
ANID_00653.1			GTAACGCCAGGGTTTTCCCAGTCACGACGGCGTAGAACACGACTAGAAC	ATCCACTTAACGTTACTGAAATCATATATCGCGACGGTGGTC	1000	932	11	CTCCTTCAATATCATCTTCTGTCGCTGTGTTGTTATGTAGGCG	GCGGATAACAATTTCACACAGGAAACAGCCACGACGTATACCCAGAAC	1000	713	-17
ANID_00654.1			GTAACGCCAGGGTTTTCCCAGTCACGACGGTTGCTTAGTGACCTCTGC	ATCCACTTAACGTTACTGAAATCGAGGGTGAAAGTGCGAATC	1000	602	-27	CTCCTTCAATATCATCTTCTGTCCCAACCCTCTCTTATCGTAG	GCGGATAACAATTTCACACAGGAAACAGCGATGGAGGAGTATAACCGAC	1000	669	9
ANID_00655.1			GTAACGCCAGGGTTTTCCCAGTCACGACGCTGTATGCTGTATCACCTCC	ATCCACTTAACGTTACTGAAATCGAGCCAGTAAAGCTTCCATC	1000	764	-18	CTCCTTCAATATCATCTTCTGTCGAGCAAGATACGCAACTACG	GCGGATAACAATTTCACACAGGAAACAGCACTCTATCTTGCACGGAGTC	1000	612	10
ANID_00656.1			GTAACGCCAGGGTTTTCCCAGTCACGACGGGGTTACGAGTTTACTGCTC	ATCCACTTAACGTTACTGAAATCGAAGTTTCAGCTGGGTTGG	1000	709	2	CTCCTTCAATATCATCTTCTGTCGCTGAGTTAGTTTGTACACGGG	GCGGATAACAATTTCACACAGGAAACAGCGGGTTCTACTCGTGATTGAC	1000	788	-10
ANID_00657.1			GTAACGCCAGGGTTTTCCCAGTCACGACGAGGACGTGTTAGAACAGAGC	ATCCACTTAACGTTACTGAAATCGAGAAGAGTGCGATGAGTTC	1000	912	4	CTCCTTCAATATCATCTTCTGTCTCTAGGCGAATTCAGTCGG	GCGGATAACAATTTCACACAGGAAACAGCGTCTAATATGACACCAGGCG	1000	750	-5
ANID_00658.1			GTAACGCCAGGGTTTTCCCAGTCACGACGGAGAGAGGTCAGAGAACTGC	ATCCACTTAACGTTACTGAAATCGGCGAGTATACAGATTGGC	1000	711	1	CTCCTTCAATATCATCTTCTGTCCTACGTGTTTCTGGTTGCTG	GCGGATAACAATTTCACACAGGAAACAGCGTCTTCTCAGTGCTCCTCTT	1000	605	-30
ANID_00659.1			GTAACGCCAGGGTTTTCCCAGTCACGACGAAGAGGAGCACTGAGAAGAC	ATCCACTTAACGTTACTGAAATCGTAGAACGCACCTCTGGTA	1000	723	-28	CTCCTTCAATATCATCTTCTGTCCAAGTGGAACAAAGCCTGAC	GCGGATAACAATTTCACACAGGAAACAGCGAGGAGGTCAGGTAAGAGC	1000	874	-19
ANID_00660.1			GTAACGCCAGGGTTTTCCCAGTCACGACGTGCTCTGTAGTCAACTCTGC	ATCCACTTAACGTTACTGAAATCCTGACATCTTGCTCTGTGG	1000	865	-6	CTCCTTCAATATCATCTTCTGTCCTGGATCCGCTAGTGTATAG	GCGGATAACAATTTCACACAGGAAACAGCCGATCTAACTGGAGGTCTCT	1000	940	-20
ANID_00661.1			GTAACGCCAGGGTTTTCCCAGTCACGACGCTGCTTCCTACCTATGTCCT	ATCCACTTAACGTTACTGAAATCAGAGGTGGAGGCCATGTTT	1000	712	-14	CTCCTTCAATATCATCTTCTGTCCAAGGCTGATTTGGTCCACT	GCGGATAACAATTTCACACAGGAAACAGCGCTACGACCTCAGTACTTCA	1000	936	-9
ANID_00662.1	Fail	3' flank fail	GTAACGCCAGGGTTTTCCCAGTCACGACGGACCTCTAGGGTAAATGGC	ATCCACTTAACGTTACTGAAATCAAGTACAACACGGCAGGTG	1000	805	-2	CTCCTTCAATATCATCTTCTGTCGTCAATGACCGTCTCTCTG	GCGGATAACAATTTCACACAGGAAACAGCCTTTCCGCCTGTAGGAGTAT	1000	894	-8
ANID_00662.1			GTAACGCCAGGGTTTTCCCAGTCACGACGGACCTCTAGGGTAAATGGC	ATCCACTTAACGTTACTGAAATCAAGTACAACACGGCAGGTG	1000	805	-2	CTCCTTCAATATCATCTTCTGTCGTCAATGACCGTCTCTCTG	GCGGATAACAATTTCACACAGGAAACAGCCTTTCCGCCTGTAGGAGTAT	1000	894	-8
ANID_00663.1			GTAACGCCAGGGTTTTCCCAGTCACGACGCTGACCGATCTTGACAGTAG	ATCCACTTAACGTTACTGAAATCCATGTCGTATCCAAGACTCC	1000	733	-2	CTCCTTCAATATCATCTTCTGTCCAGATGCAGGTCGATAACTG	GCGGATAACAATTTCACACAGGAAACAGCGTAAGTACCGGGAGTGTTGT	1000	787	2
ANID_00664.1			GTAACGCCAGGGTTTTCCCAGTCACGACGGTGGGTTACTTCACTCCTTC	ATCCACTTAACGTTACTGAAATCGAGGTTGATGAGGTAGCTG	1000	676	-28	CTCCTTCAATATCATCTTCTGTCGTGTGCCTCACCATTCTCT	GCGGATAACAATTTCACACAGGAAACAGCGTCTCCCGAAGCATCTATAC	1000	816	8
ANID_00665.1	PCR fail		GTAACGCCAGGGTTTTCCCAGTCACGACGGTAACAGTCGGCCTCTCTAT	ATCCACTTAACGTTACTGAAATCGTAGTCAAGTTGGCTTCCG	1000	650	51	CTCCTTCAATATCATCTTCTGTCGCTAAATACTCCGCCAAGGT	GCGGATAACAATTTCACACAGGAAACAGCGAGTATCTAGGGAAGAGGCA	1000	623	-30
ANID_00666.1			GTAACGCCAGGGTTTTCCCAGTCACGACGGAGAGGCTATGTTCCTCAAG	ATCCACTTAACGTTACTGAAATCGAGAGAGAGGATGCCATTAG	1000	942	-16	CTCCTTCAATATCATCTTCTGTCGAGTCGTGTATTCTTCAGCC	GCGGATAACAATTTCACACAGGAAACAGCCTATATGGGACGGTCTTAGC	1000	864	3
ANID_00667.1			GTAACGCCAGGGTTTTCCCAGTCACGACGCGCGCAGATAGAGGTACTA	ATCCACTTAACGTTACTGAAATCGACAAGAAGCTACTGCACAC	1000	925	10	CTCCTTCAATATCATCTTCTGTCGGACACTAGGGCTACAACTG	GCGGATAACAATTTCACACAGGAAACAGCCTAGGGTGAGATTCTTCTGC	1000	753	-26
ANID_00670.1			GTAACGCCAGGGTTTTCCCAGTCACGACGCCACATGACTCTGACTTGG	ATCCACTTAACGTTACTGAAATCGATGTGAGGATTCTAGAGCG	1000	945	4	CTCCTTCAATATCATCTTCTGTCACGGCTAGCTACCTGTTGA	GCGGATAACAATTTCACACAGGAAACAGCGATCAGGAAAGACTCAGGTC	1000	730	0
ANID_00671.1			GTAACGCCAGGGTTTTCCCAGTCACGACGCTCTGACTTCTTGGACACAG	ATCCACTTAACGTTACTGAAATCGGATGACGAATTGGCGATAG	1000	605	10	CTCCTTCAATATCATCTTCTGTCGCAACTGGTCGAAACTACC	GCGGATAACAATTTCACACAGGAAACAGCGAGAGGATGCTACGAAGTCT	1000	993	-37
ANID_00672.1			GTAACGCCAGGGTTTTCCCAGTCACGACGGCCCTAGACTGAGAAGAGAA	ATCCACTTAACGTTACTGAAATCCGATTCGACTCATTGTGCTC	1000	649	-12	CTCCTTCAATATCATCTTCTGTCCTATGTATGGCGTCTTGCG	GCGGATAACAATTTCACACAGGAAACAGCTCCAGATATCTCCTCACTCC	1000	874	-68
ANID_00673.1			GTAACGCCAGGGTTTTCCCAGTCACGACGCTTATCCTTGAGAGACTGGG	ATCCACTTAACGTTACTGAAATCCATGAATATGAGGTCCAGCC	1000	795	3	CTCCTTCAATATCATCTTCTGTCGGTCCAAGGTAGAAAGAGTG	GCGGATAACAATTTCACACAGGAAACAGCCTTCTCTCCTCACCATCTTC	1000	767	-12
ANID_00674.1	PCR fail		GTAACGCCAGGGTTTTCCCAGTCACGACGTGTCCACTACTACTCTTGCG	ATCCACTTAACGTTACTGAAATCCAGTATGGTTTGTCCCACC	1000	682	-27	CTCCTTCAATATCATCTTCTGTCCTACTTCGTCTAGAATGGGC	GCGGATAACAATTTCACACAGGAAACAGCCTCAGTCATCTAAGCTCGTG	1000	809	11
ANID_00675.1	PCR fail		GTAACGCCAGGGTTTTCCCAGTCACGACGGCTGTGAAGTAGTCGAAGTG	ATCCACTTAACGTTACTGAAATCGACGAGGGGCATGTTGTTA	1000	661	-11	CTCCTTCAATATCATCTTCTGTCGTCGAAGGCATAGACAAGAC	GCGGATAACAATTTCACACAGGAAACAGCCCAGACTTGAGTCTCTCCTC	1000	614	-13
ANID_00676.1			GTAACGCCAGGGTTTTCCCAGTCACGACGACTCCTCCTGAAGAAGTACG	ATCCACTTAACGTTACTGAAATCGTACGCCGTAGATAGACCTT	1000	636	44	CTCCTTCAATATCATCTTCTGTCGGGAAAGGATGAAGTTGGAG	GCGGATAACAATTTCACACAGGAAACAGCTCTCCACACTCTACGGAGTA	1000	660	-25
ANID_00677.1	Fail	3' flank fail	GTAACGCCAGGGTTTTCCCAGTCACGACGACGTATCTCTCGGTATCCTC	ATCCACTTAACGTTACTGAAATCAGGAGACAGAAAAGGGCAG	1000	885	-22	CTCCTTCAATATCATCTTCTGTCCTGCATACTCTCAGCCTATC	GCGGATAACAATTTCACACAGGAAACAGCTCCTACCTTACTTACCCCTG	1000	608	-19
ANID_00677.1			GTAACGCCAGGGTTTTCCCAGTCACGACGACGTATCTCTCGGTATCCTC	ATCCACTTAACGTTACTGAAATCAGGAGACAGAAAAGGGCAG	1000	885	-22	CTCCTTCAATATCATCTTCTGTCCTGCATACTCTCAGCCTATC	GCGGATAACAATTTCACACAGGAAACAGCTCCTACCTTACTTACCCCTG	1000	608	-19
ANID_00678.1			GTAACGCCAGGGTTTTCCCAGTCACGACGGACCACAGTCAGCAACTAGA	ATCCACTTAACGTTACTGAAATCCACCAGCTGAGTATTCGTC	1000	799	-21	CTCCTTCAATATCATCTTCTGTCGAAGATTGGCCCTGGTTAAG	GCGGATAACAATTTCACACAGGAAACAGCACTACCTTCACCGCTACACT	1000	692	-19
ANID_00680.1			GTAACGCCAGGGTTTTCCCAGTCACGACGCTGGAGTATGGATATCTGGG	ATCCACTTAACGTTACTGAAATCGACTAGACATTGTCCCTGGT	1000	676	-9	CTCCTTCAATATCATCTTCTGTCGCCATAATCGGAGTGCCTA	GCGGATAACAATTTCACACAGGAAACAGCCTTTTCTAGCCCTGAGAGAC	1000	845	11
ANID_00681.1			GTAACGCCAGGGTTTTCCCAGTCACGACGGCTCAGTGTCATAGATCTGG	ATCCACTTAACGTTACTGAAATCCCTGCGCGAAATTAGAAGAG	1000	731	4	CTCCTTCAATATCATCTTCTGTCGGCAAGGATGCTCATAGTAG	GCGGATAACAATTTCACACAGGAAACAGCCTGACTATCGGGGTAATCTC	1000	994	-17
ANID_00682.1			GTAACGCCAGGGTTTTCCCAGTCACGACGCGAGGTATATGCTGACTGAC	ATCCACTTAACGTTACTGAAATCATCGGGGTAATCTCGTTGAC	1000	794	-73	CTCCTTCAATATCATCTTCTGTCCCTAAATAGGAGCATCCGTC	GCGGATAACAATTTCACACAGGAAACAGCGTACCTTAGTTGGGGTTGTG	1000	843	-5
ANID_00684.1			GTAACGCCAGGGTTTTCCCAGTCACGACGAGTGAGTGGGACTAAAGCTC	ATCCACTTAACGTTACTGAAATCGGCAAAGGTGTAGACATGGT	1000	819	-16	CTCCTTCAATATCATCTTCTGTCGTTCGACATGGTCTTGATGG	GCGGATAACAATTTCACACAGGAAACAGCCGTACTTGGAACAAGTGGAG	1000	987	9
ANID_00685.1			GTAACGCCAGGGTTTTCCCAGTCACGACGCTCTCCCTACAGTCCTTTGT	ATCCACTTAACGTTACTGAAATCGAGGACTTAAGGTACTGCGA	1000	809	44	CTCCTTCAATATCATCTTCTGTCGATGTAAGGCCTAAGTCACG	GCGGATAACAATTTCACACAGGAAACAGCGCCAGCTATCTATCAGGTTC	1000	988	-4
ANID_00686.1			GTAACGCCAGGGTTTTCCCAGTCACGACGGAGAGAGCGTAGGAAGTGAC	ATCCACTTAACGTTACTGAAATCGTACTGTGGAGGGCTAGTGT	1000	690	-6	CTCCTTCAATATCATCTTCTGTCCTGCTAGGGTTGAGGAGTTA	GCGGATAACAATTTCACACAGGAAACAGCATCCTCCTAGTCGTTGACAG	1000	709	-21
ANID_00687.1			GTAACGCCAGGGTTTTCCCAGTCACGACGGAGTATCTCAACTCCAAGCC	ATCCACTTAACGTTACTGAAATCGATAGTGGGGTGAGTGATCT	1000	808	-26	CTCCTTCAATATCATCTTCTGTCCTACAACCAGGATATCCACC	GCGGATAACAATTTCACACAGGAAACAGCGTACAGACTCAAGGTCCTCC	1000	823	-70
ANID_00689.1			GTAACGCCAGGGTTTTCCCAGTCACGACGATTAGCACTAGGGCAGTCTC	ATCCACTTAACGTTACTGAAATCCTTGAATGTGTGTAGGGCG	1000	920	1	CTCCTTCAATATCATCTTCTGTCCTGGCCGTCTAGATTTTCC	GCGGATAACAATTTCACACAGGAAACAGCGCTCGGCTAGATAGAAGGTA	1000	777	-12
ANID_00690.1			GTAACGCCAGGGTTTTCCCAGTCACGACGGGTCTGTATTGTCGTTCTCC	ATCCACTTAACGTTACTGAAATCTAGACAAGTACCCTCGCTTC	1000	632	-21	CTCCTTCAATATCATCTTCTGTCCTGTAGAGGTTGAAGACGAC	GCGGATAACAATTTCACACAGGAAACAGCCTGGGAGAAGTATGCTGTG	1000	831	-29
ANID_00691.1			GTAACGCCAGGGTTTTCCCAGTCACGACGCAGTACCTCGTGAAGGTGT	ATCCACTTAACGTTACTGAAATCGGCGGTACGATTTACAGAC	1000	678	-20	CTCCTTCAATATCATCTTCTGTCGACTGTTCGTTACAGAAGGG	GCGGATAACAATTTCACACAGGAAACAGCCGCCTGCATAGAGTCTTAC	1000	682	-27
ANID_00692.1			GTAACGCCAGGGTTTTCCCAGTCACGACGGCAGAGATAGAGTTGTGGTG	ATCCACTTAACGTTACTGAAATCGGTCGCAGATGTGGATAGA	1000	864	1	CTCCTTCAATATCATCTTCTGTCGATAGGAAGCAAGTGCACAG	GCGGATAACAATTTCACACAGGAAACAGCGTATATAGAGCACAGGCTGC	1000	765	38
ANID_00693.1			GTAACGCCAGGGTTTTCCCAGTCACGACGTCTATAGAGACGAGTGCTGC	ATCCACTTAACGTTACTGAAATCGCAGAGATAGAGTTGTGGTG	1000	627	-41	CTCCTTCAATATCATCTTCTGTCAGGCTGTCAGCGATAGATAC	GCGGATAACAATTTCACACAGGAAACAGCGTGAGTCTTTCAAGACAGGG	1000	862	43
ANID_00694.1			GTAACGCCAGGGTTTTCCCAGTCACGACGAGGCTGTCAGCGATAGATAC	ATCCACTTAACGTTACTGAAATCCGTTAAGGCTTACAACGGAC	1000	639	41	CTCCTTCAATATCATCTTCTGTCCAACCCTTAAACGCAGACC	GCGGATAACAATTTCACACAGGAAACAGCCTAACCTGCGGTTCTACAG	1000	937	-30
ANID_00695.1			GTAACGCCAGGGTTTTCCCAGTCACGACGGAGCTTCTCTCAGCTCTTTC	ATCCACTTAACGTTACTGAAATCCCTTTCTCTCAGACTTGTCC	1000	930	-27	CTCCTTCAATATCATCTTCTGTCAGGTGAACCTATAGTGCCAG	GCGGATAACAATTTCACACAGGAAACAGCCAACTCTGAGATTGGCTCTC	1000	679	-14
ANID_00696.1			GTAACGCCAGGGTTTTCCCAGTCACGACGGCTTACCCTTCTTCACACTC	ATCCACTTAACGTTACTGAAATCTACTGAGCTCCTCCTGAAAC	1000	763	-23	CTCCTTCAATATCATCTTCTGTCCGGCTCGAATGTAGTTCTC	GCGGATAACAATTTCACACAGGAAACAGCGAGGATAATGCTCAGGCTC	1000	756	-14
ANID_00697.1			GTAACGCCAGGGTTTTCCCAGTCACGACGCTCGTACGAAGTGAACAGG	ATCCACTTAACGTTACTGAAATCTACTCCTGTCGGGAGAGAT	1000	606	-22	CTCCTTCAATATCATCTTCTGTCGCTTATGATATCCACCCTGG	GCGGATAACAATTTCACACAGGAAACAGCACTCGACTTTCTCCCTAACG	1000	978	-1
ANID_00698.1			GTAACGCCAGGGTTTTCCCAGTCACGACGGTGGGATAGCTAGGGAGAC	ATCCACTTAACGTTACTGAAATCTGGCTGAGGATACTACGTC	1000	821	10	CTCCTTCAATATCATCTTCTGTCCGCCTCATCCACAGAATAAC	GCGGATAACAATTTCACACAGGAAACAGCGCTCAAGCAGTATCTAGACG	1000	912	10
ANID_00699.1			GTAACGCCAGGGTTTTCCCAGTCACGACGACAGGAGCAGCTACATACAG	ATCCACTTAACGTTACTGAAATCCCACTCCATTGTTAAGGCG	1000	674	-8	CTCCTTCAATATCATCTTCTGTCCTGCCGACACATACACTTC	GCGGATAACAATTTCACACAGGAAACAGCGATTCGTTACTAGAGGCTGG	1000	753	9
ANID_00700.1			GTAACGCCAGGGTTTTCCCAGTCACGACGCATATCTAGGAGTCTTCGCC	ATCCACTTAACGTTACTGAAATCGCGTAATGGACTGGTAGTTC	1000	976	-21	CTCCTTCAATATCATCTTCTGTCGTGTTCCCCATCTTTGAGTG	GCGGATAACAATTTCACACAGGAAACAGCGTCTGTGAAGCTAAGGGTCT	1000	841	-17
ANID_00701.1			GTAACGCCAGGGTTTTCCCAGTCACGACGGCGTAATGGACTGGTAGTTC	ATCCACTTAACGTTACTGAAATCGATGGTGTTCAGCTGATGG	1000	617	-27	CTCCTTCAATATCATCTTCTGTCCTCAGACTCGTCACTCAACT	GCGGATAACAATTTCACACAGGAAACAGCGTGTAGATACCAACAGCGTG	1000	962	5
ANID_00703.1			GTAACGCCAGGGTTTTCCCAGTCACGACGTGTTCGTACTACGTCCAGTC	ATCCACTTAACGTTACTGAAATCCAATACTGCTCGCATAGGG	1000	737	-14	CTCCTTCAATATCATCTTCTGTCGCTGCTTGATAGCTTTGGGT	GCGGATAACAATTTCACACAGGAAACAGCCCTAGGTCTCTATGACGAGG	1000	791	-25
ANID_00704.1			GTAACGCCAGGGTTTTCCCAGTCACGACGAGGAGCAGGAAGTACAGAAC	ATCCACTTAACGTTACTGAAATCGGGAGGCATCGAAATATCC	1000	913	-8	CTCCTTCAATATCATCTTCTGTCGAGTCTCGTGCCCTTCTTAT	GCGGATAACAATTTCACACAGGAAACAGCGTAAGGCTCGTAGACGAAAG	1000	911	0
ANID_00705.1			GTAACGCCAGGGTTTTCCCAGTCACGACGCTACACAAGACCTTGAAGCC	ATCCACTTAACGTTACTGAAATCAGCGTGGTAGTTGTCGTAG	1000	666	-23	CTCCTTCAATATCATCTTCTGTCAGTGACGATGGAGTCTCAG	GCGGATAACAATTTCACACAGGAAACAGCAACAGGACTCTGTAGGGAAG	1000	947	47
ANID_00706.1			GTAACGCCAGGGTTTTCCCAGTCACGACGGTTCTCTAGCTTCTTGAGCG	ATCCACTTAACGTTACTGAAATCGCCTGTGATTCGAGGATTC	1000	991	-25	CTCCTTCAATATCATCTTCTGTCGAGGAGCATGGGTGATTGA	GCGGATAACAATTTCACACAGGAAACAGCCCTCTACCCTGGAAAGACTA	1000	728	-15
ANID_00707.1			GTAACGCCAGGGTTTTCCCAGTCACGACGCCTCAGGCTAGAAAGAGAAG	ATCCACTTAACGTTACTGAAATCCCCATGATGAAGGTATCAGG	1000	862	-4	CTCCTTCAATATCATCTTCTGTCATTCTCTGTGTTGGGGTCAC	GCGGATAACAATTTCACACAGGAAACAGCGTAGGTGGTAGAGGAGCAGT	1000	802	-66
ANID_00709.1			GTAACGCCAGGGTTTTCCCAGTCACGACGGCATACTACGAGAACTGACG	ATCCACTTAACGTTACTGAAATCGTGGTTTGCGTGTCAAGTG	1000	687	-28	CTCCTTCAATATCATCTTCTGTCGATCAGATCGCAGTGATGG	GCGGATAACAATTTCACACAGGAAACAGCCTATTCCGTACAGAGTGCTG	1000	612	37
ANID_00710.1	PCR fail		GTAACGCCAGGGTTTTCCCAGTCACGACGGAGTAGGTACGAATCAGGCT	ATCCACTTAACGTTACTGAAATCCAGGGGATACGGGCATATT	1000	888	-15	CTCCTTCAATATCATCTTCTGTCCACGTTTTGAGCCACTCAG	GCGGATAACAATTTCACACAGGAAACAGCCAGAGCAGTATAGTCGATGC	1000	860	-10
ANID_00712.1			GTAACGCCAGGGTTTTCCCAGTCACGACGGAGACCTCTAAAGTGGCTTG	ATCCACTTAACGTTACTGAAATCGTTTGGTTACGGTGCGTATG	1000	746	10	CTCCTTCAATATCATCTTCTGTCGGTCTGGAAGCCCAGAATTA	GCGGATAACAATTTCACACAGGAAACAGCCTAACTGCAGGTATCTCGTG	1000	880	-30
ANID_00713.1			GTAACGCCAGGGTTTTCCCAGTCACGACGAGACCTTCTTCCTGTCAGAG	ATCCACTTAACGTTACTGAAATCGTGTAGAGAGAGGATGGATG	1000	826	27	CTCCTTCAATATCATCTTCTGTCGAGGGACGTAATGTGAAGC	GCGGATAACAATTTCACACAGGAAACAGCAGGTAGAACCTGTCAGATGG	1000	796	-30
ANID_00714.1			GTAACGCCAGGGTTTTCCCAGTCACGACGGAGATGTGCAAGTGTAGCTC	ATCCACTTAACGTTACTGAAATCGGTGAAGCACAGCCTTATC	1000	657	-27	CTCCTTCAATATCATCTTCTGTCGATCATCGCCTAGTTTGCAC	GCGGATAACAATTTCACACAGGAAACAGCAGACAACCGAGAGGTACAGT	1000	849	-13
ANID_00715.1			GTAACGCCAGGGTTTTCCCAGTCACGACGGTCCCAGTCTCCATGATCT	ATCCACTTAACGTTACTGAAATCACGTCTCCATTCCGTTAGC	1000	732	-21	CTCCTTCAATATCATCTTCTGTCGACTAAAGTAGGGTTGGTCC	GCGGATAACAATTTCACACAGGAAACAGCATACGAGCCTCGAACACTAC	1000	984	-2
ANID_00716.1			GTAACGCCAGGGTTTTCCCAGTCACGACGGCTCACTTGTAGGGTCTTCT	ATCCACTTAACGTTACTGAAATCAGGTGGTCTCTTACAGTGGT	1000	793	-28	CTCCTTCAATATCATCTTCTGTCGACAAGTGGAAGAACTCTGG	GCGGATAACAATTTCACACAGGAAACAGCGAGTGATGGTCTTGTCTGTG	1000	899	-75
ANID_00717.1			GTAACGCCAGGGTTTTCCCAGTCACGACGCTTCCGAGAGAGGCTATACT	ATCCACTTAACGTTACTGAAATCGTAGTCCGTGAAGCCATGT	1000	738	-16	CTCCTTCAATATCATCTTCTGTCAGAGCTCATTCGACAGGTAG	GCGGATAACAATTTCACACAGGAAACAGCCCTAAAGATAGGTAGGCAGC	1000	604	-14
ANID_00718.1			GTAACGCCAGGGTTTTCCCAGTCACGACGGCAGACTCTTACCGAAGAAG	ATCCACTTAACGTTACTGAAATCGCGTGAGCTCATCTCAATG	1000	822	8	CTCCTTCAATATCATCTTCTGTCGTCTTTGACCAGTGGGTCT	GCGGATAACAATTTCACACAGGAAACAGCCTCTATCCCTGGTATTGGAC	1000	604	-24
ANID_00719.1			GTAACGCCAGGGTTTTCCCAGTCACGACGCGAGCAGTACAAGAGTATGG	ATCCACTTAACGTTACTGAAATCCCGGTACTTAGGAGTACGAT	1000	935	-29	CTCCTTCAATATCATCTTCTGTCCTTAGCGATGTGAGCAGAG	GCGGATAACAATTTCACACAGGAAACAGCGAGCGTATTCTCTAAGCTCC	1000	704	9
ANID_00720.1			GTAACGCCAGGGTTTTCCCAGTCACGACGCTTCTATAAGGGTGGTGGTC	ATCCACTTAACGTTACTGAAATCGAGACCGAGTCCTACAAGAT	1000	865	-26	CTCCTTCAATATCATCTTCTGTCGAAGATTCGCCGTAGATGAG	GCGGATAACAATTTCACACAGGAAACAGCTGCCAGTCTACATGCTCTAC	1000	927	-68
ANID_00721.1			GTAACGCCAGGGTTTTCCCAGTCACGACGCGACTGATACTTCTGATCCC	ATCCACTTAACGTTACTGAAATCGTAGAGCATGTAGACTGGCA	1000	987	-20	CTCCTTCAATATCATCTTCTGTCGTATAGATACGGCTTCCCG	GCGGATAACAATTTCACACAGGAAACAGCCCATACTCTTGTACTGCTCG	1000	623	-57
ANID_00722.1			GTAACGCCAGGGTTTTCCCAGTCACGACGCTGATAGAAGTGGAGGGAGT	ATCCACTTAACGTTACTGAAATCCAGCAAGTAAGCGACAGAG	1000	641	-63	CTCCTTCAATATCATCTTCTGTCGTGATAAGTGAACGGCTGC	GCGGATAACAATTTCACACAGGAAACAGCGTAGTGCTGGGAGTAACCAT	1000	806	11
ANID_00723.1			GTAACGCCAGGGTTTTCCCAGTCACGACGATCTCTCTAGGTCCGCTATG	ATCCACTTAACGTTACTGAAATCCCAGGTTATCAGAGAGCATC	1000	893	-27	CTCCTTCAATATCATCTTCTGTCTCTGTCTTTCTTCGCCCAG	GCGGATAACAATTTCACACAGGAAACAGCTTCTGTACGTCTAGCACGAG	1000	863	-8
ANID_00725.1			GTAACGCCAGGGTTTTCCCAGTCACGACGGAAGAAACCTCTAGCTCTGC	ATCCACTTAACGTTACTGAAATCCTCACTGTATGTGGTGCTG	1000	984	-25	CTCCTTCAATATCATCTTCTGTCCGCTGAAGCGGTAGAATAC	GCGGATAACAATTTCACACAGGAAACAGCGGGTCTGGTTCTCTATCATC	1000	681	-14
ANID_00727.1			GTAACGCCAGGGTTTTCCCAGTCACGACGCAGCTGGTCTAGGTGTGTTA	ATCCACTTAACGTTACTGAAATCCAACCGGAACAGAGGAATAG	1000	642	50	CTCCTTCAATATCATCTTCTGTCGGAGAGTTTCTGGACTTTGG	GCGGATAACAATTTCACACAGGAAACAGCGTACCATCAACAGGAGAGGT	1000	746	-52
ANID_00728.1			GTAACGCCAGGGTTTTCCCAGTCACGACGCTACTAAGGAGCCGATCTTG	ATCCACTTAACGTTACTGAAATCGGGTTGTTCTGACTATTGGG	1000	639	-28	CTCCTTCAATATCATCTTCTGTCGATCTTCTACGACAGCTGAG	GCGGATAACAATTTCACACAGGAAACAGCCTAGTTATTGTGGAGGGTGG	1000	636	-54
ANID_00732.1			GTAACGCCAGGGTTTTCCCAGTCACGACGGTATACATGGATCCCAGACC	ATCCACTTAACGTTACTGAAATCCTTGCGAGCTTCGATTGAC	1000	682	9	CTCCTTCAATATCATCTTCTGTCTCTGGAGACGCTCTGATAG	GCGGATAACAATTTCACACAGGAAACAGCTAAGAGGGTATAGAGGAGCG	1000	929	-37
ANID_00733.1			GTAACGCCAGGGTTTTCCCAGTCACGACGGGATGTCACTTACGTCCAG	ATCCACTTAACGTTACTGAAATCAGTCGATGGCCGAATATAGG	1000	755	-20	CTCCTTCAATATCATCTTCTGTCCCCCTATTCGTCTTGCAGTA	GCGGATAACAATTTCACACAGGAAACAGCGGTATACTGTGCGTTCAGC	1000	777	-4
ANID_00734.1			GTAACGCCAGGGTTTTCCCAGTCACGACGCACCAGTAGACTTGCCTGT	ATCCACTTAACGTTACTGAAATCGGCGAGAGATGTTGAGAATG	1000	867	-3	CTCCTTCAATATCATCTTCTGTCCCTTGCTCCTAGTAATGCTC	GCGGATAACAATTTCACACAGGAAACAGCGTACGAGCACGATCTATCC	1000	886	4
ANID_00735.1			GTAACGCCAGGGTTTTCCCAGTCACGACGGGAAGATGGTATACTCCCAC	ATCCACTTAACGTTACTGAAATCCTGTGACATTTCTGCTTCGC	1000	839	-8	CTCCTTCAATATCATCTTCTGTCCATAAGCCAAGGGTGTGAC	GCGGATAACAATTTCACACAGGAAACAGCGACTGAGCTATGATTCCAGG	1000	743	-5
ANID_00736.1			GTAACGCCAGGGTTTTCCCAGTCACGACGCCCTAGTGTTGACTAGGACC	ATCCACTTAACGTTACTGAAATCGCAGCTAATAAGGAGCACTG	1000	772	-26	CTCCTTCAATATCATCTTCTGTCGTCTTTAGCTACAGGCAGGA	GCGGATAACAATTTCACACAGGAAACAGCGTGACTTCCTAAGCCCTAAC	1000	721	0
ANID_00737.1			GTAACGCCAGGGTTTTCCCAGTCACGACGACACTACTTGTGGCACTGAC	ATCCACTTAACGTTACTGAAATCCCGACTTTGTATATTCGCCC	1000	999	-21	CTCCTTCAATATCATCTTCTGTCCTGAAGGCTACTACAGGGAC	GCGGATAACAATTTCACACAGGAAACAGCATATGTAGACGAGGTGCGAC	1000	649	1
ANID_00738.1			GTAACGCCAGGGTTTTCCCAGTCACGACGCCAGTACGTACAGTGTGACC	ATCCACTTAACGTTACTGAAATCCTACAAACTGGGAGGACTTC	1000	905	-21	CTCCTTCAATATCATCTTCTGTCTCTCCTGTTTGACCTCTACC	GCGGATAACAATTTCACACAGGAAACAGCACTCTGAAGCTCGAGAGAAC	1000	783	-25
ANID_00739.1			GTAACGCCAGGGTTTTCCCAGTCACGACGTGATCTAGACAGTCAGTGCC	ATCCACTTAACGTTACTGAAATCGTCATCCTAGTGCTTTTGGC	1000	736	-4	CTCCTTCAATATCATCTTCTGTCATCTGAGAGGAGTCGACAAG	GCGGATAACAATTTCACACAGGAAACAGCCACGGAGGAATGGACTATAC	1000	733	17
ANID_00740.1			GTAACGCCAGGGTTTTCCCAGTCACGACGTGCTCGTATCGTACAGTCTC	ATCCACTTAACGTTACTGAAATCGCTCTACCTTAAGCCTGGT	1000	760	-56	CTCCTTCAATATCATCTTCTGTCGGAAGAAGGTCATGTAGTCC	GCGGATAACAATTTCACACAGGAAACAGCGCTTTGACCTGTTACCTGAC	1000	669	-17
ANID_00741.1			GTAACGCCAGGGTTTTCCCAGTCACGACGGATACAAGACAGCAGCTGAG	ATCCACTTAACGTTACTGAAATCAGAGAGGGGTGAACCTCAT	1000	773	-18	CTCCTTCAATATCATCTTCTGTCGTACAGCCGGACAGAAATTG	GCGGATAACAATTTCACACAGGAAACAGCGCTCTCTTCCTGTGAGAAGT	1000	609	-23
ANID_00742.1			GTAACGCCAGGGTTTTCCCAGTCACGACGGTAGTTGATCCAGTCCCACT	ATCCACTTAACGTTACTGAAATCGTTTGACCGTTTCGAGATCC	1000	803	3	CTCCTTCAATATCATCTTCTGTCAGAGTACAGGTTCTAAGCGG	GCGGATAACAATTTCACACAGGAAACAGCCTACATTCGCAGACTACCAC	1000	902	-16
ANID_00743.1			GTAACGCCAGGGTTTTCCCAGTCACGACGGAGTTGGAGATCGCAGTAGT	ATCCACTTAACGTTACTGAAATCGATAAGTCTCGGTAACAGCG	1000	755	32	CTCCTTCAATATCATCTTCTGTCGCAGGGTAGAATACTCCGTA	GCGGATAACAATTTCACACAGGAAACAGCAGATCCTTCTCTGGCTACAC	1000	651	0
ANID_00744.1			GTAACGCCAGGGTTTTCCCAGTCACGACGGAGGGAAGTCCATAGTTCTG	ATCCACTTAACGTTACTGAAATCCTGTCATGCTTGCTTGGTG	1000	907	-6	CTCCTTCAATATCATCTTCTGTCCGCAGTAGTGAAAGGAGTG	GCGGATAACAATTTCACACAGGAAACAGCCGTAGCTATACTGCTCCCTT	1000	837	-8
ANID_00745.1			GTAACGCCAGGGTTTTCCCAGTCACGACGCTCCTACTATGCTAGCGGAT	ATCCACTTAACGTTACTGAAATCGTCGTTGTTGCAGTCGAGTT	1000	966	10	CTCCTTCAATATCATCTTCTGTCAGGCCTGGTATCCGAGTAAT	GCGGATAACAATTTCACACAGGAAACAGCAGGCTAGACGTAAAGACGAC	1000	722	2
ANID_00746.1			GTAACGCCAGGGTTTTCCCAGTCACGACGACTGTATCGTCTCCGGTATC	ATCCACTTAACGTTACTGAAATCGCCGGTAATAAGGACAGAC	1000	604	-20	CTCCTTCAATATCATCTTCTGTCGCAGTACGCTAGTCAGTTCA	GCGGATAACAATTTCACACAGGAAACAGCCTAGTGCCCTATGACCTGTT	1000	681	-25
ANID_00747.1			GTAACGCCAGGGTTTTCCCAGTCACGACGGTACCTTCGTCATCCTACG	ATCCACTTAACGTTACTGAAATCGGGGAGGTAGAGTAGAGGAT	1000	775	-16	CTCCTTCAATATCATCTTCTGTCTTCGTGTCTCCTGTAGTGTC	GCGGATAACAATTTCACACAGGAAACAGCAGCTTCCTACCGTTACAGTC	1000	628	1
ANID_00748.1			GTAACGCCAGGGTTTTCCCAGTCACGACGACTGTAACGGTAGGAAGCTC	ATCCACTTAACGTTACTGAAATCGATATAGTCATGGTGGAGGC	1000	872	-10	CTCCTTCAATATCATCTTCTGTCCTAATATAGCCACCCTCCG	GCGGATAACAATTTCACACAGGAAACAGCGGGTAAGGCCATATGTAGTC	1000	784	6
ANID_00749.1			GTAACGCCAGGGTTTTCCCAGTCACGACGGATGTAGACTTCGCTCTCCT	ATCCACTTAACGTTACTGAAATCGCATTGATACCTGGCAGAC	1000	854	-43	CTCCTTCAATATCATCTTCTGTCGTAGTCGCCCACTTAGTACC	GCGGATAACAATTTCACACAGGAAACAGCGGATGCTATCAGGAGTAGGT	1000	953	-4
ANID_00750.1			GTAACGCCAGGGTTTTCCCAGTCACGACGGTCGTGAAGAACCCTAGAAG	ATCCACTTAACGTTACTGAAATCGTATGCTTCCCACAGTGAGT	1000	941	-26	CTCCTTCAATATCATCTTCTGTCGTAGCGTCGTCAGTTGCTAT	GCGGATAACAATTTCACACAGGAAACAGCGCTCAGTCTATCTAGCCGAT	1000	814	5
ANID_00751.1			GTAACGCCAGGGTTTTCCCAGTCACGACGACTTCTCCAGTCAGGCTAGT	ATCCACTTAACGTTACTGAAATCCTCGCGGTTGGAGTATTGA	1000	769	-24	CTCCTTCAATATCATCTTCTGTCGCTCTCGAAGAGACAGGAT	GCGGATAACAATTTCACACAGGAAACAGCGTCTCTAGGGAAAAGCACTC	1000	941	-28
ANID_00752.1			GTAACGCCAGGGTTTTCCCAGTCACGACGCTTCTTCTCATCCACCAGAC	ATCCACTTAACGTTACTGAAATCCGATGGAAAGATGAGCTGAG	1000	938	3	CTCCTTCAATATCATCTTCTGTCATCTAACCTCACCGTCACTC	GCGGATAACAATTTCACACAGGAAACAGCACCAACTGCTATCTCTAGCC	1000	840	-16
ANID_00753.1			GTAACGCCAGGGTTTTCCCAGTCACGACGACAAGTAGATCCTGCTCCTG	ATCCACTTAACGTTACTGAAATCCGGGGAGGAAATAGAGAATG	1000	888	0	CTCCTTCAATATCATCTTCTGTCGCCTAAACCGTTGCTGATAG	GCGGATAACAATTTCACACAGGAAACAGCACGTAGTAGAGAAGGCCAAC	1000	790	-6
ANID_00754.1			GTAACGCCAGGGTTTTCCCAGTCACGACGGGATACCTCCTCTTGTTACG	ATCCACTTAACGTTACTGAAATCGCAGACGTACAGGTTTGTTG	1000	910	-27	CTCCTTCAATATCATCTTCTGTCATACTACCTCCTGATGGTGC	GCGGATAACAATTTCACACAGGAAACAGCTCCTCTACCTGCTCTACCTC	1000	818	44
ANID_00755.1			GTAACGCCAGGGTTTTCCCAGTCACGACGCGAGGACTACGTCGATAAAG	ATCCACTTAACGTTACTGAAATCGTGGATGTGTCTGTGTGAG	1000	922	-52	CTCCTTCAATATCATCTTCTGTCGAGTTTAGTGGGAGGTCTTG	GCGGATAACAATTTCACACAGGAAACAGCTGGACAAGACTACTACGGTG	1000	765	-21
ANID_00756.1			GTAACGCCAGGGTTTTCCCAGTCACGACGGAGATGAGCTCCGACTTACT	ATCCACTTAACGTTACTGAAATCCAGACTGGCAACAGTCTCAT	1000	699	-19	CTCCTTCAATATCATCTTCTGTCTCAGTCTAGGAAGGGTGTCT	GCGGATAACAATTTCACACAGGAAACAGCGAGGTAGAGCAGGTAGAGGA	1000	638	-25
ANID_00757.1			GTAACGCCAGGGTTTTCCCAGTCACGACGTCAGAGGACAGATACTGTGG	ATCCACTTAACGTTACTGAAATCCTGACCTTCTTCTTGTCACG	1000	911	-28	CTCCTTCAATATCATCTTCTGTCGCCAACACGACCGTATAGT	GCGGATAACAATTTCACACAGGAAACAGCCAGTCCTCCTTGAGAGAATC	1000	632	-18
ANID_00758.1			GTAACGCCAGGGTTTTCCCAGTCACGACGAGGGAAGGAGTATCGTACAG	ATCCACTTAACGTTACTGAAATCCCCAGTTTGAGTGCTACTG	1000	665	7	CTCCTTCAATATCATCTTCTGTCGCCAGTCATTTAGGCTTGC	GCGGATAACAATTTCACACAGGAAACAGCTGCTAGTCGCTGCTGTAGTA	1000	657	-13
ANID_00759.1			GTAACGCCAGGGTTTTCCCAGTCACGACGGGGACAAAGAGGACAGATAC	ATCCACTTAACGTTACTGAAATCCTCGTTAGACATGGTGGTAG	1000	997	-11	CTCCTTCAATATCATCTTCTGTCAGGCTAGCCGGTTTCAATC	GCGGATAACAATTTCACACAGGAAACAGCCAGAGGGGAGAGCTTAGTAG	1000	734	-68
ANID_00760.1			GTAACGCCAGGGTTTTCCCAGTCACGACGCTGCCTTATCGGTAGGTAGT	ATCCACTTAACGTTACTGAAATCCTATGACACGATAGTAGCCG	1000	627	3	CTCCTTCAATATCATCTTCTGTCGAGTTCGCCTTTACCACAC	GCGGATAACAATTTCACACAGGAAACAGCGACCGTCTTAACTAGGCTTC	1000	998	1
ANID_00761.1			GTAACGCCAGGGTTTTCCCAGTCACGACGCTCCACATGTAGCATCTAGC	ATCCACTTAACGTTACTGAAATCTGGCTAGGTCAGACAAGAC	1000	651	-27	CTCCTTCAATATCATCTTCTGTCCTGCCCTATTTGAGGCTAC	GCGGATAACAATTTCACACAGGAAACAGCCCAACAGCTACTCTATCCAG	1000	814	-26
ANID_00762.1			GTAACGCCAGGGTTTTCCCAGTCACGACGGAGTTGATACCCTCCTCTTC	ATCCACTTAACGTTACTGAAATCCTCCGTAATGGCGAAAGAGT	1000	784	-23	CTCCTTCAATATCATCTTCTGTCGCTGGGTAGTCGGTTGTAT	GCGGATAACAATTTCACACAGGAAACAGCAGAGTCTCAGTCACGTTGTG	1000	761	-9
ANID_00763.1			GTAACGCCAGGGTTTTCCCAGTCACGACGTAGATGGTACCTCTCCAAGC	ATCCACTTAACGTTACTGAAATCGAGTTGATACCCTCCTCTTC	1000	906	-28	CTCCTTCAATATCATCTTCTGTCGCTGGGAACTGAACAATAGG	GCGGATAACAATTTCACACAGGAAACAGCGGAGGAACAGGTCTTCTACA	1000	998	-12
ANID_00764.1			GTAACGCCAGGGTTTTCCCAGTCACGACGGTCTCTGTAGCTGCCAATCT	ATCCACTTAACGTTACTGAAATCGGTTACTTGCTGGCTGAATC	1000	668	7	CTCCTTCAATATCATCTTCTGTCGCAGGAAGGTGAAGATTGTG	GCGGATAACAATTTCACACAGGAAACAGCATCTCGTTACTCTCTGTCCG	1000	671	-50
ANID_00765.1			GTAACGCCAGGGTTTTCCCAGTCACGACGGACCGTACACGAAGTAAGC	ATCCACTTAACGTTACTGAAATCCTGTGACGAGGACGAACTT	1000	859	-27	CTCCTTCAATATCATCTTCTGTCGGTTGGTGAGTGCCTGTAT	GCGGATAACAATTTCACACAGGAAACAGCGAGACTGACGTTAGTTGGGT	1000	972	-9
ANID_00766.1			GTAACGCCAGGGTTTTCCCAGTCACGACGGTAGTGGCAGGATTAGGAAG	ATCCACTTAACGTTACTGAAATCCTTCAAGGAGCTCAAGGAG	1000	986	-26	CTCCTTCAATATCATCTTCTGTCACTGGTCCGAGCATGATTC	GCGGATAACAATTTCACACAGGAAACAGCGGTTAGAAAGGTGTCCACTC	1000	644	-16
ANID_00767.1	Fail	Both flanks fail	GTAACGCCAGGGTTTTCCCAGTCACGACGACAGTCTACCAGCACTACGA	ATCCACTTAACGTTACTGAAATCCTAAACCGGGGATTTCAGAG	1000	953	8	CTCCTTCAATATCATCTTCTGTCTACAGGCAGAGGAGTAGACA	GCGGATAACAATTTCACACAGGAAACAGCGAGAATGTGGGGGATAACTC	1000	777	-17
ANID_00768.1			GTAACGCCAGGGTTTTCCCAGTCACGACGTACAGGCAGAGGAGTAGACA	ATCCACTTAACGTTACTGAAATCCCTGCTAGCGTCAGATGAA	1000	651	-62	CTCCTTCAATATCATCTTCTGTCGTGATGGATGGCTGCAGTA	GCGGATAACAATTTCACACAGGAAACAGCCAGCGACAAGACCTAGTGA	1000	943	-4
ANID_00770.1			GTAACGCCAGGGTTTTCCCAGTCACGACGCTAAACTAGGCTTCCCGAC	ATCCACTTAACGTTACTGAAATCGGCCCAGATGAGGACATTAT	1000	719	-16	CTCCTTCAATATCATCTTCTGTCGACGAGGAGGATAGCTAGAA	GCGGATAACAATTTCACACAGGAAACAGCTCCTCTAACCGAGCTGTACT	1000	834	-18
ANID_00771.1			GTAACGCCAGGGTTTTCCCAGTCACGACGGTAGAGTGATGGTGTTGTCC	ATCCACTTAACGTTACTGAAATCCCCAGTTCCTAGAAAAGACG	1000	825	-23	CTCCTTCAATATCATCTTCTGTCGTGCCTAAGGGGAAGAAGA	GCGGATAACAATTTCACACAGGAAACAGCTCCTCCTGTGAAGTTAGACC	1000	690	-24
ANID_00773.1			GTAACGCCAGGGTTTTCCCAGTCACGACGAGTCGGTCTCAGTCCTGTAT	ATCCACTTAACGTTACTGAAATCTGAGTACGCGTAGACATAGG	1000	743	-74	CTCCTTCAATATCATCTTCTGTCGTGGAGGAGGCTTTTACTTG	GCGGATAACAATTTCACACAGGAAACAGCGGTTCAGTCCTCGTACAGAT	1000	813	-24
ANID_00774.1			GTAACGCCAGGGTTTTCCCAGTCACGACGGATCGCTTACCTTCAGAGTC	ATCCACTTAACGTTACTGAAATCCTTGACAGGTGGCCATGAT	1000	684	-15	CTCCTTCAATATCATCTTCTGTCGAGTCCCCCTAAACTATGG	GCGGATAACAATTTCACACAGGAAACAGCAGAGAGAGATTGTGAGTCCC	1000	728	-12
ANID_00775.1			GTAACGCCAGGGTTTTCCCAGTCACGACGGGCTGTAGTAGTGCAGGTCT	ATCCACTTAACGTTACTGAAATCGCAGAGAGCAGAGAAGCAA	1000	722	-24	CTCCTTCAATATCATCTTCTGTCCAAGTCCCAGAGCAGAAGA	GCGGATAACAATTTCACACAGGAAACAGCGCCTCTTTCTGGAGTAACC	1000	827	-24
ANID_00776.1			GTAACGCCAGGGTTTTCCCAGTCACGACGGTTGTACTGGACTGACGAGA	ATCCACTTAACGTTACTGAAATCGATGTCGGGAGAGAAGATTG	1000	954	28	CTCCTTCAATATCATCTTCTGTCCATAATCCCCCGAAAAGCTC	GCGGATAACAATTTCACACAGGAAACAGCAGGTTCCAGTCCAGACTAAG	1000	664	5
ANID_00777.1			GTAACGCCAGGGTTTTCCCAGTCACGACGGAGGAGTGAATGAAGTGGTC	ATCCACTTAACGTTACTGAAATCGACACGCAAGGGAAAGAACT	1000	663	3	CTCCTTCAATATCATCTTCTGTCCCACCCAATTGCTTACTAGC	GCGGATAACAATTTCACACAGGAAACAGCAGAGAGATGGTCACAGACCT	1000	789	-1
ANID_00778.1			GTAACGCCAGGGTTTTCCCAGTCACGACGCTAGCTGGCTATACTGATCG	ATCCACTTAACGTTACTGAAATCCGGAGTGGGAGTGAAATTCT	1000	887	6	CTCCTTCAATATCATCTTCTGTCCTTCAAGGCTCTCTACAACC	GCGGATAACAATTTCACACAGGAAACAGCAACCTAGCCTACTCAACGTC	1000	754	-28
ANID_00779.1			GTAACGCCAGGGTTTTCCCAGTCACGACGCTCTTTCAGACTACCGTCCT	ATCCACTTAACGTTACTGAAATCAGTATGGTTTGGAGCTGCGT	1000	638	9	CTCCTTCAATATCATCTTCTGTCGATACCACTGCGAGACAAAG	GCGGATAACAATTTCACACAGGAAACAGCGGCAGTCAAGTCTAGCTGTA	1000	691	-13
ANID_00780.1			GTAACGCCAGGGTTTTCCCAGTCACGACGCTCTCTGTCTTTCACTGCG	ATCCACTTAACGTTACTGAAATCGGGTGTACGGTAAGAAACTC	1000	671	6	CTCCTTCAATATCATCTTCTGTCGAGACGCGATGATACGAAAC	GCGGATAACAATTTCACACAGGAAACAGCCTTGTACCTCGTCAGGTATG	1000	747	-2
ANID_00781.1			GTAACGCCAGGGTTTTCCCAGTCACGACGGTGTAGGCATGAAAGGAGTG	ATCCACTTAACGTTACTGAAATCGATTTAACAGGAGCGGACAG	1000	801	-22	CTCCTTCAATATCATCTTCTGTCATCTGTCCTCCCGTCTACTA	GCGGATAACAATTTCACACAGGAAACAGCTCGTGTTGTAGCTGTAGTCC	1000	684	1
ANID_00784.1			GTAACGCCAGGGTTTTCCCAGTCACGACGATGGTAGTACCGGACATGAG	ATCCACTTAACGTTACTGAAATCGGAGGCGGACATTTTGATAG	1000	811	-11	CTCCTTCAATATCATCTTCTGTCAGATACCTTCTGTGGCCAGG	GCGGATAACAATTTCACACAGGAAACAGCCTCTGTAGAGGCGTTCATC	1000	651	-2
ANID_00785.1			GTAACGCCAGGGTTTTCCCAGTCACGACGGAGTATGTCTCTCCCCAAAC	ATCCACTTAACGTTACTGAAATCGAGTGTATTTCTGGGTGGAC	1000	734	-21	CTCCTTCAATATCATCTTCTGTCCAGTGGAGGTGGGATTAAG	GCGGATAACAATTTCACACAGGAAACAGCGACTCCTCCAAAGTCTCTGA	1000	964	-25
ANID_00786.1			GTAACGCCAGGGTTTTCCCAGTCACGACGGGTACGTTTCCCTAGTTCTG	ATCCACTTAACGTTACTGAAATCGGTGAAGGGAACATAATGGC	1000	861	-13	CTCCTTCAATATCATCTTCTGTCCGTAGGGTTTGATTAGCTGC	GCGGATAACAATTTCACACAGGAAACAGCCTGGATTCCCAGTAGAACAG	1000	806	-16
ANID_00787.1			GTAACGCCAGGGTTTTCCCAGTCACGACGGTGGTGACGTACTGAGAAGA	ATCCACTTAACGTTACTGAAATCCTAGTGATAACGAGTGACCG	1000	972	-17	CTCCTTCAATATCATCTTCTGTCGGCATCACCTACTTACTGAC	GCGGATAACAATTTCACACAGGAAACAGCGGGAGAGACATACTCGATTC	1000	924	-21
ANID_00788.1			GTAACGCCAGGGTTTTCCCAGTCACGACGGAGCGTACGCATAACTACAC	ATCCACTTAACGTTACTGAAATCGAGGTCGGAAGACATGTTG	1000	994	-14	CTCCTTCAATATCATCTTCTGTCGGTCGGCAATATACAAGAGAGG	GCGGATAACAATTTCACACAGGAAACAGCGGTCTGCAGGTGCTATAGAT	1000	952	0
ANID_00789.1			GTAACGCCAGGGTTTTCCCAGTCACGACGTATAGTGTTCTCCTCCCTGC	ATCCACTTAACGTTACTGAAATCCTAGACTGCTGGACATTCTG	1000	917	-15	CTCCTTCAATATCATCTTCTGTCATCGACTGCTAGTGTCTGC	GCGGATAACAATTTCACACAGGAAACAGCGTCCTAGCACTTACTCCACC	1000	695	-66
ANID_00790.1			GTAACGCCAGGGTTTTCCCAGTCACGACGGTAGTTCAGGATGTCAAGGC	ATCCACTTAACGTTACTGAAATCGTCCTGATTGGAGGCGTAT	1000	935	-15	CTCCTTCAATATCATCTTCTGTCAGCTCAGCCTTAACGACTAC	GCGGATAACAATTTCACACAGGAAACAGCCAGAGAACAGCTAACAGCAG	1000	696	-33
ANID_00791.1			GTAACGCCAGGGTTTTCCCAGTCACGACGTATAGTGGAGAGAAGTCGGG	ATCCACTTAACGTTACTGAAATCGTAAGACATGGTAGTGGCCT	1000	913	-8	CTCCTTCAATATCATCTTCTGTCGGAAAGCACTTGGACAAGAC	GCGGATAACAATTTCACACAGGAAACAGCCTATAACCCTACGGGAGATG	1000	970	-30
ANID_00792.1			GTAACGCCAGGGTTTTCCCAGTCACGACGCTACGGTGTCTCAGATGGT	ATCCACTTAACGTTACTGAAATCTCCGACAAGGTGTGAGTTG	1000	709	4	CTCCTTCAATATCATCTTCTGTCGATGAGGTTGTAGTCTGAGC	GCGGATAACAATTTCACACAGGAAACAGCAGGCCACTACCATGTCTTAC	1000	817	-13
ANID_00793.1			GTAACGCCAGGGTTTTCCCAGTCACGACGCGTAGATATCGAGACCACTG	ATCCACTTAACGTTACTGAAATCGTAGTCCTGTGCTCGAAAC	1000	906	-20	CTCCTTCAATATCATCTTCTGTCGAGCCTGGAATCGTATGAAC	GCGGATAACAATTTCACACAGGAAACAGCGAATGTCCTGACTGTCCATC	1000	620	-18
ANID_00794.1			GTAACGCCAGGGTTTTCCCAGTCACGACGGCACTAGGGCCTACAGTATT	ATCCACTTAACGTTACTGAAATCGGCCATTGTGGTGTCTATC	1000	779	-5	CTCCTTCAATATCATCTTCTGTCGATGGGGACAAGGATATGAC	GCGGATAACAATTTCACACAGGAAACAGCCCTAGCTCACTAGACCACCT	1000	873	-30
ANID_00795.1			GTAACGCCAGGGTTTTCCCAGTCACGACGATCTGCCGTCTAACTCTCTC	ATCCACTTAACGTTACTGAAATCGTTGGCAGAGGGATTGTTC	1000	712	-11	CTCCTTCAATATCATCTTCTGTCGGCTAGAGTGAATTAGGTGG	GCGGATAACAATTTCACACAGGAAACAGCCCTGAAGTGAACTCTGTGAC	1000	716	3
ANID_00796.1			GTAACGCCAGGGTTTTCCCAGTCACGACGCCACCTAATTCACTCTAGCC	ATCCACTTAACGTTACTGAAATCCAGCATTGCGCATAGAAGAC	1000	847	-21	CTCCTTCAATATCATCTTCTGTCGGAAGAGGTGATTCTCGTG	GCGGATAACAATTTCACACAGGAAACAGCGACCTAGTGAGGTTCTCGTC	1000	884	-11
ANID_00797.1			GTAACGCCAGGGTTTTCCCAGTCACGACGGGTAGCCCTAGCTTCTCTAC	ATCCACTTAACGTTACTGAAATCGTCGTAGGAGACGAGGAAG	1000	933	-29	CTCCTTCAATATCATCTTCTGTCGAAGCAGGAGCAGTTGTAG	GCGGATAACAATTTCACACAGGAAACAGCGAGAGAGTTAGACGGCAGAT	1000	754	-19
ANID_00798.1			GTAACGCCAGGGTTTTCCCAGTCACGACGGTCCCAGATCCACTCTAATC	ATCCACTTAACGTTACTGAAATCCTTCAGATGGGCTGACGAG	1000	807	7	CTCCTTCAATATCATCTTCTGTCCACAGACTCTCCACAGAAAC	GCGGATAACAATTTCACACAGGAAACAGCGTCAGTCAGTAAAACCCAGC	1000	629	-19
ANID_00799.1			GTAACGCCAGGGTTTTCCCAGTCACGACGCAGTCTATGTACCAGCCGTA	ATCCACTTAACGTTACTGAAATCACTGTCTCGGCCGTACCTT	1000	968	-25	CTCCTTCAATATCATCTTCTGTCCCGTGATATCTACTGCCTG	GCGGATAACAATTTCACACAGGAAACAGCCATATGTCCTCCCTTCCTC	1000	857	29
ANID_00800.1			GTAACGCCAGGGTTTTCCCAGTCACGACGGGGAGGAGATGTACTGGATA	ATCCACTTAACGTTACTGAAATCATGGTCTAGTCGCTGGTAAG	1000	759	-1	CTCCTTCAATATCATCTTCTGTCGAAGGAGGAAGCTTGACAC	GCGGATAACAATTTCACACAGGAAACAGCCAGCTATAGGCATACAGTGC	1000	711	-16
ANID_00801.1			GTAACGCCAGGGTTTTCCCAGTCACGACGGGAGACTGCTAGACTATTGC	ATCCACTTAACGTTACTGAAATCAGAGGAGACGTCAGAACTGT	1000	726	-22	CTCCTTCAATATCATCTTCTGTCCAGCTATAGGCATACAGTGC	GCGGATAACAATTTCACACAGGAAACAGCCTAGGATCTCTATGAACCCG	1000	600	-10
ANID_00802.1			GTAACGCCAGGGTTTTCCCAGTCACGACGCTCTTCCAGCGTAACTTCTG	ATCCACTTAACGTTACTGAAATCGAAATCTCAGAGCGAGTTCC	1000	976	5	CTCCTTCAATATCATCTTCTGTCGAGTAACCACTTGGGATCGT	GCGGATAACAATTTCACACAGGAAACAGCCAGACCAAGGTCTTCTAACC	1000	712	52
ANID_00803.1			GTAACGCCAGGGTTTTCCCAGTCACGACGGAGACCGAACCGCTAATAC	ATCCACTTAACGTTACTGAAATCGATACTGGCTGCCAAGAAG	1000	841	-26	CTCCTTCAATATCATCTTCTGTCTATAGACGAGCTGTCCCAC	GCGGATAACAATTTCACACAGGAAACAGCGATGTAGTGTGCTGTGAAGG	1000	901	43
ANID_00804.1			GTAACGCCAGGGTTTTCCCAGTCACGACGAGACTCTCGATCCCTGTCTA	ATCCACTTAACGTTACTGAAATCGAGGTACCTTGAATTCGCC	1000	789	-20	CTCCTTCAATATCATCTTCTGTCGCTTGATCGTTACCCTGTC	GCGGATAACAATTTCACACAGGAAACAGCGGAGGTGTCTAAGAAGAGGA	1000	633	-6
ANID_00805.1			GTAACGCCAGGGTTTTCCCAGTCACGACGGCTCAGGAACTAACGTATCC	ATCCACTTAACGTTACTGAAATCATAAGGTAGGCGTAGGCATC	1000	893	-22	CTCCTTCAATATCATCTTCTGTCGATAGACTCGTTGGTATGGC	GCGGATAACAATTTCACACAGGAAACAGCCCTTCACAGCACACTACATC	1000	901	-2
ANID_00806.1			GTAACGCCAGGGTTTTCCCAGTCACGACGGTACTTACACTCGTGCTTGC	ATCCACTTAACGTTACTGAAATCGAAAACCTCGCCTAGAGAGT	1000	957	5	CTCCTTCAATATCATCTTCTGTCGGAGAAGGCACGATACAAG	GCGGATAACAATTTCACACAGGAAACAGCCAGACGGTAGGTATGCTTC	1000	641	-28
ANID_00807.1			GTAACGCCAGGGTTTTCCCAGTCACGACGCCTAGTCATCCTAGCCATCT	ATCCACTTAACGTTACTGAAATCCTGTAGTGGTTGTGCGCTG	1000	847	-28	CTCCTTCAATATCATCTTCTGTCGATAAGAGCAAAAGGCGACC	GCGGATAACAATTTCACACAGGAAACAGCAGGGTAGACGACGATGATAC	1000	906	-5
ANID_00808.1			GTAACGCCAGGGTTTTCCCAGTCACGACGACCATGGTCTCTGGATACTC	ATCCACTTAACGTTACTGAAATCAGGGATCGACAAGTGAGAG	1000	891	-24	CTCCTTCAATATCATCTTCTGTCAGGGTAGACGACGATGATAC	GCGGATAACAATTTCACACAGGAAACAGCCCTCTCTATCTACTCTGGCG	1000	664	-17
ANID_00809.1			GTAACGCCAGGGTTTTCCCAGTCACGACGGCCATCTACCTAGAAGCAAG	ATCCACTTAACGTTACTGAAATCAGACTGCGCGTAAACGAAAG	1000	982	7	CTCCTTCAATATCATCTTCTGTCCTTTCCTACCAGCTCTCCT	GCGGATAACAATTTCACACAGGAAACAGCAGCTCCTCTTACACTATCGG	1000	728	-28
ANID_00810.1			GTAACGCCAGGGTTTTCCCAGTCACGACGCTTTCCTACCAGCTCTCCT	ATCCACTTAACGTTACTGAAATCGGAAACTGTATAGGTGTCGG	1000	853	10	CTCCTTCAATATCATCTTCTGTCGAGGTGGATTACAGGATGAG	GCGGATAACAATTTCACACAGGAAACAGCAGTAGACCTGATTAGCCAGC	1000	743	-19
ANID_00811.1			GTAACGCCAGGGTTTTCCCAGTCACGACGCATACCTAAAGGAGGCTACG	ATCCACTTAACGTTACTGAAATCGGGGAAGTAGTGCAATGTAG	1000	723	43	CTCCTTCAATATCATCTTCTGTCGCTTTAAGATGGCTCTCAGC	GCGGATAACAATTTCACACAGGAAACAGCCTCCCTGCTATCTAGCAACT	1000	763	-7
ANID_00814.1			GTAACGCCAGGGTTTTCCCAGTCACGACGCCTTAGTCTTGAAGCTGGAG	ATCCACTTAACGTTACTGAAATCAGATACCAGAGGAGTAGCCA	1000	622	-20	CTCCTTCAATATCATCTTCTGTCCCAAGTCGATGACTATTCGG	GCGGATAACAATTTCACACAGGAAACAGCCTAGCCACTCGTGCTTTAC	1000	852	-23
ANID_00815.1			GTAACGCCAGGGTTTTCCCAGTCACGACGCTCACTCTCTAACGAAAGGG	ATCCACTTAACGTTACTGAAATCGGACTGAGGATTACACCAGA	1000	684	6	CTCCTTCAATATCATCTTCTGTCGTAGATTGCAGAGCTGCCT	GCGGATAACAATTTCACACAGGAAACAGCCCCCCAAGTTCACTAAGAC	1000	692	5
ANID_00816.1			GTAACGCCAGGGTTTTCCCAGTCACGACGCCAGAGATCTATGATACGGG	ATCCACTTAACGTTACTGAAATCGACATGATGACTCCTCCAAG	1000	755	-4	CTCCTTCAATATCATCTTCTGTCGTTATGCCCTTCTTCAAGCC	GCGGATAACAATTTCACACAGGAAACAGCCCTACCTAGGTCTGGTGTTC	1000	976	2
ANID_00817.1			GTAACGCCAGGGTTTTCCCAGTCACGACGGACTCCACCTTTAGGTTCAC	ATCCACTTAACGTTACTGAAATCAGGGAGAGGAAGGTCAGAG	1000	603	-23	CTCCTTCAATATCATCTTCTGTCGGCATTGGAGAAGAAGGTC	GCGGATAACAATTTCACACAGGAAACAGCGTAAGAGGGTTGGAACTCAG	1000	777	-27
ANID_00818.1			GTAACGCCAGGGTTTTCCCAGTCACGACGCGTGACTACTGAACTCTCCA	ATCCACTTAACGTTACTGAAATCCTTAAGTGACGGATCTGCTG	1000	775	4	CTCCTTCAATATCATCTTCTGTCCTACGATACGGAGGGTTAAG	GCGGATAACAATTTCACACAGGAAACAGCTACCCTACGTTACCTCCTTC	1000	907	-19
ANID_00819.1			GTAACGCCAGGGTTTTCCCAGTCACGACGGACTGCTTGAGTATCTTCCC	ATCCACTTAACGTTACTGAAATCCTCAGTGTGTTTGCTGGAC	1000	784	-74	CTCCTTCAATATCATCTTCTGTCGGTGGAGAAGAAGGATCTC	GCGGATAACAATTTCACACAGGAAACAGCGCTCTGTTCGTCAGTAAGC	1000	771	-22
ANID_00820.1			GTAACGCCAGGGTTTTCCCAGTCACGACGGGGTTACACCAAGCTCTATC	ATCCACTTAACGTTACTGAAATCCTCGAGAAGAGGACTTTGAG	1000	667	-14	CTCCTTCAATATCATCTTCTGTCGATACTTGCCAAGCTCTGTG	GCGGATAACAATTTCACACAGGAAACAGCTGGGTGTACGGACTATACTG	1000	722	-21
ANID_00821.1			GTAACGCCAGGGTTTTCCCAGTCACGACGGGTCTATCACGAATCTCAGG	ATCCACTTAACGTTACTGAAATCGAGGTGAAAGGGAGTTGAC	1000	796	9	CTCCTTCAATATCATCTTCTGTCGAAGTGGTTGGTCTCACCT	GCGGATAACAATTTCACACAGGAAACAGCGTACAGTTTCAGCAGAGCAG	1000	966	3
ANID_00822.1			GTAACGCCAGGGTTTTCCCAGTCACGACGAGAGTCGACCTCTTACAACG	ATCCACTTAACGTTACTGAAATCGCAAAACAGGTACACTGCC	1000	982	2	CTCCTTCAATATCATCTTCTGTCCCAGCTGCTCTATATCTTGC	GCGGATAACAATTTCACACAGGAAACAGCTACTTCCCTGGACTCCATAC	1000	968	5
ANID_00823.1			GTAACGCCAGGGTTTTCCCAGTCACGACGCTCAGAGAGCTTCCTGATTC	ATCCACTTAACGTTACTGAAATCGGATCATTTGAAGTCGAGGC	1000	903	-22	CTCCTTCAATATCATCTTCTGTCGAAATGCCGAACACTTGAGG	GCGGATAACAATTTCACACAGGAAACAGCCTCTAATTCTGCTGCTGGTG	1000	976	8
ANID_00824.1			GTAACGCCAGGGTTTTCCCAGTCACGACGCTCACTCTGAACTCACGAAG	ATCCACTTAACGTTACTGAAATCGAGCTCTTTCAGTGGTTGC	1000	619	-10	CTCCTTCAATATCATCTTCTGTCGCACGTTCCAAATGGGTATC	GCGGATAACAATTTCACACAGGAAACAGCGTATCAAGGTCCAAGTCCTC	1000	963	-16
ANID_00825.1			GTAACGCCAGGGTTTTCCCAGTCACGACGTAGTAGCCTCTTGAGAAGGG	ATCCACTTAACGTTACTGAAATCGGTCCTGATTGGAGCACAT	1000	706	-18	CTCCTTCAATATCATCTTCTGTCGTCATGAGTACCAGGGAGTT	GCGGATAACAATTTCACACAGGAAACAGCTGTAGCTGTGTAGCTGTGC	1000	928	4
ANID_00827.1			GTAACGCCAGGGTTTTCCCAGTCACGACGAGCTGCTTATCGTACCAGAC	ATCCACTTAACGTTACTGAAATCGACAAGCTCGTACAACGTC	1000	614	4	CTCCTTCAATATCATCTTCTGTCGCTCTGAGCGTATGGCTTT	GCGGATAACAATTTCACACAGGAAACAGCGGAAGAGAGGAAGAAAGAGC	1000	696	-7
ANID_00828.1			GTAACGCCAGGGTTTTCCCAGTCACGACGGTCGCCAATCTACTTACTGG	ATCCACTTAACGTTACTGAAATCGCGATAGAGGTTGGAAAGAG	1000	660	-5	CTCCTTCAATATCATCTTCTGTCGAGACGACGATGAAGATGTC	GCGGATAACAATTTCACACAGGAAACAGCCAGTAGTTCCGAGTCGAGTA	1000	620	-55
ANID_00829.1			GTAACGCCAGGGTTTTCCCAGTCACGACGGATAATAGTCAGCGGCTACC	ATCCACTTAACGTTACTGAAATCGGCCATTCTTCTTTGGAGG	1000	665	-21	CTCCTTCAATATCATCTTCTGTCGAGTTGAATGAGGTGGAGTC	GCGGATAACAATTTCACACAGGAAACAGCGGGTATCTGATGGTAAGTCC	1000	719	1
ANID_00830.1			GTAACGCCAGGGTTTTCCCAGTCACGACGGAACCCTGATGAGTTAGAGC	ATCCACTTAACGTTACTGAAATCTGTCTATCGGTGTACTCGTG	1000	811	5	CTCCTTCAATATCATCTTCTGTCTGTTGTGACTGGAGTCTCTG	GCGGATAACAATTTCACACAGGAAACAGCGTAGAGAGTGACAAGTGCGA	1000	708	17
ANID_00831.1			GTAACGCCAGGGTTTTCCCAGTCACGACGGTAAGTGGGATAGAAGGGTG	ATCCACTTAACGTTACTGAAATCGAACGCAAGACTAGATGACG	1000	687	-29	CTCCTTCAATATCATCTTCTGTCGCTGACAATACTTCGCACAC	GCGGATAACAATTTCACACAGGAAACAGCTGTGTCTATCGGTGTACTCG	1000	680	-27
ANID_00833.1			GTAACGCCAGGGTTTTCCCAGTCACGACGGTAGGCATAACTCCTGGAAG	ATCCACTTAACGTTACTGAAATCCAGTAAAGAGGGGAATGACC	1000	713	-27	CTCCTTCAATATCATCTTCTGTCAGAAGGGGTCCCAGTAATAG	GCGGATAACAATTTCACACAGGAAACAGCGGGTGGTAGAGAAGTGAGAG	1000	914	53
ANID_00834.1			GTAACGCCAGGGTTTTCCCAGTCACGACGGTACATAGTACCATCGCAGG	ATCCACTTAACGTTACTGAAATCGTAGACATGGTGAAGCGAG	1000	658	-7	CTCCTTCAATATCATCTTCTGTCAGGCCTGTCCAGAGTTTTC	GCGGATAACAATTTCACACAGGAAACAGCGCAGCCCTATCTCTACTGTT	1000	943	10
ANID_00835.1			GTAACGCCAGGGTTTTCCCAGTCACGACGCTGTCTTACCCACCGATAG	ATCCACTTAACGTTACTGAAATCGATCTTACCAGTCTCCAAGG	1000	743	-27	CTCCTTCAATATCATCTTCTGTCGGGCATACCCTTGTGAATAG	GCGGATAACAATTTCACACAGGAAACAGCCGAAGAGAGTGACACTGAAG	1000	844	-20
ANID_00836.1			GTAACGCCAGGGTTTTCCCAGTCACGACGGAGATCTATGTGATCGTGGG	ATCCACTTAACGTTACTGAAATCCAATGAGAGAAGAGTCTGGG	1000	988	7	CTCCTTCAATATCATCTTCTGTCGTGAAAGGTACGGTTACAGC	GCGGATAACAATTTCACACAGGAAACAGCAGACTCGACAAGACTGACCT	1000	995	-40
ANID_00837.1			GTAACGCCAGGGTTTTCCCAGTCACGACGCAACTACAGACAGACCCAGA	ATCCACTTAACGTTACTGAAATCCATCGGGAGTGGAAGTCAT	1000	910	-18	CTCCTTCAATATCATCTTCTGTCCCATATCTGCTATCTGCCG	GCGGATAACAATTTCACACAGGAAACAGCCAATGAGAGAAGAGTCTGGG	1000	729	4
ANID_00839.1			GTAACGCCAGGGTTTTCCCAGTCACGACGGTCAGGCAGACTTTGGTTAC	ATCCACTTAACGTTACTGAAATCGATTTGTCGGTTATCTGCGG	1000	765	-22	CTCCTTCAATATCATCTTCTGTCGTCTAAGAGCCTGAGAGCTT	GCGGATAACAATTTCACACAGGAAACAGCCACCGAGCTTACTGATACTG	1000	619	-6
ANID_00840.1	Fail	5' flank fail	GTAACGCCAGGGTTTTCCCAGTCACGACGGATCTTCTCTTCAGGACTGG	ATCCACTTAACGTTACTGAAATCCCAGCGATGGGATACATAC	1000	976	-26	CTCCTTCAATATCATCTTCTGTCAAGGCGGCCAGTCAGTAAT	GCGGATAACAATTTCACACAGGAAACAGCTCACCTCCTAAGACTCTGGT	1000	899	-18
ANID_00841.1			GTAACGCCAGGGTTTTCCCAGTCACGACGGACCCTTCTGTTTGCTCTAC	ATCCACTTAACGTTACTGAAATCACCATCACGGCTTGTCTAC	1000	693	-4	CTCCTTCAATATCATCTTCTGTCGGGGTCTAGGTAGATGGTTT	GCGGATAACAATTTCACACAGGAAACAGCGTCGACTACAACATCACCAC	1000	843	-9
ANID_00842.1			GTAACGCCAGGGTTTTCCCAGTCACGACGGTTCCAGCCTTCATACCTAC	ATCCACTTAACGTTACTGAAATCACTGGAGTTCGGGATGTTC	1000	838	-27	CTCCTTCAATATCATCTTCTGTCCAGGGACTTCCTGTAACTGT	GCGGATAACAATTTCACACAGGAAACAGCGTAGAGCAAACAGAAGGGTC	1000	764	-16
ANID_00843.1			GTAACGCCAGGGTTTTCCCAGTCACGACGCACGCTTCTATCAGTGCTAC	ATCCACTTAACGTTACTGAAATCGTATGCACCTGTTGTCGAG	1000	733	-65	CTCCTTCAATATCATCTTCTGTCGGCTTTCCTCCAGTAGTTTG	GCGGATAACAATTTCACACAGGAAACAGCAGATCAGACCTGTGTCTGTG	1000	706	-74
ANID_00844.1			GTAACGCCAGGGTTTTCCCAGTCACGACGGTGAAGACAGCACTCGTATC	ATCCACTTAACGTTACTGAAATCCCAGCTTCCTCTTGACCAT	1000	801	-18	CTCCTTCAATATCATCTTCTGTCGCAGAAGGGGTAACAGGTA	GCGGATAACAATTTCACACAGGAAACAGCAGTCTACTAAGCTCCAACGC	1000	867	-20
ANID_00845.1			GTAACGCCAGGGTTTTCCCAGTCACGACGGGCTGAGGAGTAGTGGTAGT	ATCCACTTAACGTTACTGAAATCGTGAGGTGAGCTGTTAAGTG	1000	789	2	CTCCTTCAATATCATCTTCTGTCGAGTACGAGATGCTGGTTG	GCGGATAACAATTTCACACAGGAAACAGCTAAGAGTACACCTACCCGTG	1000	646	-42
ANID_00846.1			GTAACGCCAGGGTTTTCCCAGTCACGACGTAGTCCCCAGTCCGTATAAC	ATCCACTTAACGTTACTGAAATCGGAGAGGTCAGATTTGGTTG	1000	777	-26	CTCCTTCAATATCATCTTCTGTCGATGAGACGCATGTAGTCC	GCGGATAACAATTTCACACAGGAAACAGCGGTACAGGAGAAGGAAGCTA	1000	605	-16
ANID_00847.1			GTAACGCCAGGGTTTTCCCAGTCACGACGTACTCGATAGCTTCCCTAGC	ATCCACTTAACGTTACTGAAATCGGGAGCCATTGTCCTTTAGT	1000	780	-8	CTCCTTCAATATCATCTTCTGTCATCATAGAATCGAGAGGCGG	GCGGATAACAATTTCACACAGGAAACAGCACTACCACTACTCCTCAGCC	1000	925	-1
ANID_00848.1			GTAACGCCAGGGTTTTCCCAGTCACGACGCTTCCTGACTTAGTCCCTTC	ATCCACTTAACGTTACTGAAATCGCAGAGCACTGTGATGAGTA	1000	878	-27	CTCCTTCAATATCATCTTCTGTCGTTAGGAGAAATCCGGGAG	GCGGATAACAATTTCACACAGGAAACAGCGCTTTGAGTCCTTAGTGAGC	1000	834	-67
ANID_00849.1			GTAACGCCAGGGTTTTCCCAGTCACGACGCTCAGCTAGCTCATACAAGG	ATCCACTTAACGTTACTGAAATCCCATAGCCGTATGGATGGAT	1000	737	-3	CTCCTTCAATATCATCTTCTGTCGAGGGTGTTACGATAACGG	GCGGATAACAATTTCACACAGGAAACAGCATCTGTCTCCAGTATGGGTC	1000	673	-16
ANID_00850.1			GTAACGCCAGGGTTTTCCCAGTCACGACGGCATAGCACTAAGGTGTCAG	ATCCACTTAACGTTACTGAAATCTCTTTGCACTGAAGGACGG	1000	817	-23	CTCCTTCAATATCATCTTCTGTCGGTCTGAATATACGGTCTGAGC	GCGGATAACAATTTCACACAGGAAACAGCCTAGCGAAATGAAGAGGTCC	1000	656	-5
ANID_00851.1			GTAACGCCAGGGTTTTCCCAGTCACGACGCATCTCGTAGGTGTGTCACT	ATCCACTTAACGTTACTGAAATCTAGTAGGGGTGGGAAATAGG	1000	657	-28	CTCCTTCAATATCATCTTCTGTCGAGATCCAACATTCCTCCAG	GCGGATAACAATTTCACACAGGAAACAGCGGTGTGGTGTACGTCTCTTA	1000	901	38
ANID_00852.1			GTAACGCCAGGGTTTTCCCAGTCACGACGGACGGGAAGATACACTCAAC	ATCCACTTAACGTTACTGAAATCGTTCAATGCACTCAGACTGG	1000	778	4	CTCCTTCAATATCATCTTCTGTCCCAGACTTAGTCGTGATCG	GCGGATAACAATTTCACACAGGAAACAGCCTGACACCTTAGTGCTATGC	1000	657	-10
ANID_00853.1			GTAACGCCAGGGTTTTCCCAGTCACGACGTAAGAGACGTACACCACACC	ATCCACTTAACGTTACTGAAATCCTAGCGACTATAACTGCCG	1000	614	5	CTCCTTCAATATCATCTTCTGTCGGACTTCAGCAAAGGATGG	GCGGATAACAATTTCACACAGGAAACAGCGAGATCCTGTTGGGACTCTA	1000	832	-29
ANID_00854.1			GTAACGCCAGGGTTTTCCCAGTCACGACGATAGACTGATACTGGCGGTC	ATCCACTTAACGTTACTGAAATCGGCGAGACTTGAGGAAAGA	1000	923	10	CTCCTTCAATATCATCTTCTGTCGTAGTTCTCAACAGACGCAG	GCGGATAACAATTTCACACAGGAAACAGCAGAAAGCCTCTCTCACTACG	1000	691	39
ANID_00855.1			GTAACGCCAGGGTTTTCCCAGTCACGACGGTCTCCTGATCATCACCTTC	ATCCACTTAACGTTACTGAAATCGGCTTAAAGACCATGACGAG	1000	937	-13	CTCCTTCAATATCATCTTCTGTCCTGCAAGGTTGGAGCTATAC	GCGGATAACAATTTCACACAGGAAACAGCGCCCTCTTCTCTCTGACTAT	1000	645	5
ANID_00856.1			GTAACGCCAGGGTTTTCCCAGTCACGACGGTATCTCACGTTCCTTGACC	ATCCACTTAACGTTACTGAAATCGAAGCAAGGCGACTGTTAG	1000	951	-12	CTCCTTCAATATCATCTTCTGTCGGCGCTTTAGATGAAGTCTG	GCGGATAACAATTTCACACAGGAAACAGCTCCCAGAGAGATACTCTTCC	1000	871	-46
ANID_00857.1			GTAACGCCAGGGTTTTCCCAGTCACGACGGCAGTCTAAAACCACTCAGG	ATCCACTTAACGTTACTGAAATCGTTGCAGGCCAGATAAACAG	1000	946	-18	CTCCTTCAATATCATCTTCTGTCAACTATCACCTCCACGACC	GCGGATAACAATTTCACACAGGAAACAGCCGATAGTGACGGTCTACTCC	1000	967	-30
ANID_00858.1			GTAACGCCAGGGTTTTCCCAGTCACGACGGAAGCCATCTACCTAACCTG	ATCCACTTAACGTTACTGAAATCTAGAGGAAGGGTAGGGTATC	1000	950	-28	CTCCTTCAATATCATCTTCTGTCGTACCGAATAAAGGCCTCC	GCGGATAACAATTTCACACAGGAAACAGCGAGTATAACATCCGGGTCAC	1000	600	-8
ANID_00859.1			GTAACGCCAGGGTTTTCCCAGTCACGACGGAGGATACAGATCAGGAAGG	ATCCACTTAACGTTACTGAAATCTGGATCTGGAACTGCTGAG	1000	994	-28	CTCCTTCAATATCATCTTCTGTCGAACAACTGCTGTACGACAC	GCGGATAACAATTTCACACAGGAAACAGCGAAGAGAGAGGTGGAATCTC	1000	615	-30
ANID_00860.1			GTAACGCCAGGGTTTTCCCAGTCACGACGCTAAACTACCGGTCTCGACT	ATCCACTTAACGTTACTGAAATCGGGAGATGAGAGTACTTGGA	1000	783	-64	CTCCTTCAATATCATCTTCTGTCCCGAAGACTGGAAATTGGTC	GCGGATAACAATTTCACACAGGAAACAGCGGTCTGAGGGTAAAACTGTC	1000	975	-10
ANID_00861.1			GTAACGCCAGGGTTTTCCCAGTCACGACGAGATAGACGTACCTGCTTCC	ATCCACTTAACGTTACTGAAATCAGAGATGAGAGGTGAGGAGA	1000	867	-29	CTCCTTCAATATCATCTTCTGTCCATACGGAGTAAACGCATCC	GCGGATAACAATTTCACACAGGAAACAGCAGACGAGAGAATAGTCCAGC	1000	799	-9
ANID_00862.1			GTAACGCCAGGGTTTTCCCAGTCACGACGAGACAGGGTAGCAAAGAGAC	ATCCACTTAACGTTACTGAAATCGTATTTGAGTGGAGGTGGTC	1000	619	55	CTCCTTCAATATCATCTTCTGTCGGAGTATCAACTTGGAGACC	GCGGATAACAATTTCACACAGGAAACAGCCTAGCTCTGCTATGAGGGAT	1000	805	-23
ANID_00863.1			GTAACGCCAGGGTTTTCCCAGTCACGACGCTCACTCTTCCTCTCTTCGT	ATCCACTTAACGTTACTGAAATCGGTGTCTCATAGAAGCCTCA	1000	605	4	CTCCTTCAATATCATCTTCTGTCACCTCCAACTCAGGTTCTG	GCGGATAACAATTTCACACAGGAAACAGCGGAAGCAGGTACGTCTATCT	1000	711	10
ANID_00864.1			GTAACGCCAGGGTTTTCCCAGTCACGACGATCTGCCAGTGCTTCGTTG	ATCCACTTAACGTTACTGAAATCGAGCTTAAGGCAAACTGAGG	1000	630	2	CTCCTTCAATATCATCTTCTGTCGAGGCTAGCCAGATACGATA	GCGGATAACAATTTCACACAGGAAACAGCCAGGAACATAGGAGAGATCC	1000	901	-73
ANID_00866.1			GTAACGCCAGGGTTTTCCCAGTCACGACGCCGCTACCTGTTTATACTCC	ATCCACTTAACGTTACTGAAATCGAGCTCATCAGGTCCATGT	1000	693	-16	CTCCTTCAATATCATCTTCTGTCGCGCAAAGTTCAGATAAGCC	GCGGATAACAATTTCACACAGGAAACAGCCTAGGTAGGCAAAGGTATCC	1000	642	-17
ANID_00867.1			GTAACGCCAGGGTTTTCCCAGTCACGACGGTTTAGTGTCTCGAGCCTG	ATCCACTTAACGTTACTGAAATCACAACTCAGACCTGGCAGA	1000	654	-29	CTCCTTCAATATCATCTTCTGTCCTGACTAGTTCACGTTAGGG	GCGGATAACAATTTCACACAGGAAACAGCACAGAGATGGAGAGTCCTTG	1000	892	-4
ANID_00868.1			GTAACGCCAGGGTTTTCCCAGTCACGACGGTCAACTCATTCCTACCTCC	ATCCACTTAACGTTACTGAAATCCTTCGATTACAGCGGTCAG	1000	637	1	CTCCTTCAATATCATCTTCTGTCGTTCGCGCAAAGATGTAGG	GCGGATAACAATTTCACACAGGAAACAGCCTGACTAGTTCACGTTAGGG	1000	668	-18
ANID_00869.1			GTAACGCCAGGGTTTTCCCAGTCACGACGCTGTGCCAGTACTATCAAGC	ATCCACTTAACGTTACTGAAATCGAACGGACGAGCACTCAAG	1000	895	5	CTCCTTCAATATCATCTTCTGTCGGAGCTGAATTGTCAGAGG	GCGGATAACAATTTCACACAGGAAACAGCGGATTATGACTGACAGGTCC	1000	710	-8
ANID_00870.1			GTAACGCCAGGGTTTTCCCAGTCACGACGCCCCAGTAGGATCAGTAGTC	ATCCACTTAACGTTACTGAAATCGAGCGTAGGCAGTTGAGAG	1000	915	-21	CTCCTTCAATATCATCTTCTGTCCTCCAAATAGACGTGAGTGG	GCGGATAACAATTTCACACAGGAAACAGCCTGGAGACACGTGAGTTCT	1000	985	-10
ANID_00871.1			GTAACGCCAGGGTTTTCCCAGTCACGACGGTGAGCTACCTCTCTGGTTT	ATCCACTTAACGTTACTGAAATCGGCTGACTAACTTGCACTG	1000	717	-6	CTCCTTCAATATCATCTTCTGTCCCTGATCCGACTGGACTTAT	GCGGATAACAATTTCACACAGGAAACAGCGAGTCCACCAACACCTAGAC	1000	891	-5
ANID_00872.1			GTAACGCCAGGGTTTTCCCAGTCACGACGGTTCACCGGTTCTACCTTAG	ATCCACTTAACGTTACTGAAATCGAGTTGTCCGTCTGGTAATC	1000	634	5	CTCCTTCAATATCATCTTCTGTCCTCACGATATACTGACGGC	GCGGATAACAATTTCACACAGGAAACAGCAGACTCTCTCTGCTCAATCC	1000	798	-74
ANID_00873.1			GTAACGCCAGGGTTTTCCCAGTCACGACGGTGAAGAAGACGAAGAGGAG	ATCCACTTAACGTTACTGAAATCGGCGGGTATGTAGACATGAT	1000	791	-16	CTCCTTCAATATCATCTTCTGTCGCTTGGAGCTGAGTAGACA	GCGGATAACAATTTCACACAGGAAACAGCCAAAGCACAGTGACCTAGTG	1000	721	-12
ANID_00874.1			GTAACGCCAGGGTTTTCCCAGTCACGACGAGTCTTCTGACCTTAGTCGC	ATCCACTTAACGTTACTGAAATCTTGACGGGTTGTAGACGGT	1000	648	-29	CTCCTTCAATATCATCTTCTGTCCACGAAACTACAAGCACGTC	GCGGATAACAATTTCACACAGGAAACAGCCTACTACCCCGATGAACCTA	1000	691	2
ANID_00875.1			GTAACGCCAGGGTTTTCCCAGTCACGACGGACAGCCTACCAGTCATTC	ATCCACTTAACGTTACTGAAATCGTTTCGTAGTCCTGCTGTG	1000	856	-22	CTCCTTCAATATCATCTTCTGTCGGTTCTTTCGTGAGACGTAG	GCGGATAACAATTTCACACAGGAAACAGCGGTCCATAGACTCCTAGACG	1000	895	-20
ANID_00876.1			GTAACGCCAGGGTTTTCCCAGTCACGACGAGGTTACATAGACTGGGCAC	ATCCACTTAACGTTACTGAAATCGTCGTGGTCATGGTGGATT	1000	883	-10	CTCCTTCAATATCATCTTCTGTCGAGCTACCGTCTGGAGTTAC	GCGGATAACAATTTCACACAGGAAACAGCAGCTCGGTTCCTCTTCTAC	1000	691	10
ANID_00878.1			GTAACGCCAGGGTTTTCCCAGTCACGACGTGAGGTACGGTATGACAGAG	ATCCACTTAACGTTACTGAAATCGATCTAGGACTGACCGAACA	1000	973	8	CTCCTTCAATATCATCTTCTGTCCGGCACTCTAGCATTCTTC	GCGGATAACAATTTCACACAGGAAACAGCCTTGCTAGTGTCCTTGCTC	1000	928	-11
ANID_00879.1			GTAACGCCAGGGTTTTCCCAGTCACGACGTACCCATACAGCGTGTCTAC	ATCCACTTAACGTTACTGAAATCCAGACCTTCTTGTCCGTTTC	1000	756	4	CTCCTTCAATATCATCTTCTGTCGAGACTCACGAGGTAGATGA	GCGGATAACAATTTCACACAGGAAACAGCTACTCTCCAGATACCCATCC	1000	788	-16
ANID_00880.1	PCR fail		GTAACGCCAGGGTTTTCCCAGTCACGACGGGGGCTGAACAAGTATAGAG	ATCCACTTAACGTTACTGAAATCGTCGAAGAAGGTTGAGTCAC	1000	768	1	CTCCTTCAATATCATCTTCTGTCGTTTCCCTTCCCCTACAAC	GCGGATAACAATTTCACACAGGAAACAGCGGGAGTACAGAAAGCTGAAG	1000	947	10
ANID_00881.1			GTAACGCCAGGGTTTTCCCAGTCACGACGAGTCCGTAGATCGTATACCC	ATCCACTTAACGTTACTGAAATCTCGTCTGTGACATAGTGAGC	1000	971	10	CTCCTTCAATATCATCTTCTGTCCCGGAACTGATCAACTTTGC	GCGGATAACAATTTCACACAGGAAACAGCCCAACTGTATAGGTATCGCC	1000	946	-27
ANID_00882.1			GTAACGCCAGGGTTTTCCCAGTCACGACGGATCCTACGCAAGAGACTTC	ATCCACTTAACGTTACTGAAATCGGCGATACCTATACAGTTGG	1000	843	1	CTCCTTCAATATCATCTTCTGTCCAATGCCAGTCTGTGTGAAG	GCGGATAACAATTTCACACAGGAAACAGCCTCATACCTCGTGCACTATC	1000	995	-23
ANID_00883.1			GTAACGCCAGGGTTTTCCCAGTCACGACGAGGTCTACTCGAAGGTGAAG	ATCCACTTAACGTTACTGAAATCGTTAGGCAATCTCGTCGTC	1000	980	-23	CTCCTTCAATATCATCTTCTGTCGAGCAGGCGTCAGAATAAG	GCGGATAACAATTTCACACAGGAAACAGCGTACCAACTCTCTCCTTCCA	1000	611	-18
ANID_00884.1			GTAACGCCAGGGTTTTCCCAGTCACGACGCTGTTCCTCCAGATCTTCAC	ATCCACTTAACGTTACTGAAATCGTAAGATCCACCCCACTATG	1000	624	-15	CTCCTTCAATATCATCTTCTGTCAGGGGTTAGGAATGGTGTTG	GCGGATAACAATTTCACACAGGAAACAGCCTTCACCTTCGAGTAGACCT	1000	798	-28
ANID_00885.1			GTAACGCCAGGGTTTTCCCAGTCACGACGAGGCTCTCAGTGACCATTAC	ATCCACTTAACGTTACTGAAATCCATTTTCTAGGACTTCGCGG	1000	787	-2	CTCCTTCAATATCATCTTCTGTCCTGTGCTGGTCACGAGTAA	GCGGATAACAATTTCACACAGGAAACAGCGGAGGTATCACCCATAGAGA	1000	714	-67
ANID_00886.1			GTAACGCCAGGGTTTTCCCAGTCACGACGCCTCGTCTGCTAGATGAAC	ATCCACTTAACGTTACTGAAATCGAAGACATACCGCTTCTCC	1000	672	-60	CTCCTTCAATATCATCTTCTGTCGACAACGAAGAAAGTGGTGG	GCGGATAACAATTTCACACAGGAAACAGCATAGACCTGATAGAGGCTCG	1000	902	-49
ANID_00887.1			GTAACGCCAGGGTTTTCCCAGTCACGACGAGCTCCCACTTGGTAGATAG	ATCCACTTAACGTTACTGAAATCTATAAGTAGCCATCCTCCCC	1000	751	51	CTCCTTCAATATCATCTTCTGTCGGGGCTAGGCTTAGGACTT	GCGGATAACAATTTCACACAGGAAACAGCGATCTTCTCAGTCAGATCCC	1000	851	-8
ANID_00888.1			GTAACGCCAGGGTTTTCCCAGTCACGACGCAAGAGCTACAGGAACTGTG	ATCCACTTAACGTTACTGAAATCATGGAGAGCCATCTTTCTGG	1000	784	-11	CTCCTTCAATATCATCTTCTGTCGTGGTAATTCGACTACTGCC	GCGGATAACAATTTCACACAGGAAACAGCGGAGGAGTATGAAAGACAGC	1000	701	-7
ANID_00889.1			GTAACGCCAGGGTTTTCCCAGTCACGACGCCTAGCTGTCTGTACTTTCG	ATCCACTTAACGTTACTGAAATCTATTGTGCTAGGTGTCGCTC	1000	972	5	CTCCTTCAATATCATCTTCTGTCAACTCTCCTAAGACGGTCAG	GCGGATAACAATTTCACACAGGAAACAGCCTGAGTGTTGTCTGTGTCCT	1000	599	11
ANID_00890.1			GTAACGCCAGGGTTTTCCCAGTCACGACGTCTCTGCTCCACTCAGTCTA	ATCCACTTAACGTTACTGAAATCACTCTGCAGAAACGCTGGT	1000	885	-29	CTCCTTCAATATCATCTTCTGTCCGGCGCTTACATAGATGGAT	GCGGATAACAATTTCACACAGGAAACAGCAAGAGCTGAGAAGTGGAGAG	1000	959	-14
ANID_00891.1			GTAACGCCAGGGTTTTCCCAGTCACGACGAGGTACTGCCTTAGTCAACC	ATCCACTTAACGTTACTGAAATCGGATATCTGAGGTACTGGGA	1000	605	-27	CTCCTTCAATATCATCTTCTGTCACTCCTGGATATACTGCGTC	GCGGATAACAATTTCACACAGGAAACAGCACTCAGAGTCGTAAGGAAGC	1000	826	26
ANID_00892.1			GTAACGCCAGGGTTTTCCCAGTCACGACGGTTCTACGGGTACATCCTTC	ATCCACTTAACGTTACTGAAATCGTAGTCTCTCCGCACATCTA	1000	661	-29	CTCCTTCAATATCATCTTCTGTCGTGAGAAACGGGGGAAAGAT	GCGGATAACAATTTCACACAGGAAACAGCGAGAAGTGTACGCAGTTAGC	1000	821	-27
ANID_00893.1			GTAACGCCAGGGTTTTCCCAGTCACGACGGGAGACTCAGTTCGTTTAGG	ATCCACTTAACGTTACTGAAATCCCACTCGAAAGTGATTGGAG	1000	916	-38	CTCCTTCAATATCATCTTCTGTCGATCGTCATTCCTGGAGTAG	GCGGATAACAATTTCACACAGGAAACAGCCTAAGTCAGAAACCTGCCTC	1000	932	-9
ANID_00894.1			GTAACGCCAGGGTTTTCCCAGTCACGACGACACCACTGTTGACTACCAG	ATCCACTTAACGTTACTGAAATCGTACTTCGGTCATGGTCTC	1000	901	-12	CTCCTTCAATATCATCTTCTGTCTACTCCGCTCTTCAGGATAC	GCGGATAACAATTTCACACAGGAAACAGCCACTCGTCTGGAGAACACTA	1000	668	43
ANID_00895.1			GTAACGCCAGGGTTTTCCCAGTCACGACGGGTGAAGAGTAACTGATGGC	ATCCACTTAACGTTACTGAAATCAATGCTCAAGGAGGCTACC	1000	977	7	CTCCTTCAATATCATCTTCTGTCACACAGTAGAGACAGCTCCC	GCGGATAACAATTTCACACAGGAAACAGCAGAGTTCGAGATACCTGCTG	1000	703	25
ANID_00896.1			GTAACGCCAGGGTTTTCCCAGTCACGACGGAGGTGAACACTTAGAGGCT	ATCCACTTAACGTTACTGAAATCCCAGAAACACGGACTGTAG	1000	731	5	CTCCTTCAATATCATCTTCTGTCGATTATTCCTCCAGGCAGTC	GCGGATAACAATTTCACACAGGAAACAGCCTCCTATCTGGTACAAACCC	1000	995	-15
ANID_00897.1			GTAACGCCAGGGTTTTCCCAGTCACGACGCCTGTCGTTACTGTACTTGG	ATCCACTTAACGTTACTGAAATCGCCGGAAAGGTACAGAGTAT	1000	831	-19	CTCCTTCAATATCATCTTCTGTCGATAGGGAGCGCATCTGATA	GCGGATAACAATTTCACACAGGAAACAGCGTCTACGAGAAGGACGAGAT	1000	780	8
ANID_00898.1			GTAACGCCAGGGTTTTCCCAGTCACGACGGCGACGGTAGAGATAGGTTA	ATCCACTTAACGTTACTGAAATCAGAGGCTCTTTGTGCTCCAT	1000	625	-19	CTCCTTCAATATCATCTTCTGTCGTACAAGCGAAGCCTCTACT	GCGGATAACAATTTCACACAGGAAACAGCAGATAGCTTGGAGTCCGTAG	1000	708	8
ANID_00899.1			GTAACGCCAGGGTTTTCCCAGTCACGACGCCTGGAAGCAATAGACTCTC	ATCCACTTAACGTTACTGAAATCGCTTCAGACATCCTTGCTC	1000	607	-10	CTCCTTCAATATCATCTTCTGTCCCAGCAACCGTTGTCTTTG	GCGGATAACAATTTCACACAGGAAACAGCGAAGAAAGAGGATGAGGAGC	1000	937	2
ANID_00900.1			GTAACGCCAGGGTTTTCCCAGTCACGACGCTAACGGTGCAGAAGTCAG	ATCCACTTAACGTTACTGAAATCCATGGCTGGAGGAGTAGTAT	1000	984	-2	CTCCTTCAATATCATCTTCTGTCGCAGTCTTTCTCACCAACTC	GCGGATAACAATTTCACACAGGAAACAGCGGATGTAGAAGTAAGGGCTG	1000	759	9
ANID_00901.1			GTAACGCCAGGGTTTTCCCAGTCACGACGTCTGAGTAGCTCGACTCTTG	ATCCACTTAACGTTACTGAAATCGAAAACCCATGATGGAGACG	1000	950	-9	CTCCTTCAATATCATCTTCTGTCCTTCTACCATAGAGCCAACC	GCGGATAACAATTTCACACAGGAAACAGCGTAACCTCGTTGAGTTACCC	1000	634	-7
ANID_00902.1			GTAACGCCAGGGTTTTCCCAGTCACGACGCCTGAGCTATAACCCTTGTC	ATCCACTTAACGTTACTGAAATCTACTCGGTTTACCGCAGAAG	1000	860	-24	CTCCTTCAATATCATCTTCTGTCAGGTGTTGATTCCGACGTG	GCGGATAACAATTTCACACAGGAAACAGCCTCGCAGTAGAGACATTGAG	1000	721	-29
ANID_00903.1			GTAACGCCAGGGTTTTCCCAGTCACGACGGTGTACGGAGTTATGTCACG	ATCCACTTAACGTTACTGAAATCGTGATCTTGAGCAGAGTGG	1000	751	-29	CTCCTTCAATATCATCTTCTGTCAAGTACGACAACCGGGAGG	GCGGATAACAATTTCACACAGGAAACAGCGAGAGACGAGGTCGAGTTAT	1000	953	-30
ANID_00904.1			GTAACGCCAGGGTTTTCCCAGTCACGACGATAACTCGACCTCGTCTCTC	ATCCACTTAACGTTACTGAAATCGAACGTCATCAGTGTGGTAG	1000	750	-26	CTCCTTCAATATCATCTTCTGTCGTCTGTGCCGGATCTTACT	GCGGATAACAATTTCACACAGGAAACAGCACTTTGGGACTCTGCTCTC	1000	882	-28
ANID_00905.1			GTAACGCCAGGGTTTTCCCAGTCACGACGGAACTTCTCGAGAGTAACCC	ATCCACTTAACGTTACTGAAATCAGGTACCAAAGTGCTCTAGG	1000	690	7	CTCCTTCAATATCATCTTCTGTCAAGGTGATGAGTAGTGGACC	GCGGATAACAATTTCACACAGGAAACAGCACTGGTAGACCAGCAGAGTT	1000	825	-14
ANID_00906.1			GTAACGCCAGGGTTTTCCCAGTCACGACGAGCTGTAACTAGACCAACCC	ATCCACTTAACGTTACTGAAATCACAGGTAGAGTCACAAGCCT	1000	672	10	CTCCTTCAATATCATCTTCTGTCGTCATAAGACACTCTTGCCC	GCGGATAACAATTTCACACAGGAAACAGCCCCTCCCAGACTAGCTATAA	1000	902	-7
ANID_00907.1			GTAACGCCAGGGTTTTCCCAGTCACGACGTCTGACCCTGACTCTACCTT	ATCCACTTAACGTTACTGAAATCGTAGGTTGTGGAGGGAGAAC	1000	721	4	CTCCTTCAATATCATCTTCTGTCCCTGTACTGGACGCTAGATA	GCGGATAACAATTTCACACAGGAAACAGCGTGATAGCAGTGTTGAGAGC	1000	805	-51
ANID_00908.1			GTAACGCCAGGGTTTTCCCAGTCACGACGGATGTGAGAAGACGTGAGG	ATCCACTTAACGTTACTGAAATCGGCATGATATAGTCGAGAGG	1000	860	-4	CTCCTTCAATATCATCTTCTGTCCTACGCGTACCCGTTTGTAT	GCGGATAACAATTTCACACAGGAAACAGCGTTACAGTGAGTACAGCCGA	1000	958	3
ANID_00909.1			GTAACGCCAGGGTTTTCCCAGTCACGACGGTAAGAAGGGCGAGACTTC	ATCCACTTAACGTTACTGAAATCGCCTCAAGCAAAGACATAGG	1000	635	-16	CTCCTTCAATATCATCTTCTGTCCTCAATACCCCAAGAAGCAC	GCGGATAACAATTTCACACAGGAAACAGCGCTCTCAACACTGCTATCAC	1000	882	-25
ANID_00910.1			GTAACGCCAGGGTTTTCCCAGTCACGACGGGTAGCATTCTCGTGTAGTG	ATCCACTTAACGTTACTGAAATCGCGTCACACCATGAAAGTC	1000	989	8	CTCCTTCAATATCATCTTCTGTCTATAAGGTCCCTGCACTTCC	GCGGATAACAATTTCACACAGGAAACAGCCTCTTCTGCACCCTCTTCT	1000	835	8
ANID_00911.1			GTAACGCCAGGGTTTTCCCAGTCACGACGGGGGAGTTATTCTCTGTGTC	ATCCACTTAACGTTACTGAAATCGCTCCCATTGTATATCCCC	1000	796	51	CTCCTTCAATATCATCTTCTGTCGATTGGATGGGAGATCCTGT	GCGGATAACAATTTCACACAGGAAACAGCGATTATGGTCAAGGACCCTC	1000	849	-30
ANID_00912.1			GTAACGCCAGGGTTTTCCCAGTCACGACGATCATCCTCTCTACTCCAGC	ATCCACTTAACGTTACTGAAATCGCACAGTTCACAAGGGACT	1000	953	8	CTCCTTCAATATCATCTTCTGTCCCAAGGGTGTGTAAAGACG	GCGGATAACAATTTCACACAGGAAACAGCGTATGTGGGTAGCATACTCG	1000	783	9
ANID_00913.1			GTAACGCCAGGGTTTTCCCAGTCACGACGCTAGTATAGATCCGAGCGGT	ATCCACTTAACGTTACTGAAATCTATAGGGGGCGGAAGTATC	1000	832	5	CTCCTTCAATATCATCTTCTGTCGAAGGAGACCTTGACAACC	GCGGATAACAATTTCACACAGGAAACAGCCTGTTCAGTAGCTCACCTTG	1000	866	-51
ANID_00914.1	PCR fail		GTAACGCCAGGGTTTTCCCAGTCACGACGATAGCAGAGGGAGTAAGTGC	ATCCACTTAACGTTACTGAAATCAGCCAGAGTCATGAAGGTC	1000	878	-11	CTCCTTCAATATCATCTTCTGTCTCACGGAGATGACAGAGAC	GCGGATAACAATTTCACACAGGAAACAGCCTGGTTTCTGGAAGCTACTC	1000	979	-12
ANID_00915.1			GTAACGCCAGGGTTTTCCCAGTCACGACGCTTGTTACACAGAGCCGTAG	ATCCACTTAACGTTACTGAAATCATGGTCTGATGGTGCCTGT	1000	673	-1	CTCCTTCAATATCATCTTCTGTCAGCAACTATAGCTAGGCTGG	GCGGATAACAATTTCACACAGGAAACAGCCTAAAGTGGTCAGCACCTC	1000	837	-15
ANID_00916.1			GTAACGCCAGGGTTTTCCCAGTCACGACGGCTACGCCTTAGAGATTACG	ATCCACTTAACGTTACTGAAATCGAGGGGAGCTGAGTAGAAG	1000	978	8	CTCCTTCAATATCATCTTCTGTCCGAGGAAGCAGATGCTATG	GCGGATAACAATTTCACACAGGAAACAGCAGACTTGTGAGAGATAGGGC	1000	948	-20
ANID_00917.1			GTAACGCCAGGGTTTTCCCAGTCACGACGCAGTCTCCCTTCGTACTACA	ATCCACTTAACGTTACTGAAATCGGAGCGTTATGGACAGTGTT	1000	731	37	CTCCTTCAATATCATCTTCTGTCCCTACAACAATCCAAGCACG	GCGGATAACAATTTCACACAGGAAACAGCCTAGAATCTTGTCACGAGGG	1000	767	9
ANID_00918.1			GTAACGCCAGGGTTTTCCCAGTCACGACGCTAGCTGCATAAGGTCAGTC	ATCCACTTAACGTTACTGAAATCATAAATGGTGTGAGGTCGGG	1000	647	-7	CTCCTTCAATATCATCTTCTGTCCTCCCAAGGTTCTGAAGAC	GCGGATAACAATTTCACACAGGAAACAGCCGGCAGTAGACTCAAGTAGA	1000	847	-26
ANID_00919.1			GTAACGCCAGGGTTTTCCCAGTCACGACGTCCTAGCAGCCCTCTATATC	ATCCACTTAACGTTACTGAAATCGAGGTGGTTGATGAGTCCAT	1000	910	-19	CTCCTTCAATATCATCTTCTGTCCCCTTGTGTACTTGCCTTG	GCGGATAACAATTTCACACAGGAAACAGCGATAGTATTCTCCGCTGTCC	1000	646	-20
ANID_00920.1			GTAACGCCAGGGTTTTCCCAGTCACGACGGCGGAGAATACTATCAGGTC	ATCCACTTAACGTTACTGAAATCGAATCCATAGCCAGCTTGTC	1000	767	-7	CTCCTTCAATATCATCTTCTGTCGAAGAAGAGGAATTGGGAGG	GCGGATAACAATTTCACACAGGAAACAGCGTGGGATAAGTTCGTCTAGC	1000	766	-25
ANID_00921.1			GTAACGCCAGGGTTTTCCCAGTCACGACGTGTACGAGACTTCTACTGCC	ATCCACTTAACGTTACTGAAATCAAAGAAGTCCTCCACCCAC	1000	960	-27	CTCCTTCAATATCATCTTCTGTCTTCTAACCTTCCCGCTCTC	GCGGATAACAATTTCACACAGGAAACAGCTCCTAGACCCAGACTTCAAC	1000	948	-6
ANID_00922.1			GTAACGCCAGGGTTTTCCCAGTCACGACGGGTTTGTATCAGGGTACTCG	ATCCACTTAACGTTACTGAAATCCAGTTTTACGGAAGAGGGTG	1000	731	-29	CTCCTTCAATATCATCTTCTGTCGAATCCCTAATGACGTCCC	GCGGATAACAATTTCACACAGGAAACAGCGAATGTAGTGCTTGAGTCCC	1000	846	9
ANID_00923.1			GTAACGCCAGGGTTTTCCCAGTCACGACGGACTCTTGCAGATACTGGTG	ATCCACTTAACGTTACTGAAATCGTTAAGGACGAGGTGGTTGT	1000	784	-22	CTCCTTCAATATCATCTTCTGTCCTCTCGGTCCTCCTAAATTG	GCGGATAACAATTTCACACAGGAAACAGCTACACTAGTGACAACGCTCC	1000	632	-16
ANID_00924.1			GTAACGCCAGGGTTTTCCCAGTCACGACGTAGGAGTATGAGCAGAGTGG	ATCCACTTAACGTTACTGAAATCGGCGATGCGTACTTATCTGA	1000	737	-25	CTCCTTCAATATCATCTTCTGTCGACGATCTATAGTACGACCC	GCGGATAACAATTTCACACAGGAAACAGCAGATGACTATCCTCCGTAGC	1000	897	-12
ANID_00925.1			GTAACGCCAGGGTTTTCCCAGTCACGACGCTCTCTGAGTTGACCGAAG	ATCCACTTAACGTTACTGAAATCCCTAGCCAGTACAGCAAAG	1000	852	-36	CTCCTTCAATATCATCTTCTGTCGATGGTGTGGGCTTAGGTAT	GCGGATAACAATTTCACACAGGAAACAGCGAGAGGAGACTCTGAGGATG	1000	688	-16
ANID_00926.1			GTAACGCCAGGGTTTTCCCAGTCACGACGATTGGAGAGGTAGTTGGGAC	ATCCACTTAACGTTACTGAAATCGCTGCCACTGCATGGTTAT	1000	755	-12	CTCCTTCAATATCATCTTCTGTCATTCCTGTCTCTCTCTGTGC	GCGGATAACAATTTCACACAGGAAACAGCTACTAAGGTGAAGGAGGAGG	1000	770	4
ANID_00927.1			GTAACGCCAGGGTTTTCCCAGTCACGACGCATAGAGACCTCAGGACGAT	ATCCACTTAACGTTACTGAAATCGGTTTGAAGTGCTGAGCTG	1000	817	7	CTCCTTCAATATCATCTTCTGTCCGTTAGCCAGCTTTCCTCTA	GCGGATAACAATTTCACACAGGAAACAGCGTAGACTACTTCCAGGCGAT	1000	936	-6
ANID_00928.1			GTAACGCCAGGGTTTTCCCAGTCACGACGGTGACAGATGGAGACTGATG	ATCCACTTAACGTTACTGAAATCAGCCATCTCGCAGGTATAG	1000	969	-5	CTCCTTCAATATCATCTTCTGTCACTACGGCACACCAGAGTC	GCGGATAACAATTTCACACAGGAAACAGCGAAGTCAGTTTGGTCGGTAG	1000	862	-47
ANID_00929.1			GTAACGCCAGGGTTTTCCCAGTCACGACGCGTCGACCTAGAAACTCAG	ATCCACTTAACGTTACTGAAATCGTGGCCTTTTGCAGACTTGT	1000	892	-29	CTCCTTCAATATCATCTTCTGTCGTACTAACTGATTGACCGGC	GCGGATAACAATTTCACACAGGAAACAGCAGTATACGAGCTGGAGGTTC	1000	794	-7
ANID_00930.1			GTAACGCCAGGGTTTTCCCAGTCACGACGCAGTATGGAGTAGTGGCAAG	ATCCACTTAACGTTACTGAAATCGGATAGAGAGGTGCTAGCTT	1000	910	8	CTCCTTCAATATCATCTTCTGTCCTAGAAGTTGTCGAATGGGC	GCGGATAACAATTTCACACAGGAAACAGCAGTAGACCGTCAAGACCACT	1000	749	-27
ANID_00931.1			GTAACGCCAGGGTTTTCCCAGTCACGACGCCATTACTACAGTCCGGTTC	ATCCACTTAACGTTACTGAAATCGGTCGATAGATCGTGATGC	1000	859	1	CTCCTTCAATATCATCTTCTGTCGTCCTCCATGCCAGAATAG	GCGGATAACAATTTCACACAGGAAACAGCAGAATCCAGGACTCCTCTCT	1000	930	-19
ANID_00932.1			GTAACGCCAGGGTTTTCCCAGTCACGACGAGACACATAGCAAGGCCTAC	ATCCACTTAACGTTACTGAAATCCATGTTGCTCGAGTTCGCT	1000	975	-2	CTCCTTCAATATCATCTTCTGTCGTGCGGAAGAGCTTGTTAC	GCGGATAACAATTTCACACAGGAAACAGCCGTTAGCCTCCTCTAGACAT	1000	703	-29
ANID_00933.1			GTAACGCCAGGGTTTTCCCAGTCACGACGGCCTCCCACTAGAGAGACTA	ATCCACTTAACGTTACTGAAATCGATAGGACGAGGGTGATATG	1000	827	-29	CTCCTTCAATATCATCTTCTGTCCGCTATGCTCCAGCTGTAAT	GCGGATAACAATTTCACACAGGAAACAGCATCTACTACCCCTTCTCCG	1000	713	-19
ANID_00934.1			GTAACGCCAGGGTTTTCCCAGTCACGACGGCTGTATCAGCCACAACTAC	ATCCACTTAACGTTACTGAAATCACCCAAGACTGAAGCAGAC	1000	982	-20	CTCCTTCAATATCATCTTCTGTCGGAAATAGGAAACACTGCCC	GCGGATAACAATTTCACACAGGAAACAGCACATCTAGCACTACGACCAG	1000	963	6
ANID_00935.1			GTAACGCCAGGGTTTTCCCAGTCACGACGCCCGTACTGAAGATACTGTG	ATCCACTTAACGTTACTGAAATCGAGTCTAGACATTGCGGTG	1000	942	-11	CTCCTTCAATATCATCTTCTGTCACAGCAGTACTCTGGTTGC	GCGGATAACAATTTCACACAGGAAACAGCTGTAGGCTACGTAGTTGTGG	1000	624	50
ANID_00936.1			GTAACGCCAGGGTTTTCCCAGTCACGACGGTACTCCATGGTCCGTATG	ATCCACTTAACGTTACTGAAATCGCTTTGCGAAGAACGAAGAG	1000	722	-7	CTCCTTCAATATCATCTTCTGTCGATTTTAGGAGCCGCCTATG	GCGGATAACAATTTCACACAGGAAACAGCGTGTAAGCCAAAGTAGGAGC	1000	911	9
ANID_00937.1			GTAACGCCAGGGTTTTCCCAGTCACGACGACGAGCAGTCAGACACTAAG	ATCCACTTAACGTTACTGAAATCCTGAGATCGCCATGAAGAC	1000	760	38	CTCCTTCAATATCATCTTCTGTCGGCGGTCTTAGCTTTGTGA	GCGGATAACAATTTCACACAGGAAACAGCGTTCAGCCTCATAACTACCC	1000	956	-11
ANID_00938.1			GTAACGCCAGGGTTTTCCCAGTCACGACGACTCTCGAGCTAGAACATCC	ATCCACTTAACGTTACTGAAATCGACCGCTTTAACTCCAGCA	1000	799	-29	CTCCTTCAATATCATCTTCTGTCGGGGAGCAAACTGGTCTAT	GCGGATAACAATTTCACACAGGAAACAGCGGATAGTCACATCGTCCTCT	1000	874	-21
ANID_00939.1			GTAACGCCAGGGTTTTCCCAGTCACGACGTACTCAGTCTGTGAACTGGC	ATCCACTTAACGTTACTGAAATCTCGCAGAGTTGACTCGAAG	1000	680	-23	CTCCTTCAATATCATCTTCTGTCCTAGCCACTTCCAACCTCT	GCGGATAACAATTTCACACAGGAAACAGCCAGAAATCTGACCTAGACGG	1000	967	-4
ANID_00940.1			GTAACGCCAGGGTTTTCCCAGTCACGACGGTGTTCTCTACATCAAGGGG	ATCCACTTAACGTTACTGAAATCGGAGGTGGAAAGATGCATAG	1000	721	-17	CTCCTTCAATATCATCTTCTGTCGTAGGAGCGATATTGTGGC	GCGGATAACAATTTCACACAGGAAACAGCGAGAATGGCACTCACTAGGT	1000	676	-4
ANID_00941.1			GTAACGCCAGGGTTTTCCCAGTCACGACGATACTAGAGCCAGGCAGACT	ATCCACTTAACGTTACTGAAATCAGTCGAGTTCCTTAGGAGG	1000	797	19	CTCCTTCAATATCATCTTCTGTCCTAGCTTAGTCCCTTGCCTA	GCGGATAACAATTTCACACAGGAAACAGCAGAGCTAGAGGGCAGAAGTA	1000	637	-9
ANID_00942.1			GTAACGCCAGGGTTTTCCCAGTCACGACGGAGGCTAATATACCGCACTC	ATCCACTTAACGTTACTGAAATCCGAGGAGAGGTGAAGAGAG	1000	664	9	CTCCTTCAATATCATCTTCTGTCGACCATTTCCCTAGAGATGC	GCGGATAACAATTTCACACAGGAAACAGCCTTTGTGGAGAGTCTGTGG	1000	729	-58
ANID_00943.1			GTAACGCCAGGGTTTTCCCAGTCACGACGGTCCACATTCGACTTCTAGG	ATCCACTTAACGTTACTGAAATCACCACTGGAAGAGAGAGAAG	1000	939	8	CTCCTTCAATATCATCTTCTGTCCACGGACACCACTAGATCG	GCGGATAACAATTTCACACAGGAAACAGCCGAGCTCTTCTAAGTCACG	1000	939	-15
ANID_00944.1			GTAACGCCAGGGTTTTCCCAGTCACGACGGTGGACAGAACATGACTCC	ATCCACTTAACGTTACTGAAATCACTGGGTGGTAGCAGACTT	1000	899	-57	CTCCTTCAATATCATCTTCTGTCGCTGGAACGGCTTAGATGAT	GCGGATAACAATTTCACACAGGAAACAGCACAGTTTCTGAGGCTCTACC	1000	981	-23
ANID_00946.1			GTAACGCCAGGGTTTTCCCAGTCACGACGCAGTATAGCACCAAGCTCAC	ATCCACTTAACGTTACTGAAATCCATGGTGGCAGTTTATTCCC	1000	673	-2	CTCCTTCAATATCATCTTCTGTCGGACGATGACTGAGTGTCTA	GCGGATAACAATTTCACACAGGAAACAGCCTACACCAAAGATCCCGTAG	1000	624	-13
ANID_00947.1			GTAACGCCAGGGTTTTCCCAGTCACGACGCCTTGGTCTATATCTGGGTC	ATCCACTTAACGTTACTGAAATCATAGCATGGGCTCAGTCATC	1000	829	-18	CTCCTTCAATATCATCTTCTGTCCACACTGGGTTGAGTCTGTA	GCGGATAACAATTTCACACAGGAAACAGCACGTATAGTGGAGGGAGAGA	1000	676	10
ANID_00948.1			GTAACGCCAGGGTTTTCCCAGTCACGACGCTTACCACAGAACACGGTC	ATCCACTTAACGTTACTGAAATCGTGTATGGACTGCTTCGAC	1000	616	28	CTCCTTCAATATCATCTTCTGTCCTTCCAAGATTCAGTGCGTC	GCGGATAACAATTTCACACAGGAAACAGCGACCCAGATATAGACCAAGG	1000	777	2
ANID_00949.1			GTAACGCCAGGGTTTTCCCAGTCACGACGGACCGTGTTCTGTGGTAAG	ATCCACTTAACGTTACTGAAATCGGAGTCTTTGGGATTCACTG	1000	716	-26	CTCCTTCAATATCATCTTCTGTCATGCCGCTGTCTTAGGTCT	GCGGATAACAATTTCACACAGGAAACAGCAGCTAGATTCTGACCGTAGG	1000	822	-15
ANID_00950.1			GTAACGCCAGGGTTTTCCCAGTCACGACGAGGGCTACAGAAAGAGCTAC	ATCCACTTAACGTTACTGAAATCCCAAGATGTAGTGGTGAGAC	1000	735	-9	CTCCTTCAATATCATCTTCTGTCGACGAGTCCTCGAACTCTAA	GCGGATAACAATTTCACACAGGAAACAGCGACCGATGTATGTAGACCAG	1000	808	28
ANID_00952.1			GTAACGCCAGGGTTTTCCCAGTCACGACGCTCAGCTCAGAACAAGACAC	ATCCACTTAACGTTACTGAAATCCAGTACAACAGGAGGTGAAG	1000	649	2	CTCCTTCAATATCATCTTCTGTCACCCAACCTTCTTGATCTCC	GCGGATAACAATTTCACACAGGAAACAGCCAGGACTCTACCGTCCTTAT	1000	914	35
ANID_00953.1			GTAACGCCAGGGTTTTCCCAGTCACGACGGCTCTATCTGTACCATGTCG	ATCCACTTAACGTTACTGAAATCCTCAGCTCAGAACAAGACAC	1000	860	-23	CTCCTTCAATATCATCTTCTGTCCTCTCCCTGTTCAATCGAC	GCGGATAACAATTTCACACAGGAAACAGCGAGTAGACAAATCCCAGGTC	1000	845	24
ANID_00954.1			GTAACGCCAGGGTTTTCCCAGTCACGACGCAACTCTATCGACTCTGTGC	ATCCACTTAACGTTACTGAAATCGTTCGACTCCGTAAACCTC	1000	600	9	CTCCTTCAATATCATCTTCTGTCCCAAGAGGGAGAAGAGTAAG	GCGGATAACAATTTCACACAGGAAACAGCGCTATAGTCAAGGACAAGGC	1000	626	-29
ANID_00956.1			GTAACGCCAGGGTTTTCCCAGTCACGACGCTCCCATACAGCTATCCAGT	ATCCACTTAACGTTACTGAAATCGATTATTCGCCATGGGAGAC	1000	918	15	CTCCTTCAATATCATCTTCTGTCGCGTTGCTGAGTGGTTAAG	GCGGATAACAATTTCACACAGGAAACAGCTCAGACGACGAGAGTGAAG	1000	746	-18
ANID_00960.1			GTAACGCCAGGGTTTTCCCAGTCACGACGGAGAGGGACTTCTCTTTGTG	ATCCACTTAACGTTACTGAAATCGTAGTAAGGTCGTCCATCGT	1000	728	-16	CTCCTTCAATATCATCTTCTGTCCGGATAGAAAGGAGGAGTAG	GCGGATAACAATTTCACACAGGAAACAGCGTCGACTACGAGCAGTTCTA	1000	836	-20
ANID_00963.1			GTAACGCCAGGGTTTTCCCAGTCACGACGGTAGTAACAGTGGCCGAACT	ATCCACTTAACGTTACTGAAATCGCTCGGTTAGATTTGGGTCT	1000	730	31	CTCCTTCAATATCATCTTCTGTCCTGGATTCCTCCCGTCATT	GCGGATAACAATTTCACACAGGAAACAGCGCTTAGATCTGGATGGAGAC	1000	804	-22
ANID_00964.1			GTAACGCCAGGGTTTTCCCAGTCACGACGGGAAGACGAGGAGGTTTAG	ATCCACTTAACGTTACTGAAATCGGAGGCCATTGTAGCGAAC	1000	992	-8	CTCCTTCAATATCATCTTCTGTCAGAGGTGATCGCCGTTTAG	GCGGATAACAATTTCACACAGGAAACAGCTGCGTACTCGAGTTAGAGAG	1000	660	-8
ANID_00966.1			GTAACGCCAGGGTTTTCCCAGTCACGACGGAGGGTACCAACAAGGTAGT	ATCCACTTAACGTTACTGAAATCCTACGTATCGTCAGCGACT	1000	690	-22	CTCCTTCAATATCATCTTCTGTCTAGTGAGCTCAATTGGTGGC	GCGGATAACAATTTCACACAGGAAACAGCGTGCAACTTACACGCTAGAC	1000	883	-3
ANID_00969.1			GTAACGCCAGGGTTTTCCCAGTCACGACGGTAGGTACCGTCGCAGTTAT	ATCCACTTAACGTTACTGAAATCCCATAGTGTAGATTGCCCG	1000	969	-3	CTCCTTCAATATCATCTTCTGTCCTCGCACTTGACCTTACTC	GCGGATAACAATTTCACACAGGAAACAGCTACCCTTCCTAGAGATCAGC	1000	959	-24
ANID_00970.1			GTAACGCCAGGGTTTTCCCAGTCACGACGCTGAAACTACTAGTGGGCGT	ATCCACTTAACGTTACTGAAATCGCCTCGATAACTCCATAGC	1000	854	-29	CTCCTTCAATATCATCTTCTGTCGTAGTTCGAGTCACTTGGTG	GCGGATAACAATTTCACACAGGAAACAGCGTCCATTACGGAGAGTCTTG	1000	926	-4
ANID_00971.1			GTAACGCCAGGGTTTTCCCAGTCACGACGCTACTCCCCGAGAGAGTTT	ATCCACTTAACGTTACTGAAATCAGTGTAGGTGCTGGCCAAGT	1000	706	-26	CTCCTTCAATATCATCTTCTGTCAGGCCTTGCTAGAGCATAC	GCGGATAACAATTTCACACAGGAAACAGCGACCTGATGTGCTCAGTAGA	1000	609	-29
ANID_00972.1			GTAACGCCAGGGTTTTCCCAGTCACGACGGGGCTACAGGTTGTAGAGAT	ATCCACTTAACGTTACTGAAATCCTCATCTTCGGGTCTGACA	1000	652	7	CTCCTTCAATATCATCTTCTGTCAGGGGAGATGGTGACTTTC	GCGGATAACAATTTCACACAGGAAACAGCGGAGAGAGTTCTGTCTGGTT	1000	693	-39
ANID_00973.1			GTAACGCCAGGGTTTTCCCAGTCACGACGGTCATCCTCACACCTAAACC	ATCCACTTAACGTTACTGAAATCACGTTCCCTAAGCTTTGCAG	1000	889	-24	CTCCTTCAATATCATCTTCTGTCCAAAGAGGGCTGATCTGCAT	GCGGATAACAATTTCACACAGGAAACAGCTCAGGACAGTACTCCAACTC	1000	651	8
ANID_00976.1			GTAACGCCAGGGTTTTCCCAGTCACGACGGAGTCACTGTCAGGTCAAGA	ATCCACTTAACGTTACTGAAATCCATCTTGAGGGAACCAACAC	1000	956	-2	CTCCTTCAATATCATCTTCTGTCGACGTTGACGACTAATGGC	GCGGATAACAATTTCACACAGGAAACAGCTCAGAGCGATGTAGAGAGTG	1000	969	10
ANID_00977.1			GTAACGCCAGGGTTTTCCCAGTCACGACGGAAGACGTAGCAGTTCAGC	ATCCACTTAACGTTACTGAAATCGAGCATCCTGGGAATGAGG	1000	987	-21	CTCCTTCAATATCATCTTCTGTCGATCAGTGGCAATGACTAGG	GCGGATAACAATTTCACACAGGAAACAGCGTAGTGGGAGGAGAGGAAG	1000	845	-19
ANID_00978.1			GTAACGCCAGGGTTTTCCCAGTCACGACGGTAGTCTCCCCCATAGTCAC	ATCCACTTAACGTTACTGAAATCAGGCTTTAAGGAAGAGCGAG	1000	822	10	CTCCTTCAATATCATCTTCTGTCGATCTGACCTGAATGCGTG	GCGGATAACAATTTCACACAGGAAACAGCGAAATCTCTCTACCAGTCCG	1000	682	-2
ANID_00979.1			GTAACGCCAGGGTTTTCCCAGTCACGACGGCCTGTCAGTCAGATAGTCA	ATCCACTTAACGTTACTGAAATCCTGAGGAATCGTCTGTACC	1000	945	-29	CTCCTTCAATATCATCTTCTGTCCTCACTTTCTCTGAATGCGG	GCGGATAACAATTTCACACAGGAAACAGCGTACCAGCAACAGCTATGAG	1000	885	-14
ANID_00980.1			GTAACGCCAGGGTTTTCCCAGTCACGACGCGACGGTGTCTCTACTACTG	ATCCACTTAACGTTACTGAAATCGAAGAGAAGCAACCAGAAGG	1000	767	-29	CTCCTTCAATATCATCTTCTGTCCTTCAACTATGAACTCGGCG	GCGGATAACAATTTCACACAGGAAACAGCGCTGGTACTGTATCTGGTTG	1000	714	-12
ANID_00981.1			GTAACGCCAGGGTTTTCCCAGTCACGACGAGCAGGCGTCTAGTCTTAGT	ATCCACTTAACGTTACTGAAATCGAGGGCGAGATCGTACATT	1000	931	-17	CTCCTTCAATATCATCTTCTGTCGTTCTGGGCAACTCGAACTA	GCGGATAACAATTTCACACAGGAAACAGCAGGAGACTGAGAATAGCAGC	1000	824	-21
ANID_00982.1			GTAACGCCAGGGTTTTCCCAGTCACGACGCAGTCACTCGTCAGATCTTC	ATCCACTTAACGTTACTGAAATCCAATAGTACAGTCGCTGAGG	1000	719	46	CTCCTTCAATATCATCTTCTGTCAGCAGGCGTCTAGTCTTAGT	GCGGATAACAATTTCACACAGGAAACAGCGACGAGAGAGACGACAATG	1000	777	6
ANID_00983.1			GTAACGCCAGGGTTTTCCCAGTCACGACGCTACTGGTACATGCCATCAC	ATCCACTTAACGTTACTGAAATCGCCATTGTTGTGAGGAGTC	1000	659	-4	CTCCTTCAATATCATCTTCTGTCGGCCTCTAGTCAACTCTCAG	GCGGATAACAATTTCACACAGGAAACAGCGGCAACTCTTCCTATACCAC	1000	852	10
ANID_00984.1			GTAACGCCAGGGTTTTCCCAGTCACGACGGACCAGGTACAAACGATCC	ATCCACTTAACGTTACTGAAATCGATGTATGCGATGGTCGTC	1000	973	9	CTCCTTCAATATCATCTTCTGTCTAAGCCAGACTTTGGAGGTG	GCGGATAACAATTTCACACAGGAAACAGCCTTTACCTCAGACTCAACCC	1000	963	-28
ANID_00985.1			GTAACGCCAGGGTTTTCCCAGTCACGACGCCGGGTAACTATCTATGCAC	ATCCACTTAACGTTACTGAAATCGACGTCGAGGGTTGAATTTG	1000	622	1	CTCCTTCAATATCATCTTCTGTCGAAAGGAGTAAGTTGTGGCG	GCGGATAACAATTTCACACAGGAAACAGCGCTGGAGATATCCTCAGTCT	1000	959	-11
ANID_00986.1			GTAACGCCAGGGTTTTCCCAGTCACGACGGGTATACTCTAGCGGCATCT	ATCCACTTAACGTTACTGAAATCGCTACACATACTAAGCGCAC	1000	953	1	CTCCTTCAATATCATCTTCTGTCCCATAAGTCGTATCGTCTCC	GCGGATAACAATTTCACACAGGAAACAGCGGGTAAGTGTCCGTAGTCAT	1000	895	-25
ANID_00987.1			GTAACGCCAGGGTTTTCCCAGTCACGACGCCATAAGTCGTATCGTCTCC	ATCCACTTAACGTTACTGAAATCGGGGACATTGTTGTGGATG	1000	679	-7	CTCCTTCAATATCATCTTCTGTCGATGTGATGACGGAGAGAAC	GCGGATAACAATTTCACACAGGAAACAGCAGTTCTACCGACTCTTCCTG	1000	804	-24
ANID_00988.1			GTAACGCCAGGGTTTTCCCAGTCACGACGACCCTAGCATTACGACTCTG	ATCCACTTAACGTTACTGAAATCGAGGGTGTAGACATGATGG	1000	605	-13	CTCCTTCAATATCATCTTCTGTCGTTGAGCATTCTAGCCTGAG	GCGGATAACAATTTCACACAGGAAACAGCAGAGTGCTGGAGAAGTGTG	1000	732	-5
ANID_00990.1			GTAACGCCAGGGTTTTCCCAGTCACGACGGACTGAGGATGAGGTGAGA	ATCCACTTAACGTTACTGAAATCCATTACCACCACCTAAGCAG	1000	882	-72	CTCCTTCAATATCATCTTCTGTCCCTCTCAAATTCCCTAGGAC	GCGGATAACAATTTCACACAGGAAACAGCGTCTCGGGACTCCTAATCT	1000	692	-5
ANID_00991.1			GTAACGCCAGGGTTTTCCCAGTCACGACGTAGATCTCAGCCTGACAAGG	ATCCACTTAACGTTACTGAAATCCACTTGTCATAGGAGGCAC	1000	625	-9	CTCCTTCAATATCATCTTCTGTCGTCCTTGCTGAGGTTTTTGC	GCGGATAACAATTTCACACAGGAAACAGCTACTTACTGTGGAGAGCAGC	1000	926	-30
ANID_00992.1			GTAACGCCAGGGTTTTCCCAGTCACGACGTCTCGTACGTCAGAACTCTC	ATCCACTTAACGTTACTGAAATCACGATGACCTTCCTTGGAC	1000	752	-22	CTCCTTCAATATCATCTTCTGTCGAGAGATATCTGGGTCGTC	GCGGATAACAATTTCACACAGGAAACAGCACAAGAGGTACAGGATCGTC	1000	998	-75
ANID_00993.1			GTAACGCCAGGGTTTTCCCAGTCACGACGGACTCCAGAGATCAGAGGAA	ATCCACTTAACGTTACTGAAATCAGGAACGCTTGATTAGGGAG	1000	839	10	CTCCTTCAATATCATCTTCTGTCCCCAAGGCTTCTCGTATTTC	GCGGATAACAATTTCACACAGGAAACAGCGCCGAAGGATAGATATGGTC	1000	774	8
ANID_00995.1			GTAACGCCAGGGTTTTCCCAGTCACGACGAACACTCGGGCTACTTACTC	ATCCACTTAACGTTACTGAAATCCAGTATCAGTGAAGAGGGAC	1000	790	-21	CTCCTTCAATATCATCTTCTGTCCATAGGCAGCTCAGTGAATG	GCGGATAACAATTTCACACAGGAAACAGCCTTCAGGAAGAACCACTCTC	1000	964	-5
ANID_00996.1			GTAACGCCAGGGTTTTCCCAGTCACGACGAAGAGGCTAGGGTAGTGATG	ATCCACTTAACGTTACTGAAATCGAAGGTGTAGCCATGACTGT	1000	627	-13	CTCCTTCAATATCATCTTCTGTCACGAGATCGTCACTCTAGTC	GCGGATAACAATTTCACACAGGAAACAGCCGAAGCTCTACAGGATGTC	1000	964	-29
ANID_00997.1			GTAACGCCAGGGTTTTCCCAGTCACGACGGGGTAGAGATGCGACTAAAG	ATCCACTTAACGTTACTGAAATCCCTCTCGTGCTGTTTGCTAT	1000	984	-1	CTCCTTCAATATCATCTTCTGTCGGATCTTGTACAGTATGGGC	GCGGATAACAATTTCACACAGGAAACAGCGCTACACTTGATGGTAAGCC	1000	786	-21
ANID_00998.1			GTAACGCCAGGGTTTTCCCAGTCACGACGGAGACCTCCAATCTTCTGTC	ATCCACTTAACGTTACTGAAATCGACATGTTGAGTCAAGCAGC	1000	837	-49	CTCCTTCAATATCATCTTCTGTCCACCTGCAGATCAACTGAC	GCGGATAACAATTTCACACAGGAAACAGCGGTTGCAAGAGAGAGGATAG	1000	787	-18
ANID_00999.1			GTAACGCCAGGGTTTTCCCAGTCACGACGTGTATGGCTCTAGTCGTAGC	ATCCACTTAACGTTACTGAAATCCATCTTGTCGGCTTTCTGG	1000	938	-2	CTCCTTCAATATCATCTTCTGTCGTTAACTTTGGGCCTGTCCT	GCGGATAACAATTTCACACAGGAAACAGCACTCGTTGCCTCATACTAGC	1000	831	10
ANID_01001.1			GTAACGCCAGGGTTTTCCCAGTCACGACGCTGAGGGGTAGAGGTATTTG	ATCCACTTAACGTTACTGAAATCGAATGAGGAGGCAGGAGAG	1000	696	11	CTCCTTCAATATCATCTTCTGTCTATGGCGGGTATCAAGTAGG	GCGGATAACAATTTCACACAGGAAACAGCTCAGAGGACTACACATGAGG	1000	751	-19
ANID_01002.1			GTAACGCCAGGGTTTTCCCAGTCACGACGGGGCGACTTAGTATAACAGC	ATCCACTTAACGTTACTGAAATCGTAGAAGTGGGCGATGTCC	1000	973	-29	CTCCTTCAATATCATCTTCTGTCGTAAGTCTTGATTCCCCAGC	GCGGATAACAATTTCACACAGGAAACAGCGGCCGTTACTATCTTCACTC	1000	955	-4
ANID_01003.1	Fail	5' flank fail	GTAACGCCAGGGTTTTCCCAGTCACGACGGCTAGTAGAGCCCAAAGGAT	ATCCACTTAACGTTACTGAAATCGACAGTACCCCAAAGTCAAC	1000	670	4	CTCCTTCAATATCATCTTCTGTCGCCTGTAAGGGATTCAGTC	GCGGATAACAATTTCACACAGGAAACAGCGGAAGACTCTCTCATAACGG	1000	915	-8
ANID_01003.1			GTAACGCCAGGGTTTTCCCAGTCACGACGGCTAGTAGAGCCCAAAGGAT	ATCCACTTAACGTTACTGAAATCGACAGTACCCCAAAGTCAAC	1000	670	4	CTCCTTCAATATCATCTTCTGTCGCCTGTAAGGGATTCAGTC	GCGGATAACAATTTCACACAGGAAACAGCGGAAGACTCTCTCATAACGG	1000	915	-8
ANID_01004.1			GTAACGCCAGGGTTTTCCCAGTCACGACGCTGTAGCTCCAGACTCACTG	ATCCACTTAACGTTACTGAAATCGAGCTTGGGCTTCTTTCTTG	1000	733	-26	CTCCTTCAATATCATCTTCTGTCGACGGCGACAGAATTGAAGT	GCGGATAACAATTTCACACAGGAAACAGCAAGATCACGACTGACCCTAC	1000	769	-17
ANID_01005.1			GTAACGCCAGGGTTTTCCCAGTCACGACGCCGTTATGAGAGAGTCTTCC	ATCCACTTAACGTTACTGAAATCCCGCGCCATAGTCTTGATA	1000	699	-24	CTCCTTCAATATCATCTTCTGTCTTACTAGTCTACAGTGGCCG	GCGGATAACAATTTCACACAGGAAACAGCATGACCACAGCCCTAGATAC	1000	777	-7
ANID_01006.1			GTAACGCCAGGGTTTTCCCAGTCACGACGCTATGAGACACGATCGAGAG	ATCCACTTAACGTTACTGAAATCCTTGTGTGACGGTTGTAGAC	1000	726	-21	CTCCTTCAATATCATCTTCTGTCTACTTCTAGACGGGTTCGC	GCGGATAACAATTTCACACAGGAAACAGCGGAAGTACGACCAACTCTTC	1000	943	-9
ANID_01007.1			GTAACGCCAGGGTTTTCCCAGTCACGACGCTCTCGATCGTGTCTCATAG	ATCCACTTAACGTTACTGAAATCAGTGACAGTCTCACCGTTC	1000	623	-41	CTCCTTCAATATCATCTTCTGTCACTCGAATCGGTAACAGTCC	GCGGATAACAATTTCACACAGGAAACAGCGGCAGTAATCTATCAGGGTC	1000	976	7
ANID_01008.1	Fail	5' flank fail	GTAACGCCAGGGTTTTCCCAGTCACGACGGAACTTACAGTTCCGAGGAG	ATCCACTTAACGTTACTGAAATCGCGAAGTCCATCTCTTCAAC	1000	948	-10	CTCCTTCAATATCATCTTCTGTCAGATGAGGGAGTAGTTGACC	GCGGATAACAATTTCACACAGGAAACAGCCTCTAAGACTTTCCACCACC	1000	797	-14
ANID_01008.1	Fail	Both flanks fail	GTAACGCCAGGGTTTTCCCAGTCACGACGGAACTTACAGTTCCGAGGAG	ATCCACTTAACGTTACTGAAATCGCGAAGTCCATCTCTTCAAC	1000	948	-10	CTCCTTCAATATCATCTTCTGTCAGATGAGGGAGTAGTTGACC	GCGGATAACAATTTCACACAGGAAACAGCCTCTAAGACTTTCCACCACC	1000	797	-14
ANID_01009.1			GTAACGCCAGGGTTTTCCCAGTCACGACGCTAAGAAACTCCTCCTCTCG	ATCCACTTAACGTTACTGAAATCGAAGGCTTGAGGTGCACAAT	1000	835	-40	CTCCTTCAATATCATCTTCTGTCTAGAGGAGGTGTTCTACACG	GCGGATAACAATTTCACACAGGAAACAGCCTCTAGTGAGTCTCTGGCCT	1000	889	-26
ANID_01010.1			GTAACGCCAGGGTTTTCCCAGTCACGACGCTGCTGCTTATAGCTGACAC	ATCCACTTAACGTTACTGAAATCAGGAGCCACAGATTGAGTC	1000	899	-39	CTCCTTCAATATCATCTTCTGTCGGAGGCTCTGAGTGATGTA	GCGGATAACAATTTCACACAGGAAACAGCCTAATACTCCCCGAACTGAG	1000	948	-15
ANID_01011.1			GTAACGCCAGGGTTTTCCCAGTCACGACGCAGACTCCTTCAGCTTCTTC	ATCCACTTAACGTTACTGAAATCGCCCCATAGTGACTGTAGTT	1000	880	2	CTCCTTCAATATCATCTTCTGTCACTTGCAGCGCTTCTTGAC	GCGGATAACAATTTCACACAGGAAACAGCGAAGAGAAGTCGATACTGGC	1000	638	-28
ANID_01012.1			GTAACGCCAGGGTTTTCCCAGTCACGACGGCTCCCTAGGAAGTTGAGTA	ATCCACTTAACGTTACTGAAATCGGCTTTCTGTCATAGCGAAG	1000	972	-12	CTCCTTCAATATCATCTTCTGTCAAGCCAAGCTTTGAGAGCC	GCGGATAACAATTTCACACAGGAAACAGCCATAGTAGTCGGTCTTTCCC	1000	607	-14
ANID_01013.1			GTAACGCCAGGGTTTTCCCAGTCACGACGGAAGAAGCTGAAGGAGTCTG	ATCCACTTAACGTTACTGAAATCGCCTTGCAGAGAGATCAAG	1000	648	11	CTCCTTCAATATCATCTTCTGTCGTCCACAATATAGGGCTTGC	GCGGATAACAATTTCACACAGGAAACAGCCTAGTGGAGTAGCAAACGAC	1000	728	-4
ANID_01014.1			GTAACGCCAGGGTTTTCCCAGTCACGACGATAACATCCCTCTACTCCCG	ATCCACTTAACGTTACTGAAATCGTGAGATAGCTGAAGTGCC	1000	926	-18	CTCCTTCAATATCATCTTCTGTCACGTAGATAGTGTGGTGCTC	GCGGATAACAATTTCACACAGGAAACAGCACTACTCTGCTCTTCTCGCT	1000	637	-6
ANID_01015.1			GTAACGCCAGGGTTTTCCCAGTCACGACGGGCTTCTGATATCCAGTCTC	ATCCACTTAACGTTACTGAAATCCTCAGACATGGTGCCGATA	1000	949	-8	CTCCTTCAATATCATCTTCTGTCGTTCCAGGAAGTTGTGCTTC	GCGGATAACAATTTCACACAGGAAACAGCGTCATATACCCAGACGGAGT	1000	758	-28
ANID_01016.1			GTAACGCCAGGGTTTTCCCAGTCACGACGCTGATCCTACCGTTCTACG	ATCCACTTAACGTTACTGAAATCCTGAACTGAAACACGACCC	1000	861	-21	CTCCTTCAATATCATCTTCTGTCGTAAACGACAACTGAGTCGC	GCGGATAACAATTTCACACAGGAAACAGCCGGTCAGTCAATCTAGTCAG	1000	715	-4
ANID_01017.1			GTAACGCCAGGGTTTTCCCAGTCACGACGAGTAGCATGGAGCCTAGAAC	ATCCACTTAACGTTACTGAAATCCTGGGCACGTACAAATTCC	1000	761	-23	CTCCTTCAATATCATCTTCTGTCCTCAACCAGCAAGGTTTCC	GCGGATAACAATTTCACACAGGAAACAGCGTAGTGACCAGTCATTCTCG	1000	989	-24
ANID_01018.1			GTAACGCCAGGGTTTTCCCAGTCACGACGCTGGTAGCAGTATAAGCACG	ATCCACTTAACGTTACTGAAATCGACATGGTGTTGCATCCAG	1000	616	-4	CTCCTTCAATATCATCTTCTGTCGAGCCGCCATTAAAGTGAAC	GCGGATAACAATTTCACACAGGAAACAGCGTCTTCTTGCCTTGTCTACC	1000	937	-18
ANID_01019.1			GTAACGCCAGGGTTTTCCCAGTCACGACGTAGTCGAGTGGAAGTGTGTC	ATCCACTTAACGTTACTGAAATCGATAAAGACTGACGCGACC	1000	840	5	CTCCTTCAATATCATCTTCTGTCCTATGGTCGTTTCGCTTGG	GCGGATAACAATTTCACACAGGAAACAGCCTCAAGGGAGGAGTCTATTC	1000	678	26
ANID_01020.1			GTAACGCCAGGGTTTTCCCAGTCACGACGCTTCCAGAGTATGAGGCAG	ATCCACTTAACGTTACTGAAATCTAGTGATTTGGACGGTGCAG	1000	673	7	CTCCTTCAATATCATCTTCTGTCGTCGAGCGTATTACTCGATG	GCGGATAACAATTTCACACAGGAAACAGCGACGAAGACACAGAAGATCC	1000	997	0
ANID_01021.1			GTAACGCCAGGGTTTTCCCAGTCACGACGCTAGGATAGACCGCTCCTT	ATCCACTTAACGTTACTGAAATCCTCAATGTGCCTTAGAGCG	1000	665	11	CTCCTTCAATATCATCTTCTGTCATAGACGATAACCACCACCC	GCGGATAACAATTTCACACAGGAAACAGCGACACACTTCCACTCGACTA	1000	713	-4
ANID_01022.1			GTAACGCCAGGGTTTTCCCAGTCACGACGCTGAGAGGGACTTGTTTACC	ATCCACTTAACGTTACTGAAATCCACTCATACCTTTGCCTGTC	1000	747	-15	CTCCTTCAATATCATCTTCTGTCGATAGCGAGAAGACGACTG	GCGGATAACAATTTCACACAGGAAACAGCGTACTTGGCCTTATCCTCAG	1000	889	-36
ANID_01023.1			GTAACGCCAGGGTTTTCCCAGTCACGACGATACTCTGGACTCGTGGAAC	ATCCACTTAACGTTACTGAAATCGACTTCCCACTGCTCTATCT	1000	669	-32	CTCCTTCAATATCATCTTCTGTCGCGTCTCGGTAGTCTCATA	GCGGATAACAATTTCACACAGGAAACAGCATCTTCCTCCTTAGTACCCG	1000	878	-12
ANID_01024.1			GTAACGCCAGGGTTTTCCCAGTCACGACGGCAAGCACTACTACACCACT	ATCCACTTAACGTTACTGAAATCGTCCATCGTTTCCAGTCTC	1000	986	-27	CTCCTTCAATATCATCTTCTGTCCTGTGGAGACGAAGAGAGAT	GCGGATAACAATTTCACACAGGAAACAGCGGAGTATAAGGAACGTGAGC	1000	602	-56
ANID_01025.1			GTAACGCCAGGGTTTTCCCAGTCACGACGGTATTTCCTCGTCGACTCTC	ATCCACTTAACGTTACTGAAATCAGCGTTCCACCTCAAAGAG	1000	737	3	CTCCTTCAATATCATCTTCTGTCCTAATCGCCGACTACCTTAG	GCGGATAACAATTTCACACAGGAAACAGCCGACAGTACCCTGACTTACA	1000	697	-4
ANID_01026.1			GTAACGCCAGGGTTTTCCCAGTCACGACGCCTCAAGATCTAGAAGACGG	ATCCACTTAACGTTACTGAAATCGATGAAGGACGCGACATAGT	1000	902	-16	CTCCTTCAATATCATCTTCTGTCAGAGGCTGGAGGATGATAC	GCGGATAACAATTTCACACAGGAAACAGCCTAATCGCCGACTACCTTAG	1000	829	-26
ANID_01027.1			GTAACGCCAGGGTTTTCCCAGTCACGACGTGGGCTATAGAGGAGGTTAC	ATCCACTTAACGTTACTGAAATCTACCACTTTCTCCAGCTCC	1000	902	10	CTCCTTCAATATCATCTTCTGTCGATGAGTATCGTCATCGTGG	GCGGATAACAATTTCACACAGGAAACAGCAGTATACCTTCTCTGTCGGG	1000	814	-27
ANID_01028.1			GTAACGCCAGGGTTTTCCCAGTCACGACGGTCATCTCTCCTTCCACTCT	ATCCACTTAACGTTACTGAAATCGACTCTCCATCTTGTCTTCC	1000	613	-9	CTCCTTCAATATCATCTTCTGTCCCTAGAGCGCGTGAAGTTAT	GCGGATAACAATTTCACACAGGAAACAGCCTCTCTAGAGGTGCTGAACA	1000	797	5
ANID_01029.1			GTAACGCCAGGGTTTTCCCAGTCACGACGCTGTAGGCCTAATCAAGCTC	ATCCACTTAACGTTACTGAAATCGCGACCTGTACATCAAAGTC	1000	920	-70	CTCCTTCAATATCATCTTCTGTCCAGGATACGAGGTGGTATTG	GCGGATAACAATTTCACACAGGAAACAGCGACTCTCCATCTTGTCTTCC	1000	895	-27
ANID_01030.1			GTAACGCCAGGGTTTTCCCAGTCACGACGATCGACTAGAGTAAGCGAGG	ATCCACTTAACGTTACTGAAATCATAACGAGGTCCAGGTGAC	1000	859	-1	CTCCTTCAATATCATCTTCTGTCGAACAGGACCGAAGAGAATG	GCGGATAACAATTTCACACAGGAAACAGCAGCTCTAACTAGCGATGGAG	1000	614	46
ANID_01031.1	PCR fail		GTAACGCCAGGGTTTTCCCAGTCACGACGTCTGACCAGTTGGAGTAGG	ATCCACTTAACGTTACTGAAATCCTGGATTCGGGATGTAGAC	1000	805	6	CTCCTTCAATATCATCTTCTGTCCTACAAGCAGATGCTAGGC	GCGGATAACAATTTCACACAGGAAACAGCCCTGAGAAGCTAACCACCT	1000	894	8
ANID_01032.1			GTAACGCCAGGGTTTTCCCAGTCACGACGGGTACCAGTAGGGCTGTATG	ATCCACTTAACGTTACTGAAATCGTTGCTGTTGATAGACTGCG	1000	610	-51	CTCCTTCAATATCATCTTCTGTCCCTATTGAGATTACAGCCACGG	GCGGATAACAATTTCACACAGGAAACAGCGTTGAGGGAGAACTACCTTG	1000	784	6
ANID_01033.1			GTAACGCCAGGGTTTTCCCAGTCACGACGCATAGACAGACGTCACATCC	ATCCACTTAACGTTACTGAAATCGTCTGCCATCCTGTTTAGAG	1000	830	-8	CTCCTTCAATATCATCTTCTGTCCGTGCTGTAGTGAAGGTCTA	GCGGATAACAATTTCACACAGGAAACAGCGGGGAAGTAGGGCTAATACT	1000	671	-21
ANID_01034.1			GTAACGCCAGGGTTTTCCCAGTCACGACGCGTGCTGTAGTGAAGGTCTA	ATCCACTTAACGTTACTGAAATCGTAGGAGGGTAGGAGGGTAG	1000	860	10	CTCCTTCAATATCATCTTCTGTCGAAGGATATGGGCTACCTC	GCGGATAACAATTTCACACAGGAAACAGCCAGCAAGGAACAGTGTAGAG	1000	867	-25
ANID_01035.1			GTAACGCCAGGGTTTTCCCAGTCACGACGTCAGTGGCTAACTACAGTGG	ATCCACTTAACGTTACTGAAATCGTGATTGGGCTGATTAGGAC	1000	706	7	CTCCTTCAATATCATCTTCTGTCCTATTCCGAGGTTCTAGGGT	GCGGATAACAATTTCACACAGGAAACAGCGACTGGTATAAAGTCAGCCC	1000	995	-17
ANID_01036.1			GTAACGCCAGGGTTTTCCCAGTCACGACGCTCTAGCTAGGACAGGATCG	ATCCACTTAACGTTACTGAAATCGTATGTGGGCTCGGAAGAT	1000	901	-29	CTCCTTCAATATCATCTTCTGTCGTCGTTGTTGCTTGAGCTG	GCGGATAACAATTTCACACAGGAAACAGCGCTGAGGTTAACCAGTCATC	1000	708	-15
ANID_01037.1			GTAACGCCAGGGTTTTCCCAGTCACGACGGTAGGGATAGTATGGCAAGG	ATCCACTTAACGTTACTGAAATCATGGATAGGAGAGGGAGGT	1000	911	-28	CTCCTTCAATATCATCTTCTGTCGTCCGTCCGTACTTAGAAAG	GCGGATAACAATTTCACACAGGAAACAGCCCTAGCTAGAGCTGATGGTT	1000	617	8
ANID_01038.1			GTAACGCCAGGGTTTTCCCAGTCACGACGCGAGAACCACTAGTGAACAG	ATCCACTTAACGTTACTGAAATCCTGGGGTAGAGAGTCCATAA	1000	930	-17	CTCCTTCAATATCATCTTCTGTCCTCGACCCCTGATGTAAAAC	GCGGATAACAATTTCACACAGGAAACAGCAGCGAGCATAAGCCTACTAC	1000	781	2
ANID_01039.1			GTAACGCCAGGGTTTTCCCAGTCACGACGGATACTAGGCGCAGAAACTC	ATCCACTTAACGTTACTGAAATCGTAGGAGACGAAGTAGAGCC	1000	865	-22	CTCCTTCAATATCATCTTCTGTCCCTTAAGAACCGCTCTACAC	GCGGATAACAATTTCACACAGGAAACAGCGAGAGGATAATACCGGTGAC	1000	676	-46
ANID_01041.1			GTAACGCCAGGGTTTTCCCAGTCACGACGCAACACCTCCTCTTAGTTCC	ATCCACTTAACGTTACTGAAATCATGCAAGGGTTGGTGGTAG	1000	708	9	CTCCTTCAATATCATCTTCTGTCTTCCCTCCACTAAGCTACTC	GCGGATAACAATTTCACACAGGAAACAGCGACACACAGGACTGGTCTAA	1000	813	-13
ANID_01042.1			GTAACGCCAGGGTTTTCCCAGTCACGACGGCGTCTGTGAGGTACTGTT	ATCCACTTAACGTTACTGAAATCGTTATGCTGCTGTGTTGCTG	1000	736	9	CTCCTTCAATATCATCTTCTGTCGTAGCAAAGGAGGACGAGT	GCGGATAACAATTTCACACAGGAAACAGCCACTTACACCTCCACCTACA	1000	604	5
ANID_01043.1			GTAACGCCAGGGTTTTCCCAGTCACGACGTTAGACCAGTCCTGTGTGTC	ATCCACTTAACGTTACTGAAATCTTCACGAGATCTCTGCTCG	1000	963	1	CTCCTTCAATATCATCTTCTGTCCTCACGCCATCGTATATCAG	GCGGATAACAATTTCACACAGGAAACAGCGTATACTGCATCGAGACGAC	1000	740	-23
ANID_01045.1	PCR fail		GTAACGCCAGGGTTTTCCCAGTCACGACGGTCTCTAACAGGCCACTTG	ATCCACTTAACGTTACTGAAATCGACAAAACAAGACGCTGAGG	1000	758	-2	CTCCTTCAATATCATCTTCTGTCGTCGACACCAAGGAGTAATG	GCGGATAACAATTTCACACAGGAAACAGCCTGTATTTCTCCCGAGTACC	1000	933	-18
ANID_01046.1			GTAACGCCAGGGTTTTCCCAGTCACGACGGACTCCTTCAAGACACACAG	ATCCACTTAACGTTACTGAAATCGTTAGCGACCCCGTAGTAT	1000	722	-31	CTCCTTCAATATCATCTTCTGTCGCCTGAGAATAGTGTTGAGG	GCGGATAACAATTTCACACAGGAAACAGCGTGAATAGATGGTAGGAGGG	1000	997	-6
ANID_01047.1			GTAACGCCAGGGTTTTCCCAGTCACGACGCTCGAATACAGAAGTCTCCC	ATCCACTTAACGTTACTGAAATCCGATCCACTTCCAGGATTC	1000	879	-23	CTCCTTCAATATCATCTTCTGTCCATGTGGATAGACTGTCGG	GCGGATAACAATTTCACACAGGAAACAGCCTCAGACTGGTGTTGTCAGT	1000	729	-64
ANID_01048.1			GTAACGCCAGGGTTTTCCCAGTCACGACGCGTCTACAGCAGAGTACCAT	ATCCACTTAACGTTACTGAAATCGAGCCAGTGTAGCCTTCTTA	1000	618	-24	CTCCTTCAATATCATCTTCTGTCCGGTCGTCAATACGAGTAG	GCGGATAACAATTTCACACAGGAAACAGCGGAGGAGCTCTGATAGGTAA	1000	609	-19
ANID_01049.1			GTAACGCCAGGGTTTTCCCAGTCACGACGGACAGGTCTCTACATCGACA	ATCCACTTAACGTTACTGAAATCTACTTCGTGTTCTGAGGAGC	1000	746	9	CTCCTTCAATATCATCTTCTGTCGAGGAGAAGAGGGATGGTT	GCGGATAACAATTTCACACAGGAAACAGCGAGGAACGATCTGTGACTCT	1000	738	-27
ANID_01052.1	Fail	3' flank fail	GTAACGCCAGGGTTTTCCCAGTCACGACGGGCCTGAATCTCACTAGTCT	ATCCACTTAACGTTACTGAAATCGTCCCTTTAGGGAGAGAAG	1000	866	11	CTCCTTCAATATCATCTTCTGTCCCCGAGCTTGATATCGTTC	GCGGATAACAATTTCACACAGGAAACAGCGCCTGATACTTCAGAGAAGG	1000	951	-4
ANID_01052.1			GTAACGCCAGGGTTTTCCCAGTCACGACGGGCCTGAATCTCACTAGTCT	ATCCACTTAACGTTACTGAAATCGTCCCTTTAGGGAGAGAAG	1000	866	11	CTCCTTCAATATCATCTTCTGTCCCCGAGCTTGATATCGTTC	GCGGATAACAATTTCACACAGGAAACAGCGCCTGATACTTCAGAGAAGG	1000	951	-4
ANID_01053.1	Fail	3' flank fail	GTAACGCCAGGGTTTTCCCAGTCACGACGGAGGTCCTTTCTTACACTGG	ATCCACTTAACGTTACTGAAATCAGAGGCTGAAGCAGAAGAC	1000	651	-20	CTCCTTCAATATCATCTTCTGTCGCCTGAGGAGTTTTTCTGAC	GCGGATAACAATTTCACACAGGAAACAGCCCCTCACTGAAGGATAAGAC	1000	996	-19
ANID_01053.1			GTAACGCCAGGGTTTTCCCAGTCACGACGGAGGTCCTTTCTTACACTGG	ATCCACTTAACGTTACTGAAATCAGAGGCTGAAGCAGAAGAC	1000	651	-20	CTCCTTCAATATCATCTTCTGTCGCCTGAGGAGTTTTTCTGAC	GCGGATAACAATTTCACACAGGAAACAGCCCCTCACTGAAGGATAAGAC	1000	996	-19
ANID_01054.1	Fail	3' flank fail	GTAACGCCAGGGTTTTCCCAGTCACGACGGACGAATACCTTCCAGAGTC	ATCCACTTAACGTTACTGAAATCGGCTCATCTTGAGGATTGTG	1000	719	-6	CTCCTTCAATATCATCTTCTGTCCTGGTGTTCAAGGGTAGTC	GCGGATAACAATTTCACACAGGAAACAGCTCCGTCACTCCAGTTCTAC	1000	649	-75
ANID_01054.1			GTAACGCCAGGGTTTTCCCAGTCACGACGGACGAATACCTTCCAGAGTC	ATCCACTTAACGTTACTGAAATCGGCTCATCTTGAGGATTGTG	1000	719	-6	CTCCTTCAATATCATCTTCTGTCCTGGTGTTCAAGGGTAGTC	GCGGATAACAATTTCACACAGGAAACAGCTCCGTCACTCCAGTTCTAC	1000	649	-75
ANID_01055.1	PCR fail		GTAACGCCAGGGTTTTCCCAGTCACGACGTGTGTCCCTCATACTGTAGC	ATCCACTTAACGTTACTGAAATCGAGACAGAGAGGTCGAAGAG	1000	709	3	CTCCTTCAATATCATCTTCTGTCGCAACATGTCGCAGTCAAC	GCGGATAACAATTTCACACAGGAAACAGCAGAGAAGCTTCAGAGTGAGG	1000	670	-41
ANID_01056.1			GTAACGCCAGGGTTTTCCCAGTCACGACGTCAGACTGTACTCACCCCTA	ATCCACTTAACGTTACTGAAATCGCACGTAGTCTGGAAGAAGT	1000	839	-44	CTCCTTCAATATCATCTTCTGTCGAGCTAGCAGAGTTACTGGA	GCGGATAACAATTTCACACAGGAAACAGCTCTGGAGTACTCACATACGG	1000	615	-30
ANID_01057.1			GTAACGCCAGGGTTTTCCCAGTCACGACGGTCTCTGAAACCTGATGACC	ATCCACTTAACGTTACTGAAATCGCCTGCATGCTGAATAGTCT	1000	628	-7	CTCCTTCAATATCATCTTCTGTCGCTAATCTGTGAGGAAGGG	GCGGATAACAATTTCACACAGGAAACAGCGATTCTCGAGGTTGTAGGTC	1000	898	-43
ANID_01058.1			GTAACGCCAGGGTTTTCCCAGTCACGACGGTACTCTTCTCGTGGCTTCT	ATCCACTTAACGTTACTGAAATCGAATACTTCATGACGGACGG	1000	703	-10	CTCCTTCAATATCATCTTCTGTCCTGGAGCTATATGCACTCAC	GCGGATAACAATTTCACACAGGAAACAGCCGGAGACTTCTACTCTGTAGG	1000	995	2
ANID_01059.1			GTAACGCCAGGGTTTTCCCAGTCACGACGGAACTCCGAACCTAGCTCT	ATCCACTTAACGTTACTGAAATCGAGCTTCCATCGTCAATCC	1000	632	-9	CTCCTTCAATATCATCTTCTGTCGGCAAGAAGCTACGGTTGA	GCGGATAACAATTTCACACAGGAAACAGCCTCCTAGCAAGCTGTATCTG	1000	962	-30
ANID_01060.1	Fail	Both flanks fail	GTAACGCCAGGGTTTTCCCAGTCACGACGCTACCGACTGGATTATCCTC	ATCCACTTAACGTTACTGAAATCCAGCCATCGCTATGAAGAGT	1000	610	-6	CTCCTTCAATATCATCTTCTGTCGCTCTTAGCCCTTGACTATG	GCGGATAACAATTTCACACAGGAAACAGCGAGGAGGATGACAAGTGTG	1000	676	-15
ANID_01061.1			GTAACGCCAGGGTTTTCCCAGTCACGACGCACACTTGTCATCCTCCTC	ATCCACTTAACGTTACTGAAATCGGTGGCGAGTTATCTCGTAT	1000	870	16	CTCCTTCAATATCATCTTCTGTCCCGTAAGGAGTTGACTGAAG	GCGGATAACAATTTCACACAGGAAACAGCCATAGGAAGACTGAGACGTG	1000	888	44
ANID_01062.1			GTAACGCCAGGGTTTTCCCAGTCACGACGGTGGATCAGCTTCAGGATAC	ATCCACTTAACGTTACTGAAATCACCCACAGAGTCCGACATT	1000	704	-17	CTCCTTCAATATCATCTTCTGTCGACACAGGAGAGAGAGATCC	GCGGATAACAATTTCACACAGGAAACAGCCCTCTACCCAGATTCAGAAG	1000	906	53
ANID_01063.1			GTAACGCCAGGGTTTTCCCAGTCACGACGCTGAGGTTGTGAAGTCGTAG	ATCCACTTAACGTTACTGAAATCACATACTGGGGATCCCTGC	1000	711	-25	CTCCTTCAATATCATCTTCTGTCGTCCGCAATACTAACCAACC	GCGGATAACAATTTCACACAGGAAACAGCGCAACCACTACGGTAAAGAC	1000	979	-14
ANID_01064.1			GTAACGCCAGGGTTTTCCCAGTCACGACGGTTATTCTCGAGACACTCCC	ATCCACTTAACGTTACTGAAATCCAGCAGCTCGCAAAGTAGG	1000	824	-7	CTCCTTCAATATCATCTTCTGTCGACCAAGTCGCTCAGTTAG	GCGGATAACAATTTCACACAGGAAACAGCGAGATGGTCTGAGTAGGAGC	1000	932	-19
ANID_01065.1			GTAACGCCAGGGTTTTCCCAGTCACGACGGCAGGTAGGAGCAGTAAAGT	ATCCACTTAACGTTACTGAAATCGAGATGGTCTGAGTAGGAGC	1000	620	-38	CTCCTTCAATATCATCTTCTGTCCGCGAACTGTCGACTGAATA	GCGGATAACAATTTCACACAGGAAACAGCCAACTTAGAGTCCGCCTTAG	1000	973	4
ANID_01066.1			GTAACGCCAGGGTTTTCCCAGTCACGACGCTACTAGCTGAGTGGACACG	ATCCACTTAACGTTACTGAAATCAGATGACGCGAGAAGGAAGT	1000	727	7	CTCCTTCAATATCATCTTCTGTCCAACACCTAGCTAACGACTG	GCGGATAACAATTTCACACAGGAAACAGCGGTATACAGCTGATTCTCCG	1000	930	6
ANID_01067.1			GTAACGCCAGGGTTTTCCCAGTCACGACGCTCCCTCGAGTCTCATACTT	ATCCACTTAACGTTACTGAAATCCCTTGGAGGACATTGTCAGT	1000	944	-12	CTCCTTCAATATCATCTTCTGTCTGCTTCAGTATAGCCTCGG	GCGGATAACAATTTCACACAGGAAACAGCCTAAGGCGGACTCTAAGTTG	1000	677	11
ANID_01068.1			GTAACGCCAGGGTTTTCCCAGTCACGACGGGTTCTGGGAGTCAGTGTAT	ATCCACTTAACGTTACTGAAATCCAAACACCAGCAACAGAGTC	1000	990	-27	CTCCTTCAATATCATCTTCTGTCGAATCTTTCGGTGCGGTTC	GCGGATAACAATTTCACACAGGAAACAGCGGCTACACACTGATACCAAC	1000	981	7
ANID_01069.1			GTAACGCCAGGGTTTTCCCAGTCACGACGAGCTGTCAGGAGAGAATAGG	ATCCACTTAACGTTACTGAAATCGCAGATCTCGTCAAAGTCG	1000	972	-29	CTCCTTCAATATCATCTTCTGTCGTCTACCTATAACGGTCACG	GCGGATAACAATTTCACACAGGAAACAGCCACCGTATATGGTATCCGTC	1000	839	-28
ANID_01071.1			GTAACGCCAGGGTTTTCCCAGTCACGACGGTACCATTACGGAGGAACAC	ATCCACTTAACGTTACTGAAATCCACGACTAACTGGGCAATAG	1000	599	8	CTCCTTCAATATCATCTTCTGTCCTTACCAGATCCTCTTCTCG	GCGGATAACAATTTCACACAGGAAACAGCACAGAGACTAGGTCAGAGCC	1000	706	-28
ANID_01072.1			GTAACGCCAGGGTTTTCCCAGTCACGACGTAGGGCTCGCCTTTAACTAC	ATCCACTTAACGTTACTGAAATCAGTGAAGCTCTGACCGTATC	1000	994	-29	CTCCTTCAATATCATCTTCTGTCACTTCTCCATTCAGCAGTGG	GCGGATAACAATTTCACACAGGAAACAGCCCTTAAGACCTGAGTGAACC	1000	669	5
ANID_01073.1			GTAACGCCAGGGTTTTCCCAGTCACGACGGAGCTCCTCAGAGAGTCAAT	ATCCACTTAACGTTACTGAAATCGAGTTCTTGGGGTTAGAGG	1000	765	-25	CTCCTTCAATATCATCTTCTGTCGACTTGGAGAAGTAGGGCT	GCGGATAACAATTTCACACAGGAAACAGCGAGTGTGATGTACGAAGCTC	1000	727	-15
ANID_01074.1			GTAACGCCAGGGTTTTCCCAGTCACGACGGAGAGCTTCGTACATCACAC	ATCCACTTAACGTTACTGAAATCGGCGGCAGACATTATAGAG	1000	863	-11	CTCCTTCAATATCATCTTCTGTCGATCGTCCCTGCTACTTGT	GCGGATAACAATTTCACACAGGAAACAGCGAGCAACGAGTCTTCTCAC	1000	908	-10
ANID_01075.1			GTAACGCCAGGGTTTTCCCAGTCACGACGGTCAGCATAGACTCGTGGTA	ATCCACTTAACGTTACTGAAATCGAGAAAAGAGCCTGAGACC	1000	612	-11	CTCCTTCAATATCATCTTCTGTCGTCTAGACGCTCTTCAACCA	GCGGATAACAATTTCACACAGGAAACAGCCTCTGGAACTGTGACGAAG	1000	861	48
ANID_01076.1			GTAACGCCAGGGTTTTCCCAGTCACGACGGCGTGAAGTACTCATGCTC	ATCCACTTAACGTTACTGAAATCAGGGAGTGGCATGTCTGAAG	1000	895	-23	CTCCTTCAATATCATCTTCTGTCGAAGTGGTGGTCAGAGATG	GCGGATAACAATTTCACACAGGAAACAGCTGTGGAGTCAGAGTATCGTC	1000	816	-56
ANID_01077.1			GTAACGCCAGGGTTTTCCCAGTCACGACGAGCTGTGACCCTGTCTTTAC	ATCCACTTAACGTTACTGAAATCGGCATCATAGAGTGTAGCAG	1000	882	-7	CTCCTTCAATATCATCTTCTGTCGAATCCTCCGCAGATACAC	GCGGATAACAATTTCACACAGGAAACAGCCTGCCACCTAGTTATAGCCT	1000	602	-24
ANID_01078.1			GTAACGCCAGGGTTTTCCCAGTCACGACGCTCGATACGTCGAGATCAGT	ATCCACTTAACGTTACTGAAATCGAACAAGATCTTCCTCAGCC	1000	638	-21	CTCCTTCAATATCATCTTCTGTCGTCGTCTCGACTCTGATTTG	GCGGATAACAATTTCACACAGGAAACAGCGGCATCATAGAGTGTAGCAG	1000	981	-16
ANID_01079.1			GTAACGCCAGGGTTTTCCCAGTCACGACGGTACAGCATCTCTCACGATG	ATCCACTTAACGTTACTGAAATCACACCAAGAGAGTCAGACG	1000	738	-9	CTCCTTCAATATCATCTTCTGTCCAGGTCCAAAATCAGACCC	GCGGATAACAATTTCACACAGGAAACAGCCTCTCCCTCTTCAATACCAC	1000	919	47
ANID_01080.1			GTAACGCCAGGGTTTTCCCAGTCACGACGGTTACTCGCTCAGAATCACC	ATCCACTTAACGTTACTGAAATCCTCTGGAGTGTCCATCCTC	1000	622	-14	CTCCTTCAATATCATCTTCTGTCTACTGGTTTGCTTACCGAGC	GCGGATAACAATTTCACACAGGAAACAGCGACCGTTCTAGAGATAGGGA	1000	827	8
ANID_01081.1			GTAACGCCAGGGTTTTCCCAGTCACGACGGACTTCTATCCGTCGTCTCT	ATCCACTTAACGTTACTGAAATCGCTTCTGTGGCACATTGTC	1000	959	-21	CTCCTTCAATATCATCTTCTGTCGACAGCGTCTCTCGCATAA	GCGGATAACAATTTCACACAGGAAACAGCCACTAGATGAACTGCACGAC	1000	675	-19
ANID_01082.1			GTAACGCCAGGGTTTTCCCAGTCACGACGGCCTGAACCTGAAGTAGGTA	ATCCACTTAACGTTACTGAAATCCTCTGAGTCATGTTGGGTG	1000	939	-10	CTCCTTCAATATCATCTTCTGTCGGAGATCTCGTAGATGATGG	GCGGATAACAATTTCACACAGGAAACAGCGTATCGAACAAGAGCCTAGC	1000	794	-13
ANID_01083.1			GTAACGCCAGGGTTTTCCCAGTCACGACGATCAGTAGCGACTCACCAG	ATCCACTTAACGTTACTGAAATCGTGGCGAGAAAGGTAGACT	1000	744	2	CTCCTTCAATATCATCTTCTGTCGGAAGGACACGTAAGGAATC	GCGGATAACAATTTCACACAGGAAACAGCGGTCAATGTGGTCTAAGGAG	1000	784	-14
ANID_01084.1			GTAACGCCAGGGTTTTCCCAGTCACGACGTACCTACTTCAGGTTCAGGC	ATCCACTTAACGTTACTGAAATCGGATTGAAGAACGACACCC	1000	791	3	CTCCTTCAATATCATCTTCTGTCGAGGAGTAAACGACTGCGT	GCGGATAACAATTTCACACAGGAAACAGCCTAAGAGAGCTCCAACAAGC	1000	761	-9
ANID_01085.1			GTAACGCCAGGGTTTTCCCAGTCACGACGACTGCCGGTAAGTCTTTCTC	ATCCACTTAACGTTACTGAAATCGGTCGTGATGTTAAGGAGAG	1000	953	6	CTCCTTCAATATCATCTTCTGTCGACGTGGATGACCTATGAG	GCGGATAACAATTTCACACAGGAAACAGCGTCTAGTGAAACCTCCTGCT	1000	911	-64
ANID_01088.1			GTAACGCCAGGGTTTTCCCAGTCACGACGCTGTACAGAGCGTGTTTCTC	ATCCACTTAACGTTACTGAAATCGTCAGGGTAGGTCTGCTATT	1000	735	10	CTCCTTCAATATCATCTTCTGTCGGACAGGCTCATTTCACTAC	GCGGATAACAATTTCACACAGGAAACAGCGCTTTACTAGTGGTTCTGGC	1000	725	0
ANID_01089.1			GTAACGCCAGGGTTTTCCCAGTCACGACGCTGGTCTCTCAACTCCTCTT	ATCCACTTAACGTTACTGAAATCGTGAAAGACGCCAGTGAAG	1000	702	2	CTCCTTCAATATCATCTTCTGTCGTCTAGATCAGACGGCGTG	GCGGATAACAATTTCACACAGGAAACAGCCTTACTACTGCACCTTCCCT	1000	993	-20
ANID_01090.1			GTAACGCCAGGGTTTTCCCAGTCACGACGGGTGTTACGCTGAGACTGA	ATCCACTTAACGTTACTGAAATCTACGCTGGAAGTGATACTGG	1000	812	-24	CTCCTTCAATATCATCTTCTGTCGGAGTGGTATAGTAGGCGAG	GCGGATAACAATTTCACACAGGAAACAGCGGCTACCTTAGCCTTTAGC	1000	648	3
ANID_01092.1			GTAACGCCAGGGTTTTCCCAGTCACGACGGAAACTGGGACTGCACATAC	ATCCACTTAACGTTACTGAAATCGGTCCAGGAAGAGAGAAGTA	1000	797	-19	CTCCTTCAATATCATCTTCTGTCGAATCAGTGTGCCCTATCC	GCGGATAACAATTTCACACAGGAAACAGCACTCCACCATCTAGCACAG	1000	613	-25
ANID_01093.1			GTAACGCCAGGGTTTTCCCAGTCACGACGGTCGTAGGACTGTGTCAAGA	ATCCACTTAACGTTACTGAAATCCTCATGGTTGCTGAAGACTC	1000	691	-4	CTCCTTCAATATCATCTTCTGTCACTATCAGGGCGTGTTCCT	GCGGATAACAATTTCACACAGGAAACAGCCCACCAGCAGTACCTAGAAT	1000	891	-29
ANID_01094.1			GTAACGCCAGGGTTTTCCCAGTCACGACGCACAGAGTTGGAGAAGCTC	ATCCACTTAACGTTACTGAAATCCCATTGTGAGGCTGTAGTC	1000	600	-19	CTCCTTCAATATCATCTTCTGTCGAGTCATCAGCCAGGTAGTT	GCGGATAACAATTTCACACAGGAAACAGCACCACTAACAGATCTCCAGG	1000	970	0
ANID_01095.1			GTAACGCCAGGGTTTTCCCAGTCACGACGCACAGTCTTTCCCCTTCTAC	ATCCACTTAACGTTACTGAAATCCAGAGGGAGTATTTGGAGC	1000	718	-29	CTCCTTCAATATCATCTTCTGTCCGGAGAACAGACTTTGGTAG	GCGGATAACAATTTCACACAGGAAACAGCCCTGCAGAACAAGTAGTCAC	1000	748	-20
ANID_01096.1			GTAACGCCAGGGTTTTCCCAGTCACGACGCTCAAACTCTGTCCGTCTTG	ATCCACTTAACGTTACTGAAATCAGGAAGGAGTCTGTGGAAG	1000	853	53	CTCCTTCAATATCATCTTCTGTCGCACCCTGAGTTTCTCAGTT	GCGGATAACAATTTCACACAGGAAACAGCGAGAGGGAAGCTAAGATGTG	1000	905	-9
ANID_01097.1			GTAACGCCAGGGTTTTCCCAGTCACGACGGACTGTCAGCAGGTATCGTA	ATCCACTTAACGTTACTGAAATCCGACCTGCTACTTCTCTGTA	1000	924	-29	CTCCTTCAATATCATCTTCTGTCGACAGCTGCACACATACTG	GCGGATAACAATTTCACACAGGAAACAGCCTGAGACGCGATACTGTTAG	1000	939	22
ANID_01098.1			GTAACGCCAGGGTTTTCCCAGTCACGACGTACAGTTGTGAGGGACGTAG	ATCCACTTAACGTTACTGAAATCAAGTCCTTCACCTTCACCC	1000	938	30	CTCCTTCAATATCATCTTCTGTCCTTTGATCCAACCAGATGCC	GCGGATAACAATTTCACACAGGAAACAGCGTCTAGATGCTCCAATCTGC	1000	937	-6
ANID_01099.1			GTAACGCCAGGGTTTTCCCAGTCACGACGGTTAGGGTGTAGGTTGGAAG	ATCCACTTAACGTTACTGAAATCCACCATTCTAGGTCTAGCCA	1000	638	-20	CTCCTTCAATATCATCTTCTGTCCAGGTCGACGAGTCAATAAC	GCGGATAACAATTTCACACAGGAAACAGCGACTACCCTTTGTATCAGGC	1000	701	-19
ANID_01100.1			GTAACGCCAGGGTTTTCCCAGTCACGACGACACCTGAGGACGAAGTAGT	ATCCACTTAACGTTACTGAAATCCTTGGTTCCCAGAGGTAGAT	1000	935	6	CTCCTTCAATATCATCTTCTGTCGGTGGGAACTGTAGCTGAA	GCGGATAACAATTTCACACAGGAAACAGCGACCCAGGTAATATCCAGTC	1000	876	-14
ANID_01101.1			GTAACGCCAGGGTTTTCCCAGTCACGACGGGTTAGTGTCTCAGCACAAG	ATCCACTTAACGTTACTGAAATCGCTCTGCTTTCTCTTTGTCC	1000	743	-24	CTCCTTCAATATCATCTTCTGTCAGCTGTGCTGATAATTCGGG	GCGGATAACAATTTCACACAGGAAACAGCACTTACACCCTCTCTACCGA	1000	610	-30
ANID_01102.1			GTAACGCCAGGGTTTTCCCAGTCACGACGACTACTCGTGCTTCAAGACC	ATCCACTTAACGTTACTGAAATCCTATCAGAGGACGGAAGATG	1000	820	-11	CTCCTTCAATATCATCTTCTGTCTAGGATGCTTGCCTCTGATG	GCGGATAACAATTTCACACAGGAAACAGCACCTGTCTTCGAGGTTAGAC	1000	972	-3
ANID_01103.1			GTAACGCCAGGGTTTTCCCAGTCACGACGAACTCGCTACCTAGTATCCG	ATCCACTTAACGTTACTGAAATCGTAGATTCGTGTGGATTCGG	1000	939	-74	CTCCTTCAATATCATCTTCTGTCGCTCAACACCCATAATCCAC	GCGGATAACAATTTCACACAGGAAACAGCGTTGCTGTAGAACCTCTTCC	1000	789	-15
ANID_01104.1			GTAACGCCAGGGTTTTCCCAGTCACGACGCGATCCTCCCTGTGTATAAG	ATCCACTTAACGTTACTGAAATCCTCGACAGCCCGTAATAATG	1000	955	-29	CTCCTTCAATATCATCTTCTGTCGGGAGGTTGTAGTGTAGTGG	GCGGATAACAATTTCACACAGGAAACAGCCTGGATATACTGCTCCTCCT	1000	842	-12
ANID_01105.1			GTAACGCCAGGGTTTTCCCAGTCACGACGGGGAATGTACTCTCGTCTGT	ATCCACTTAACGTTACTGAAATCAGGGAGATAGGTGACTTCG	1000	891	-28	CTCCTTCAATATCATCTTCTGTCTACGGAGTCGGATTGTTACG	GCGGATAACAATTTCACACAGGAAACAGCCTCATACGTTACCCTCCTTG	1000	625	-23
ANID_01106.1			GTAACGCCAGGGTTTTCCCAGTCACGACGCTTTCGTACCGAGAGATACC	ATCCACTTAACGTTACTGAAATCCCTTGGACTTCCCATAAGTG	1000	668	-27	CTCCTTCAATATCATCTTCTGTCGCACATACATTGACCCACTG	GCGGATAACAATTTCACACAGGAAACAGCGAGCTCTAAGAAGCCTTGTG	1000	823	35
ANID_01107.1			GTAACGCCAGGGTTTTCCCAGTCACGACGCTGAATACCACTGGGGTTAC	ATCCACTTAACGTTACTGAAATCGCCTCAAAGAAGACCACAC	1000	694	6	CTCCTTCAATATCATCTTCTGTCGCTTAAGGCCACACCTATAC	GCGGATAACAATTTCACACAGGAAACAGCCTATCGCTATCCTGAGTCG	1000	998	-6
ANID_01108.1			GTAACGCCAGGGTTTTCCCAGTCACGACGTGTGTAGGCTAGAGTCTGGA	ATCCACTTAACGTTACTGAAATCGGGAGAGCAAACTTAGGTG	1000	883	-27	CTCCTTCAATATCATCTTCTGTCACGAATGACCAGCACTAGG	GCGGATAACAATTTCACACAGGAAACAGCTAGTAATCGGACCACCTCTC	1000	614	4
ANID_01109.1			GTAACGCCAGGGTTTTCCCAGTCACGACGTCCAGACTCTAGCCTACACA	ATCCACTTAACGTTACTGAAATCCTTATTTGCAGGCCTCAGC	1000	661	8	CTCCTTCAATATCATCTTCTGTCCTACCCACAAGGAGTAAAGC	GCGGATAACAATTTCACACAGGAAACAGCGAGTAGGGCTTTCTGTAGGA	1000	966	-17
ANID_01110.1			GTAACGCCAGGGTTTTCCCAGTCACGACGGGAGAGATCCTTGTTAGAGC	ATCCACTTAACGTTACTGAAATCGTATACTTGCCGCCTAGATG	1000	904	4	CTCCTTCAATATCATCTTCTGTCTATCCTACGTTCCGGTTCAC	GCGGATAACAATTTCACACAGGAAACAGCAGACAGCTACACCCTCTCTC	1000	609	-27
ANID_01112.1			GTAACGCCAGGGTTTTCCCAGTCACGACGCTTCGTACTGCTTCGTACTG	ATCCACTTAACGTTACTGAAATCGAGTTGGGTCAATTTGGGAG	1000	778	-17	CTCCTTCAATATCATCTTCTGTCCCTCTTCCGAGAAGTCAAC	GCGGATAACAATTTCACACAGGAAACAGCGTGTGTGATCGACAGACTTC	1000	822	11
ANID_01113.1			GTAACGCCAGGGTTTTCCCAGTCACGACGAGCTGCTCTATCAGAGATCC	ATCCACTTAACGTTACTGAAATCCTTCGTCCATTGTCACAGC	1000	736	-9	CTCCTTCAATATCATCTTCTGTCGCGGTATTCTGTCGTGTATC	GCGGATAACAATTTCACACAGGAAACAGCGGTCTATTTACGTACCTGGG	1000	646	-29
ANID_01114.1			GTAACGCCAGGGTTTTCCCAGTCACGACGAGACTCACACGAGACATCAC	ATCCACTTAACGTTACTGAAATCGAGGAGCGAAAATTGGAGC	1000	622	7	CTCCTTCAATATCATCTTCTGTCGAAGAGGATGAGTGTGATGG	GCGGATAACAATTTCACACAGGAAACAGCGAGCGCACAGACACTACTAC	1000	691	-37
ANID_01115.1			GTAACGCCAGGGTTTTCCCAGTCACGACGATATGGACAGGAGTCAGACC	ATCCACTTAACGTTACTGAAATCGACCGCACTGCTCAGTAAAT	1000	680	8	CTCCTTCAATATCATCTTCTGTCATTTGAGGTACGAGGGGTC	GCGGATAACAATTTCACACAGGAAACAGCGAGTGATGTCTCGTGTGAGT	1000	613	-6
ANID_01116.1			GTAACGCCAGGGTTTTCCCAGTCACGACGCGACTTAACCTCTCGAGTCT	ATCCACTTAACGTTACTGAAATCATCTACCAGCAAAACGACCG	1000	702	-29	CTCCTTCAATATCATCTTCTGTCCCAAATCAGCTGTAACCACC	GCGGATAACAATTTCACACAGGAAACAGCCTTGATAGGGTCCGAGATAG	1000	714	-16
ANID_01117.1			GTAACGCCAGGGTTTTCCCAGTCACGACGCGTCAAGACTTGGAGAGTG	ATCCACTTAACGTTACTGAAATCATTTAGCTAGGAAGGAGGGG	1000	627	-22	CTCCTTCAATATCATCTTCTGTCGGACGAGAAGAAGAAGGTC	GCGGATAACAATTTCACACAGGAAACAGCCAGTATCCTGATAGCGAGTG	1000	999	-25
ANID_01118.1			GTAACGCCAGGGTTTTCCCAGTCACGACGCTGCGGCTACAGTGTATAGT	ATCCACTTAACGTTACTGAAATCGGTAAAAGGACAGGAAGACG	1000	715	-27	CTCCTTCAATATCATCTTCTGTCGCTGGAGTATGGACTTCTG	GCGGATAACAATTTCACACAGGAAACAGCCCTGATTGACTGCTTGACTG	1000	838	-20
ANID_01119.1			GTAACGCCAGGGTTTTCCCAGTCACGACGTTGGACACAGTAGTCAGACC	ATCCACTTAACGTTACTGAAATCGTAGTGAGCCGTAAGCAAG	1000	953	2	CTCCTTCAATATCATCTTCTGTCGGTCAACTAGCGATACGGA	GCGGATAACAATTTCACACAGGAAACAGCTCAGTTGGTAGTCTGCACTC	1000	803	10
ANID_01120.1			GTAACGCCAGGGTTTTCCCAGTCACGACGCGTAGAGCTGGAAGATCAG	ATCCACTTAACGTTACTGAAATCGGGATCAGTAGAGATAGGGA	1000	989	8	CTCCTTCAATATCATCTTCTGTCGTTAAGCGGCTGAAAGGACT	GCGGATAACAATTTCACACAGGAAACAGCCGCACTACCTCTCCTTTTAC	1000	895	-13
ANID_01121.1			GTAACGCCAGGGTTTTCCCAGTCACGACGGTATCAACACCTCCTCGACT	ATCCACTTAACGTTACTGAAATCGACTTGAGTCCTAGAATCGC	1000	832	-10	CTCCTTCAATATCATCTTCTGTCAAGTGCGCCCCTATGTAAC	GCGGATAACAATTTCACACAGGAAACAGCGTACGTCGACTCTGCAATAG	1000	845	-57
ANID_01122.1			GTAACGCCAGGGTTTTCCCAGTCACGACGGGGATGATCTGCTACACAG	ATCCACTTAACGTTACTGAAATCCTCTGCGCTGAATGTTGCT	1000	761	-11	CTCCTTCAATATCATCTTCTGTCGGTACGCTTTAGGTAGCTG	GCGGATAACAATTTCACACAGGAAACAGCCTGATCTTCCAGCTCTACG	1000	773	-45
ANID_01123.1			GTAACGCCAGGGTTTTCCCAGTCACGACGTGAGGCTAGCTACCATACAC	ATCCACTTAACGTTACTGAAATCCATTCTCGACTGCACTGGT	1000	682	-8	CTCCTTCAATATCATCTTCTGTCAGTAGATTTGGGCGAGCTG	GCGGATAACAATTTCACACAGGAAACAGCAGAGTCGACGTACCAGATG	1000	813	-64
ANID_01124.1			GTAACGCCAGGGTTTTCCCAGTCACGACGGACACTCGGTACAAGCAGTA	ATCCACTTAACGTTACTGAAATCGTACTGGCGATGCTTCAGAC	1000	846	-21	CTCCTTCAATATCATCTTCTGTCACATGAGTAGGTCGGGAAC	GCGGATAACAATTTCACACAGGAAACAGCGACAGACGACCACCTATCTA	1000	647	-6
ANID_01126.1			GTAACGCCAGGGTTTTCCCAGTCACGACGGTGTACACCCAAGTCCAGTA	ATCCACTTAACGTTACTGAAATCAGTCGGACAAGTCAAGCAC	1000	951	-15	CTCCTTCAATATCATCTTCTGTCGTCTTATCCCCACCTTTCTC	GCGGATAACAATTTCACACAGGAAACAGCCTACATCTAGCACCCACAAC	1000	625	-2
ANID_01127.1	Fail	Both flanks fail	GTAACGCCAGGGTTTTCCCAGTCACGACGCTAGAGACAAGGCTCGGTAT	ATCCACTTAACGTTACTGAAATCGAGGTCTGTTAGTCGAGTCC	1000	908	-28	CTCCTTCAATATCATCTTCTGTCGTGCAATAGACTGTGGGTAG	GCGGATAACAATTTCACACAGGAAACAGCGGTCTGTACGAAGGACTTG	1000	685	-9
ANID_01128.1	Fail	5' flank fail	GTAACGCCAGGGTTTTCCCAGTCACGACGGAGGTCTGTTAGTCGAGTCC	ATCCACTTAACGTTACTGAAATCGACACTTCAACTGACTACCG	1000	789	-20	CTCCTTCAATATCATCTTCTGTCGGGAGACCTTGATGGTATTG	GCGGATAACAATTTCACACAGGAAACAGCGTGTAACCTGGAGTCAGTCA	1000	711	28
ANID_01129.1			GTAACGCCAGGGTTTTCCCAGTCACGACGGTCCATTCATCTACCACCTG	ATCCACTTAACGTTACTGAAATCCTAAGGACATGGTCATTGGC	1000	691	-9	CTCCTTCAATATCATCTTCTGTCGGCTTGGTGGATTAGTAGAC	GCGGATAACAATTTCACACAGGAAACAGCATAGGTCCTGTCATGCTACC	1000	979	-15
ANID_01130.1			GTAACGCCAGGGTTTTCCCAGTCACGACGGCCGCTCTTCTATAGTCTTC	ATCCACTTAACGTTACTGAAATCCCATAGCTTGACAGGATCAG	1000	858	-3	CTCCTTCAATATCATCTTCTGTCACTGAGACTAATCCTGGTCG	GCGGATAACAATTTCACACAGGAAACAGCGCTAGGCAAAGTAAGTAGGC	1000	895	-5
ANID_01131.1			GTAACGCCAGGGTTTTCCCAGTCACGACGGGTAACAGGGCAGAGTTTAC	ATCCACTTAACGTTACTGAAATCAGAAGCGGAAGAGGAGTTG	1000	745	30	CTCCTTCAATATCATCTTCTGTCGAAGGCGTAAAGAGGATGTG	GCGGATAACAATTTCACACAGGAAACAGCCTTGAACCTCTGCACTCTC	1000	913	-10
ANID_01132.1			GTAACGCCAGGGTTTTCCCAGTCACGACGGTGTACCACATTACTCAGGC	ATCCACTTAACGTTACTGAAATCGCTAGACGACGGATTATACC	1000	840	2	CTCCTTCAATATCATCTTCTGTCGATGTGAGTATTGGGCCAC	GCGGATAACAATTTCACACAGGAAACAGCGAACTGCTACTTGACTGGC	1000	778	-7
ANID_01133.1			GTAACGCCAGGGTTTTCCCAGTCACGACGGGGTGTTCTTAAGGAGCTGT	ATCCACTTAACGTTACTGAAATCCTAGACGCGATGAGATAGC	1000	773	-4	CTCCTTCAATATCATCTTCTGTCGCAGTCATCGAGGAAAGTG	GCGGATAACAATTTCACACAGGAAACAGCGCTAGCCAGAGAGCTAGAAC	1000	795	11
ANID_01134.1			GTAACGCCAGGGTTTTCCCAGTCACGACGACCTACTCCAAGCAGTTACC	ATCCACTTAACGTTACTGAAATCCGGGTATCGCTACTCATAG	1000	974	-16	CTCCTTCAATATCATCTTCTGTCGGGACAGATAGGTAACCAAC	GCGGATAACAATTTCACACAGGAAACAGCACTCCAAGTCCAGAGACAAG	1000	864	-15
ANID_01135.1			GTAACGCCAGGGTTTTCCCAGTCACGACGGACTCCGATTACAGGGTAGT	ATCCACTTAACGTTACTGAAATCGTGCAGAGTAGCAATGAAGG	1000	960	2	CTCCTTCAATATCATCTTCTGTCCCTCTGGAGAAAAAGGCTG	GCGGATAACAATTTCACACAGGAAACAGCGTATTATCTCTACCGACGCC	1000	649	-27
ANID_01136.1			GTAACGCCAGGGTTTTCCCAGTCACGACGGACCTTGTACCCATACACAC	ATCCACTTAACGTTACTGAAATCCTTGCACGCGGTGTATTCTA	1000	864	3	CTCCTTCAATATCATCTTCTGTCCTATGAAAGACCGACGAGAC	GCGGATAACAATTTCACACAGGAAACAGCTCTACAGCCACTGGTACATC	1000	934	-28
ANID_01137.1			GTAACGCCAGGGTTTTCCCAGTCACGACGGAGCAGAGAACATAAGACCC	ATCCACTTAACGTTACTGAAATCAGTACTTGGAAGTGACGGAG	1000	703	45	CTCCTTCAATATCATCTTCTGTCCTGAGCGGTCGAAGTCAAAT	GCGGATAACAATTTCACACAGGAAACAGCGTCTATCCCACCTCTACCAG	1000	691	-26
ANID_01138.1			GTAACGCCAGGGTTTTCCCAGTCACGACGGATGTACCAGTGGCTGTAGA	ATCCACTTAACGTTACTGAAATCGAGGATGGACATTTTGCCC	1000	613	-11	CTCCTTCAATATCATCTTCTGTCGAGTATGTCGAGGAGGCTTA	GCGGATAACAATTTCACACAGGAAACAGCGTCTGGGATAGTAGGCACAT	1000	638	-21
ANID_01139.1			GTAACGCCAGGGTTTTCCCAGTCACGACGGGAGCTTATGGTCAAGAGAG	ATCCACTTAACGTTACTGAAATCGTCGGTGGCTGGAAATAAAC	1000	755	8	CTCCTTCAATATCATCTTCTGTCATGGTAGGCAATCAGGGAG	GCGGATAACAATTTCACACAGGAAACAGCGGTCATCAACTCGGTAAGTC	1000	599	0
ANID_01140.1	Fail	3' flank fail	GTAACGCCAGGGTTTTCCCAGTCACGACGGATAGACCGGCTACTTGATG	ATCCACTTAACGTTACTGAAATCCGACTCTTGGGTCTCTGCT	1000	609	11	CTCCTTCAATATCATCTTCTGTCCGGCTGTAGGTAGTGGTATC	GCGGATAACAATTTCACACAGGAAACAGCCCTAGTCTTTGGGCTGTACT	1000	884	-9
ANID_01142.1			GTAACGCCAGGGTTTTCCCAGTCACGACGGTGCAATCTACTCAGTCAGC	ATCCACTTAACGTTACTGAAATCCCAGTACTCCCAGAGTAAGC	1000	793	-24	CTCCTTCAATATCATCTTCTGTCCAGTTGCTATCCAGACGTTC	GCGGATAACAATTTCACACAGGAAACAGCTAGAAGGACCGATAGAGGAG	1000	907	-28
ANID_01143.1			GTAACGCCAGGGTTTTCCCAGTCACGACGGATCCGATACATAGTCTCCC	ATCCACTTAACGTTACTGAAATCGCACTGATAAGGAGAGCAC	1000	709	-21	CTCCTTCAATATCATCTTCTGTCCATCCCGTCTTCTCCTTCT	GCGGATAACAATTTCACACAGGAAACAGCACCAAGAGCCCTGAGTAGTA	1000	759	11
ANID_01144.1			GTAACGCCAGGGTTTTCCCAGTCACGACGAGCTATAGGGTGGCTCTATG	ATCCACTTAACGTTACTGAAATCGCAGTCATTTGTCTCACCC	1000	745	-7	CTCCTTCAATATCATCTTCTGTCGCTGCTAAGTCTGGGTATG	GCGGATAACAATTTCACACAGGAAACAGCGACTCTACTACTGGGCGTTT	1000	712	7
ANID_01145.1			GTAACGCCAGGGTTTTCCCAGTCACGACGACACTAGAGACCCTTTCTGC	ATCCACTTAACGTTACTGAAATCCGTATTGGAGAAGTATGGGG	1000	905	-26	CTCCTTCAATATCATCTTCTGTCGGAATCCGTGGTGTAACTGT	GCGGATAACAATTTCACACAGGAAACAGCGGCCTAGAACAGAGCAATAC	1000	932	-16
ANID_01147.1			GTAACGCCAGGGTTTTCCCAGTCACGACGTACTGTGTTCTCTCCGACAC	ATCCACTTAACGTTACTGAAATCGCTGAAGCCATCCAAAAGTC	1000	847	-10	CTCCTTCAATATCATCTTCTGTCACCCGACTATGTTGAATCCG	GCGGATAACAATTTCACACAGGAAACAGCGTAGCACAATGTCCAGACC	1000	919	-26
ANID_01148.1			GTAACGCCAGGGTTTTCCCAGTCACGACGTACAGTCTAGGATACCGCTG	ATCCACTTAACGTTACTGAAATCAGGGATGATCCAGCCTTAC	1000	711	10	CTCCTTCAATATCATCTTCTGTCGTGGCCTTGATCTAGTTAGC	GCGGATAACAATTTCACACAGGAAACAGCGAGCTGGACCTAGTCAGAGT	1000	913	49
ANID_01149.1			GTAACGCCAGGGTTTTCCCAGTCACGACGTAGTATGAGACTAGCGTGCG	ATCCACTTAACGTTACTGAAATCCGGCGAGAGATGACAGAAAT	1000	724	-25	CTCCTTCAATATCATCTTCTGTCGACGGGTGGTATTATGAGAG	GCGGATAACAATTTCACACAGGAAACAGCGTCCTGGTCAGTAGGAAGAC	1000	692	9
ANID_01150.1			GTAACGCCAGGGTTTTCCCAGTCACGACGAGAGATCTCGAGCAGTAAGC	ATCCACTTAACGTTACTGAAATCCGGAAACTCTTAGCAAGGGA	1000	911	6	CTCCTTCAATATCATCTTCTGTCAGCTAGCCTTGAGTATGGG	GCGGATAACAATTTCACACAGGAAACAGCCAGTGGCTCTGAGTGTTAAG	1000	600	-1
ANID_01151.1			GTAACGCCAGGGTTTTCCCAGTCACGACGCGAAGGTAGCTTAGGGTTAG	ATCCACTTAACGTTACTGAAATCGATATCGAGGAGACGAAGTC	1000	811	-22	CTCCTTCAATATCATCTTCTGTCGTGGATATTCCAGAGCAAGG	GCGGATAACAATTTCACACAGGAAACAGCGTCACGACCTCTTCAGTATG	1000	870	-51
ANID_01152.1			GTAACGCCAGGGTTTTCCCAGTCACGACGCACTGTACAGCGAACTTACC	ATCCACTTAACGTTACTGAAATCGGACATGGTGCTGGTATTG	1000	924	-5	CTCCTTCAATATCATCTTCTGTCCTCGATAGGCACTGTACTGA	GCGGATAACAATTTCACACAGGAAACAGCGGAGTCTTGGTTCGTGTACT	1000	630	8
ANID_01153.1			GTAACGCCAGGGTTTTCCCAGTCACGACGCCAGAGGGTTACCTAATACG	ATCCACTTAACGTTACTGAAATCGACAGCAGGTAGGGTAGATT	1000	647	-29	CTCCTTCAATATCATCTTCTGTCGTGGGAAACAGACGAGGTA	GCGGATAACAATTTCACACAGGAAACAGCGTTATAGCAGGGTGGAAGAG	1000	844	-20
ANID_01154.1			GTAACGCCAGGGTTTTCCCAGTCACGACGTACTCTGTCGTTCTCAGTGG	ATCCACTTAACGTTACTGAAATCGTAGCAGTTCGGCTCACTA	1000	943	2	CTCCTTCAATATCATCTTCTGTCTACAGGTGAAGCGCGTTGT	GCGGATAACAATTTCACACAGGAAACAGCCGTATTAGGTAACCCTCTGG	1000	779	-23
ANID_01156.1			GTAACGCCAGGGTTTTCCCAGTCACGACGCGTACTAACGGCTGTAGATG	ATCCACTTAACGTTACTGAAATCGCTTGAGGGAGGTACAGTAA	1000	660	9	CTCCTTCAATATCATCTTCTGTCCCTTTACCAGATACCACCTG	GCGGATAACAATTTCACACAGGAAACAGCCATGACCTTCTAGCCTCACT	1000	802	-22
ANID_01157.1			GTAACGCCAGGGTTTTCCCAGTCACGACGACAGAGAAGACCACTTAGGC	ATCCACTTAACGTTACTGAAATCCTGGTTAGCTCCAACATCAG	1000	652	-16	CTCCTTCAATATCATCTTCTGTCATCAGCGGGAGAAGAACATC	GCGGATAACAATTTCACACAGGAAACAGCAAATCCCTAGGCCTACCTAC	1000	689	-29
ANID_01158.1			GTAACGCCAGGGTTTTCCCAGTCACGACGCGTACTACTGAGCATCTTGG	ATCCACTTAACGTTACTGAAATCCGGACTGATTCTGTTGATCC	1000	846	-21	CTCCTTCAATATCATCTTCTGTCCGAATGGCGACAAATAGTCC	GCGGATAACAATTTCACACAGGAAACAGCGCTATACCTCAGTCACACCA	1000	640	-28
ANID_01159.1			GTAACGCCAGGGTTTTCCCAGTCACGACGTACAACCAGGGACTCTACCT	ATCCACTTAACGTTACTGAAATCGTTTTGGGCGTTGGATAGC	1000	643	-27	CTCCTTCAATATCATCTTCTGTCGGGCCGTCCATTTAGTTAC	GCGGATAACAATTTCACACAGGAAACAGCGTACATTCAGGACGTGACAG	1000	956	2
ANID_01160.1			GTAACGCCAGGGTTTTCCCAGTCACGACGCTGACAGACACGGTAGAATC	ATCCACTTAACGTTACTGAAATCTACTCTGGAGCGAACGACTA	1000	617	-3	CTCCTTCAATATCATCTTCTGTCCAGGCGTAGTACGTCAATGT	GCGGATAACAATTTCACACAGGAAACAGCTGAGAGTATGGTGTACCCTG	1000	686	9
ANID_01161.1			GTAACGCCAGGGTTTTCCCAGTCACGACGCGTAAGTATAGATACCCGCC	ATCCACTTAACGTTACTGAAATCGTCAAGCTGTTGATGATCCC	1000	673	4	CTCCTTCAATATCATCTTCTGTCCTCCGCTGAAAGGTTAAGTC	GCGGATAACAATTTCACACAGGAAACAGCGTAAGGATCTTACGAGGGTG	1000	998	-17
ANID_01162.1			GTAACGCCAGGGTTTTCCCAGTCACGACGGAATCTCTGAGTCTCTTCCG	ATCCACTTAACGTTACTGAAATCGTCGGTGAAACCCATTGTG	1000	738	-29	CTCCTTCAATATCATCTTCTGTCCCCGACAAGCACTTTTTACG	GCGGATAACAATTTCACACAGGAAACAGCGTAGAGGGTGAGGATAGGTG	1000	755	-10
ANID_01163.1			GTAACGCCAGGGTTTTCCCAGTCACGACGGCAGTAAACTCCTTAGAGGC	ATCCACTTAACGTTACTGAAATCCTGTCTCCCTTTCAGATCG	1000	896	2	CTCCTTCAATATCATCTTCTGTCCTACCCAAAGACCCAAAGTC	GCGGATAACAATTTCACACAGGAAACAGCAGAACCTGGTCAAGAGTGTC	1000	885	-19
ANID_01164.1			GTAACGCCAGGGTTTTCCCAGTCACGACGCAGTCCAGTAAACGGTATCC	ATCCACTTAACGTTACTGAAATCCGGCCTTTCTTTTCTTACCC	1000	987	-21	CTCCTTCAATATCATCTTCTGTCAGAACCTGGTCAAGAGTGTC	GCGGATAACAATTTCACACAGGAAACAGCGTACTCACGCTGAACATCTC	1000	938	-29
ANID_01165.1			GTAACGCCAGGGTTTTCCCAGTCACGACGGCAGCTGAGTTAGTAACAGC	ATCCACTTAACGTTACTGAAATCGTTCTCACGAGCTAGAAAGC	1000	720	-26	CTCCTTCAATATCATCTTCTGTCGGTGTACGGTTAGATACCCT	GCGGATAACAATTTCACACAGGAAACAGCCTGTATGGTGAAGCTGAGAG	1000	768	4
ANID_01166.1			GTAACGCCAGGGTTTTCCCAGTCACGACGCCAGGTCTAACTCAGGTTCT	ATCCACTTAACGTTACTGAAATCGTTGAGATTGGTGTGTGACG	1000	629	-3	CTCCTTCAATATCATCTTCTGTCCGGCACGACATATCAGAAC	GCGGATAACAATTTCACACAGGAAACAGCCTCTCAGCTTCACCATACAG	1000	865	10
ANID_01167.1			GTAACGCCAGGGTTTTCCCAGTCACGACGCTCGGTCTTCTTCTCGTTC	ATCCACTTAACGTTACTGAAATCCGTGAGGAAGATACGTCAG	1000	981	11	CTCCTTCAATATCATCTTCTGTCGTTCCTGATGGTAGGGCAT	GCGGATAACAATTTCACACAGGAAACAGCGTAGTGTTCAGCTTCGTGAG	1000	948	6
ANID_01168.1			GTAACGCCAGGGTTTTCCCAGTCACGACGAGAAGTTCTAGACGCCCTC	ATCCACTTAACGTTACTGAAATCGGTCATGGCTATTTGACGC	1000	964	-21	CTCCTTCAATATCATCTTCTGTCGACCAAGGGACGAGACATA	GCGGATAACAATTTCACACAGGAAACAGCAGCTAAGAGGGGAAGAACTC	1000	874	-20
ANID_01169.1			GTAACGCCAGGGTTTTCCCAGTCACGACGCTTCTCGATCTCTACTCCGT	ATCCACTTAACGTTACTGAAATCCTCGGTGTCGAAGGTTGAT	1000	681	-28	CTCCTTCAATATCATCTTCTGTCAGGGTAGTCTACTGCTTTGG	GCGGATAACAATTTCACACAGGAAACAGCGGGAGTCCTGCTACTTAGTC	1000	915	-7
ANID_01170.1			GTAACGCCAGGGTTTTCCCAGTCACGACGTAGCTTATAGACCACCAGCC	ATCCACTTAACGTTACTGAAATCGCCATAAGCTTGATAGTGGG	1000	798	-4	CTCCTTCAATATCATCTTCTGTCGCTACTGAGAGGAAGAAAGC	GCGGATAACAATTTCACACAGGAAACAGCGAGTTACGAGGAGTACGGTC	1000	981	-27
ANID_01171.1			GTAACGCCAGGGTTTTCCCAGTCACGACGGGCTTTCTGTCCTCTAAGTC	ATCCACTTAACGTTACTGAAATCCCATGTCTATACTGTCACGC	1000	823	-3	CTCCTTCAATATCATCTTCTGTCGCTCTGCGACTCTAATGTCT	GCGGATAACAATTTCACACAGGAAACAGCGTCAGGACTCATGTGGTTC	1000	996	-15
ANID_01172.1	Fail	Both flanks fail	GTAACGCCAGGGTTTTCCCAGTCACGACGGGAGAACGACTTAGAGGACA	ATCCACTTAACGTTACTGAAATCCATCTCTCTGGCGTTATGTG	1000	672	-2	CTCCTTCAATATCATCTTCTGTCAGACGAGGATCAAGACGAC	GCGGATAACAATTTCACACAGGAAACAGCCATAGGCGCTTCTTAGAGTG	1000	753	-22
ANID_01173.1			GTAACGCCAGGGTTTTCCCAGTCACGACGACAGGACCCAGTGATAGAAG	ATCCACTTAACGTTACTGAAATCGAGAAGACTTCGACTCCATC	1000	865	10	CTCCTTCAATATCATCTTCTGTCGTCCTCTTCCTCACAATGAC	GCGGATAACAATTTCACACAGGAAACAGCCTTGACTGAGTATCTGGCTG	1000	997	-19
ANID_01174.1			GTAACGCCAGGGTTTTCCCAGTCACGACGCCGTCATCTTCCTACAGAGT	ATCCACTTAACGTTACTGAAATCCTGCTGAGTCTCTTGCTTTC	1000	722	-25	CTCCTTCAATATCATCTTCTGTCGGAAATTGGATAGCGGAGG	GCGGATAACAATTTCACACAGGAAACAGCTATAGAGAGAGAACGCGAGC	1000	784	11
ANID_01175.1	Fail	3' flank fail	GTAACGCCAGGGTTTTCCCAGTCACGACGCTCAGCGGGTGTATTCTTAC	ATCCACTTAACGTTACTGAAATCGATCTGCCATCCTTGGATAC	1000	898	-9	CTCCTTCAATATCATCTTCTGTCAATGAGGAGGAGAGTAGTGG	GCGGATAACAATTTCACACAGGAAACAGCAGAGGGGTATATCAGCGTC	1000	684	-51
ANID_01176.1			GTAACGCCAGGGTTTTCCCAGTCACGACGGTTCCTCAGTGCTAACCTCT	ATCCACTTAACGTTACTGAAATCACCACTGCCTAGGTAAAGTC	1000	647	-53	CTCCTTCAATATCATCTTCTGTCGGCCTTGACTTTTGTGACTG	GCGGATAACAATTTCACACAGGAAACAGCGGACAGACCTTCAGTCCTAT	1000	921	-8
ANID_01177.1			GTAACGCCAGGGTTTTCCCAGTCACGACGCCTCCCTAGCCTTGTATTAG	ATCCACTTAACGTTACTGAAATCCGACGCCATGATGTAGAAAG	1000	885	-8	CTCCTTCAATATCATCTTCTGTCGGCGTGAATAGAAGACTGAG	GCGGATAACAATTTCACACAGGAAACAGCCGAGCACGTTATACAGAGAG	1000	919	-7
ANID_01178.1			GTAACGCCAGGGTTTTCCCAGTCACGACGCTTTAGGGAGAAGGAGACCT	ATCCACTTAACGTTACTGAAATCCGAGCTCACACACACTATC	1000	670	4	CTCCTTCAATATCATCTTCTGTCATACCCGGCTGGTAGCTAAT	GCGGATAACAATTTCACACAGGAAACAGCGCTGGGAGAAGCACTAGTAT	1000	756	-19
ANID_01179.1			GTAACGCCAGGGTTTTCCCAGTCACGACGCTAATACAAGGCTAGGGAGG	ATCCACTTAACGTTACTGAAATCGGACTGATCATGGAGTGAC	1000	659	8	CTCCTTCAATATCATCTTCTGTCGTGCACATACATACATCGGG	GCGGATAACAATTTCACACAGGAAACAGCGGAAGTCGACATAGCTCAG	1000	946	3
ANID_01181.1			GTAACGCCAGGGTTTTCCCAGTCACGACGGTCTCTTATCGTCCGTTACC	ATCCACTTAACGTTACTGAAATCTGTAGGCAACAGGGTAAGTC	1000	769	-24	CTCCTTCAATATCATCTTCTGTCGAATCACCTTGTCTCCCTTC	GCGGATAACAATTTCACACAGGAAACAGCTCTAGACACAAGTCAGCACC	1000	980	1
ANID_01182.1			GTAACGCCAGGGTTTTCCCAGTCACGACGCGCTCTGATCTGACTGATAC	ATCCACTTAACGTTACTGAAATCGAAGATAGACTGGGGAACAG	1000	795	-17	CTCCTTCAATATCATCTTCTGTCGATCATGGAGGGTGAGGAAT	GCGGATAACAATTTCACACAGGAAACAGCGTGTACAACTCCATGGTCC	1000	840	-22
ANID_01183.1			GTAACGCCAGGGTTTTCCCAGTCACGACGAGCCTGAATCCTCTAGTACG	ATCCACTTAACGTTACTGAAATCGCTAGCAAGGCTACACCTA	1000	770	4	CTCCTTCAATATCATCTTCTGTCGGACATGCTGGAAATCTGAG	GCGGATAACAATTTCACACAGGAAACAGCAGCAGCTACAGTTCACGAG	1000	772	-19
ANID_01184.1			GTAACGCCAGGGTTTTCCCAGTCACGACGGGAGTACTGACTGTTCGTGA	ATCCACTTAACGTTACTGAAATCGATATCTGCGTCTGTTACCG	1000	700	-26	CTCCTTCAATATCATCTTCTGTCGGTACGGATCAGGAATTAGC	GCGGATAACAATTTCACACAGGAAACAGCGAACTAGAGACCTGGAAACG	1000	986	-19
ANID_01185.1			GTAACGCCAGGGTTTTCCCAGTCACGACGGACGGTGATGTAAGACTCTG	ATCCACTTAACGTTACTGAAATCGGACGGACTTTTGTGTCGTA	1000	600	-28	CTCCTTCAATATCATCTTCTGTCGACCTCATGTGGGACTGTA	GCGGATAACAATTTCACACAGGAAACAGCCTACAAGACACAAGAGACGG	1000	963	-1
ANID_01186.1			GTAACGCCAGGGTTTTCCCAGTCACGACGGAGGTAGTAGAAGGACGTGG	ATCCACTTAACGTTACTGAAATCTATCAGGACTCATACTGGCG	1000	806	-12	CTCCTTCAATATCATCTTCTGTCCTAGAAGCTCGAAAGGGTC	GCGGATAACAATTTCACACAGGAAACAGCGTATAGCGCTTGTAGGAGGT	1000	919	7
ANID_01187.1			GTAACGCCAGGGTTTTCCCAGTCACGACGCAGTACCGCCATATACACAG	ATCCACTTAACGTTACTGAAATCGAGGCCATTTCGACCAGAT	1000	892	-7	CTCCTTCAATATCATCTTCTGTCCATTAGTGGAGTGGTTCCC	GCGGATAACAATTTCACACAGGAAACAGCGCTCGTCTTCATCTACTCCT	1000	694	-6
ANID_01188.1			GTAACGCCAGGGTTTTCCCAGTCACGACGTACAGATCTCCCAGCTGAC	ATCCACTTAACGTTACTGAAATCGTCTTGGAGCGCCATTATAG	1000	740	-14	CTCCTTCAATATCATCTTCTGTCCACATGATACGGGGTATCTC	GCGGATAACAATTTCACACAGGAAACAGCGCGGGGATAACTACTACACA	1000	774	1
ANID_01189.1			GTAACGCCAGGGTTTTCCCAGTCACGACGACTCAGCGAGTAAGGTTAGC	ATCCACTTAACGTTACTGAAATCATTCTCGCTCGACTGTCTC	1000	692	-29	CTCCTTCAATATCATCTTCTGTCCCAGAGTCAGTCATGATACG	GCGGATAACAATTTCACACAGGAAACAGCACGTGGAGGTAGATACTGCT	1000	824	-16
ANID_01191.1			GTAACGCCAGGGTTTTCCCAGTCACGACGACTTACATGGGAGCTCAGAC	ATCCACTTAACGTTACTGAAATCGAGAGCAAGTCGGAAGATGT	1000	845	-11	CTCCTTCAATATCATCTTCTGTCGTCGGTGTCCTTTTTCTGG	GCGGATAACAATTTCACACAGGAAACAGCCAGATTCTACGTCTCGATCC	1000	680	-14
ANID_01192.1			GTAACGCCAGGGTTTTCCCAGTCACGACGGAACAGAGGGAGCTATTCAC	ATCCACTTAACGTTACTGAAATCCCTCTAGATGTGTCTGGACC	1000	601	-25	CTCCTTCAATATCATCTTCTGTCCCTCCTAACAAGGAAGATGG	GCGGATAACAATTTCACACAGGAAACAGCCTTCTTGTCGCCTCCTACT	1000	891	44
ANID_01193.1			GTAACGCCAGGGTTTTCCCAGTCACGACGTAGATGTGTCTGGACCGAGT	ATCCACTTAACGTTACTGAAATCGTCAACGAGCACAATCCAG	1000	891	-22	CTCCTTCAATATCATCTTCTGTCGCGAAGGAGTAGAGGTTTAG	GCGGATAACAATTTCACACAGGAAACAGCAGTACCAGGTCACATAGCTG	1000	971	-12
ANID_01194.1			GTAACGCCAGGGTTTTCCCAGTCACGACGGACGAGTTCACCCTATATGC	ATCCACTTAACGTTACTGAAATCAGAGGATGGGGATCCTACG	1000	976	-25	CTCCTTCAATATCATCTTCTGTCCTTGATGCTTAGGGGAGAG	GCGGATAACAATTTCACACAGGAAACAGCAGTGCCTGAAGAGGTAGAAG	1000	915	-12
ANID_01195.1			GTAACGCCAGGGTTTTCCCAGTCACGACGGTCCTAGTCGAAGCCAAGT	ATCCACTTAACGTTACTGAAATCGACTAGGAGGTACTTGATCG	1000	613	-29	CTCCTTCAATATCATCTTCTGTCGCAGCCAGCTATGATCTTG	GCGGATAACAATTTCACACAGGAAACAGCGATCTCTCTTCTCAGCAACC	1000	789	5
ANID_01196.1			GTAACGCCAGGGTTTTCCCAGTCACGACGCTTGATCTAGGTCTCATGGC	ATCCACTTAACGTTACTGAAATCGAATAAACGTTGAGGACGGC	1000	893	-21	CTCCTTCAATATCATCTTCTGTCGTCAACTAAGCCAGCGAAC	GCGGATAACAATTTCACACAGGAAACAGCCTAGTTTGGCTAACTCGTCC	1000	656	-9
ANID_01197.1			GTAACGCCAGGGTTTTCCCAGTCACGACGGGCTTCTATGACTGAACCTC	ATCCACTTAACGTTACTGAAATCCAATCCTCGACAGAGAGTG	1000	863	11	CTCCTTCAATATCATCTTCTGTCGACTTCGGATGTGTTGTGAC	GCGGATAACAATTTCACACAGGAAACAGCGGTCTGTAGTTGGGGTAGAG	1000	665	-19
ANID_01198.1			GTAACGCCAGGGTTTTCCCAGTCACGACGCTTCTACAGAAACCGAGGGT	ATCCACTTAACGTTACTGAAATCAAGGGGTCGTAAAGCAGAC	1000	867	-20	CTCCTTCAATATCATCTTCTGTCCACGGTCAAGAAGTAACGTG	GCGGATAACAATTTCACACAGGAAACAGCCTTGCTGTATGTAGGCAGTC	1000	684	9
ANID_01199.1			GTAACGCCAGGGTTTTCCCAGTCACGACGGATTAGCTTAGAGACGTGGG	ATCCACTTAACGTTACTGAAATCCCTACCAGATCGCTACAAAC	1000	964	-26	CTCCTTCAATATCATCTTCTGTCGTGCTGATAATGGGCTCTG	GCGGATAACAATTTCACACAGGAAACAGCCTTCTCTCTCGTCCACTTGT	1000	977	-20
ANID_01200.1			GTAACGCCAGGGTTTTCCCAGTCACGACGCAGGGCTAAGCAGTAGGTAT	ATCCACTTAACGTTACTGAAATCCTTGGCTGTATGGCTGTTG	1000	746	10	CTCCTTCAATATCATCTTCTGTCGAGGGGATGTAAGAGCTTG	GCGGATAACAATTTCACACAGGAAACAGCGTATCTAGAGATGGGGGAGA	1000	908	-12
ANID_01201.1			GTAACGCCAGGGTTTTCCCAGTCACGACGCCTCTTCTACCTCGTCATCT	ATCCACTTAACGTTACTGAAATCCTGGATACCTGATGTACTCG	1000	942	12	CTCCTTCAATATCATCTTCTGTCGCTGTATGTCCTTCCGTGTA	GCGGATAACAATTTCACACAGGAAACAGCCGGTAAGGTACTGAACTGAG	1000	839	2
ANID_01202.1			GTAACGCCAGGGTTTTCCCAGTCACGACGGTATCCTAGAGGTCCAATGC	ATCCACTTAACGTTACTGAAATCGCTAGACAAGTATGGGAGGT	1000	616	8	CTCCTTCAATATCATCTTCTGTCGAGGAATGAAGTGAGAAGGC	GCGGATAACAATTTCACACAGGAAACAGCCTAGTACGTACAGCTCGCAG	1000	841	-2
ANID_01203.1			GTAACGCCAGGGTTTTCCCAGTCACGACGAGTTTCGTCAGTACCACCTC	ATCCACTTAACGTTACTGAAATCGGTAGCATTGTTGCCACTG	1000	967	-7	CTCCTTCAATATCATCTTCTGTCCTAGTCTTCTGCCTCGGAT	GCGGATAACAATTTCACACAGGAAACAGCGACGAACTAACAGGGTGTTG	1000	791	-23
ANID_01204.1			GTAACGCCAGGGTTTTCCCAGTCACGACGGGGTACCCTGTATGACAACT	ATCCACTTAACGTTACTGAAATCCTTACGTCGTTGACGGTTTC	1000	701	-70	CTCCTTCAATATCATCTTCTGTCGACTTCACCAACGGTGTGTT	GCGGATAACAATTTCACACAGGAAACAGCCCTTGTCTAGAAGAAGACCG	1000	966	-24
ANID_01205.1			GTAACGCCAGGGTTTTCCCAGTCACGACGATCCTGTTCACCCTAGTCAC	ATCCACTTAACGTTACTGAAATCCGGTTTTCGGAGTAGAGTC	1000	611	25	CTCCTTCAATATCATCTTCTGTCGCTCACGGAGAGACGAAAA	GCGGATAACAATTTCACACAGGAAACAGCGCTTAGGCCTCGTACTGAT	1000	985	6
ANID_01206.1			GTAACGCCAGGGTTTTCCCAGTCACGACGTCTGTGTCGTAGATCCACTC	ATCCACTTAACGTTACTGAAATCCATCCTGGTGTGAATCAGTG	1000	941	-2	CTCCTTCAATATCATCTTCTGTCACAGGCCTCCCAGAAGATG	GCGGATAACAATTTCACACAGGAAACAGCGTTAACATCTCCTCCCTCTC	1000	912	-28
ANID_01207.1			GTAACGCCAGGGTTTTCCCAGTCACGACGCATGGGGTTTGTACCTAGAG	ATCCACTTAACGTTACTGAAATCAACATCGTCTGCTGCTGCT	1000	751	-29	CTCCTTCAATATCATCTTCTGTCGATGGAGGCGTGAAGATAG	GCGGATAACAATTTCACACAGGAAACAGCCTAGTAACTGGTGGTCGAGA	1000	930	-13
ANID_01208.1			GTAACGCCAGGGTTTTCCCAGTCACGACGGATCATTAGAGGAGTCCAGC	ATCCACTTAACGTTACTGAAATCAGAGCAAGTTGTAGAGACCG	1000	620	5	CTCCTTCAATATCATCTTCTGTCGACTTACGCCGATGGACTAT	GCGGATAACAATTTCACACAGGAAACAGCCACTACTCGATTAGCCAGC	1000	920	-24
ANID_01209.1			GTAACGCCAGGGTTTTCCCAGTCACGACGGAACAGTCGAGATATGACCC	ATCCACTTAACGTTACTGAAATCGTCCGTCGTAGCCATATTAC	1000	969	-14	CTCCTTCAATATCATCTTCTGTCGGAGGGTATTGAGCTTTGAC	GCGGATAACAATTTCACACAGGAAACAGCGTCTCCTGTTTCCTCTCATC	1000	863	-19
ANID_01210.1			GTAACGCCAGGGTTTTCCCAGTCACGACGAGAAGTTAGAGGTGAGCAGC	ATCCACTTAACGTTACTGAAATCGCGACATGGCTCTAGATAGT	1000	991	-6	CTCCTTCAATATCATCTTCTGTCCGAGTTGGTAGACAGCACA	GCGGATAACAATTTCACACAGGAAACAGCGAGGTACGTACTCGTTGGA	1000	883	-28
ANID_01211.1			GTAACGCCAGGGTTTTCCCAGTCACGACGGGGCTGCTAATAGGAGATAC	ATCCACTTAACGTTACTGAAATCCAGCCGACATGATTTCTGAC	1000	849	-9	CTCCTTCAATATCATCTTCTGTCAACCTCGACTTGAGCTCTG	GCGGATAACAATTTCACACAGGAAACAGCGTGTAGAGGGTACGGTGACT	1000	853	-11
ANID_01212.1			GTAACGCCAGGGTTTTCCCAGTCACGACGGTACATCCTCTTCCTGTCG	ATCCACTTAACGTTACTGAAATCGTGACATTGGGAAGGGATTC	1000	677	-6	CTCCTTCAATATCATCTTCTGTCGATGCGGTTCGACTTCATTC	GCGGATAACAATTTCACACAGGAAACAGCCTACCCTCAGGGGTAAAAC	1000	939	-28
ANID_01213.1			GTAACGCCAGGGTTTTCCCAGTCACGACGGGGTGTTTCAGTCTTGAGTC	ATCCACTTAACGTTACTGAAATCCAGGGGCCATATTTGACAAG	1000	923	-9	CTCCTTCAATATCATCTTCTGTCACCTCCTTGGTCGGAACTA	GCGGATAACAATTTCACACAGGAAACAGCCATGCACTAGGAGACGTTAG	1000	953	-20
ANID_01214.1			GTAACGCCAGGGTTTTCCCAGTCACGACGCCTCCCATCTACATCTGTCT	ATCCACTTAACGTTACTGAAATCGGGCTATGAGTAGGTTGATG	1000	711	10	CTCCTTCAATATCATCTTCTGTCCACACGGACTTGAAGAGAC	GCGGATAACAATTTCACACAGGAAACAGCGGTATTCCCACGCTCTACT	1000	799	-26
ANID_01215.1			GTAACGCCAGGGTTTTCCCAGTCACGACGGTACTCTTTGGGGATGAGTC	ATCCACTTAACGTTACTGAAATCGACGGAAGTTGGACGTGTT	1000	755	-9	CTCCTTCAATATCATCTTCTGTCGCTATGGAGGAGTGAAGTCT	GCGGATAACAATTTCACACAGGAAACAGCCCTAGAGCAATCTACAGGCT	1000	696	-15
ANID_01216.1			GTAACGCCAGGGTTTTCCCAGTCACGACGCTCAAGATCCACCGGTATAG	ATCCACTTAACGTTACTGAAATCGATATCATACATCCCCCTCC	1000	600	31	CTCCTTCAATATCATCTTCTGTCGTGTGCAAGGGAGAGAATAC	GCGGATAACAATTTCACACAGGAAACAGCGAGTCGTTACATCCAGGACT	1000	968	7
ANID_01217.1			GTAACGCCAGGGTTTTCCCAGTCACGACGCAGTGGACACTGCTACTGAG	ATCCACTTAACGTTACTGAAATCCATAATTGCAGAGCTGAGCC	1000	802	-2	CTCCTTCAATATCATCTTCTGTCGGCTAAGGGACTCTGTCTC	GCGGATAACAATTTCACACAGGAAACAGCGGAAGAATCAGTCTAGGACG	1000	702	-6
ANID_01218.1			GTAACGCCAGGGTTTTCCCAGTCACGACGGTATGAGTTCCCAGACCAAG	ATCCACTTAACGTTACTGAAATCGTTGTGGTGAGAGTTGAGAG	1000	667	-25	CTCCTTCAATATCATCTTCTGTCTGTGAGAGCTCAGCAGCAC	GCGGATAACAATTTCACACAGGAAACAGCCTGTCTTCTCTGGTGTTCAG	1000	656	-66
ANID_01219.1			GTAACGCCAGGGTTTTCCCAGTCACGACGATGGGCGTAGGTACAGTAGT	ATCCACTTAACGTTACTGAAATCAGATTAGAGGAGGACTGGCT	1000	739	-18	CTCCTTCAATATCATCTTCTGTCCTGTCTTCTCTGGTGTTCAG	GCGGATAACAATTTCACACAGGAAACAGCGACCTGGTGGTCTCAATAAC	1000	872	7
ANID_01220.1			GTAACGCCAGGGTTTTCCCAGTCACGACGCTCCGTACACTAGACGCATA	ATCCACTTAACGTTACTGAAATCTAGAGTTCCTAAGGCTGTGG	1000	918	24	CTCCTTCAATATCATCTTCTGTCCTCAGCATCACTTGCCACT	GCGGATAACAATTTCACACAGGAAACAGCAGAGACTAGAGTAAGCCCGA	1000	970	10
ANID_01221.1			GTAACGCCAGGGTTTTCCCAGTCACGACGTCTCTCTACGTCGACACCTA	ATCCACTTAACGTTACTGAAATCGCGTCGGTCTACTCATACAT	1000	965	5	CTCCTTCAATATCATCTTCTGTCCTGGGTTGTCGGTTTGTATG	GCGGATAACAATTTCACACAGGAAACAGCGACTTCCCCACTCGATATAC	1000	887	7
ANID_01222.1			GTAACGCCAGGGTTTTCCCAGTCACGACGGAGACAGAAACTGGACGAG	ATCCACTTAACGTTACTGAAATCAGCCAGAAAGACCGAAGTC	1000	745	0	CTCCTTCAATATCATCTTCTGTCCTAGGTCCTGCATGCTAATC	GCGGATAACAATTTCACACAGGAAACAGCGTCAGTCCATTGAGAGAGGT	1000	656	-69
ANID_01223.1			GTAACGCCAGGGTTTTCCCAGTCACGACGGTCAGGCAAGGCTAGATAAC	ATCCACTTAACGTTACTGAAATCGTTGTTACGTTCCGATGGC	1000	778	2	CTCCTTCAATATCATCTTCTGTCCATACCTCATCCAATCGTCC	GCGGATAACAATTTCACACAGGAAACAGCACTTTCTGCTCTACCCAGTC	1000	848	-11
ANID_01224.1			GTAACGCCAGGGTTTTCCCAGTCACGACGGTGGCAACTATACTGCAGAG	ATCCACTTAACGTTACTGAAATCGACAAGAGTGCAGTCGATAG	1000	852	4	CTCCTTCAATATCATCTTCTGTCGGGGTGATGAACTATGACCT	GCGGATAACAATTTCACACAGGAAACAGCGTTCAGGACGAGGATAGTGT	1000	627	-17
ANID_01225.1			GTAACGCCAGGGTTTTCCCAGTCACGACGGCTAGAGAACGACGGAGTAT	ATCCACTTAACGTTACTGAAATCGCGTAGTTGTCATTGGAGAG	1000	987	-17	CTCCTTCAATATCATCTTCTGTCGATCTAGGGCTGGGGTAAT	GCGGATAACAATTTCACACAGGAAACAGCGCTTCCACCACTACTCTCTC	1000	726	-18
ANID_01226.1			GTAACGCCAGGGTTTTCCCAGTCACGACGAAGTATACGGACTAGCTGGG	ATCCACTTAACGTTACTGAAATCGATGACGCGAGAGTAGAGTA	1000	834	16	CTCCTTCAATATCATCTTCTGTCCTGATAGATATGCCGTTGGC	GCGGATAACAATTTCACACAGGAAACAGCCGACTAGAGAAGGAGTTGGA	1000	778	38
ANID_01227.1	PCR fail		GTAACGCCAGGGTTTTCCCAGTCACGACGCCCAGCTAGTCCGTATACTT	ATCCACTTAACGTTACTGAAATCAGTACTCGTAGGCAAACCC	1000	647	-74	CTCCTTCAATATCATCTTCTGTCAGATGACACTGAAGCTGGG	GCGGATAACAATTTCACACAGGAAACAGCAAGTACCTCCCTCTTGACCT	1000	894	-1
ANID_01228.1	Fail	3' flank fail	GTAACGCCAGGGTTTTCCCAGTCACGACGAGAGCTGAGGATGTGAGTG	ATCCACTTAACGTTACTGAAATCGGACAGTAACCCTGTACATACC	1000	749	-23	CTCCTTCAATATCATCTTCTGTCGTCATGCACAGGCGTAAATC	GCGGATAACAATTTCACACAGGAAACAGCTGGTAGCCAGTTGAGTAGAC	1000	757	-17
ANID_01229.1			GTAACGCCAGGGTTTTCCCAGTCACGACGGAGGGAGGTACTTCTTGTTC	ATCCACTTAACGTTACTGAAATCGAAGAAAACGACGAGTGAGG	1000	990	8	CTCCTTCAATATCATCTTCTGTCTAGAGCGTCCATTCGACTTC	GCGGATAACAATTTCACACAGGAAACAGCGATACAACGAGGGTAAGACC	1000	804	1
ANID_01230.1			GTAACGCCAGGGTTTTCCCAGTCACGACGGAATCGTCTCTAGCTCCAAG	ATCCACTTAACGTTACTGAAATCGTAGCGTATGCGTTGACAGT	1000	921	5	CTCCTTCAATATCATCTTCTGTCCCAGGGTGATTGAGCATAG	GCGGATAACAATTTCACACAGGAAACAGCAGCCTCTTTCACACCTACTC	1000	852	-26
ANID_01231.1			GTAACGCCAGGGTTTTCCCAGTCACGACGGGTCTTACCCTCGTTGTATC	ATCCACTTAACGTTACTGAAATCGTCGTCATTTGTGGCAAGTC	1000	825	-7	CTCCTTCAATATCATCTTCTGTCCACCAGAGCACCGAAATTG	GCGGATAACAATTTCACACAGGAAACAGCTGATAGCTAGGACTGATGGC	1000	688	-23
ANID_01232.1			GTAACGCCAGGGTTTTCCCAGTCACGACGCACAGCTCTCCTGTAAGGTA	ATCCACTTAACGTTACTGAAATCGAGGATGAGTTGGTTGGGT	1000	900	-29	CTCCTTCAATATCATCTTCTGTCGTCTATGCGTGAATGGCAAC	GCGGATAACAATTTCACACAGGAAACAGCCTGTCGATTCTATCCAGGTC	1000	946	-12
ANID_01233.1			GTAACGCCAGGGTTTTCCCAGTCACGACGGACTATGTCACTATGAGCGG	ATCCACTTAACGTTACTGAAATCGACCTGTCGATTCTATCCAG	1000	691	8	CTCCTTCAATATCATCTTCTGTCGAGCTTGATTGATCGACGG	GCGGATAACAATTTCACACAGGAAACAGCGATCAGAGTCAGAGACCTCC	1000	825	-12
ANID_01234.1			GTAACGCCAGGGTTTTCCCAGTCACGACGAAGTGTTCTGTACTGGGACC	ATCCACTTAACGTTACTGAAATCGGAGTGATAAGACGCTGTAG	1000	711	-14	CTCCTTCAATATCATCTTCTGTCGAGGTCTCTGACTCTGATCG	GCGGATAACAATTTCACACAGGAAACAGCAGTCACTCCTCACCACAAGT	1000	951	-26
ANID_01236.1			GTAACGCCAGGGTTTTCCCAGTCACGACGTAGTCCTGCTCTACATGCAC	ATCCACTTAACGTTACTGAAATCCTCAAGGGTCACTTCCATTG	1000	740	-17	CTCCTTCAATATCATCTTCTGTCGCATACATGCACGTGACTTC	GCGGATAACAATTTCACACAGGAAACAGCGATCCTGTCTCTATTCCACC	1000	841	51
ANID_01237.1			GTAACGCCAGGGTTTTCCCAGTCACGACGTCAGGCTGAGAGTGTACTTG	ATCCACTTAACGTTACTGAAATCCAGGTACTGGAGGAAAACG	1000	968	20	CTCCTTCAATATCATCTTCTGTCGAGCCCGAAGGATTTAGAG	GCGGATAACAATTTCACACAGGAAACAGCGGAAATAGACAGACCCCTG	1000	643	-28
ANID_01238.1			GTAACGCCAGGGTTTTCCCAGTCACGACGGATTCTCTCTCTTGGTCGTC	ATCCACTTAACGTTACTGAAATCATGTCGAATGGCAGCAGAC	1000	810	-1	CTCCTTCAATATCATCTTCTGTCGTTTGAGCTCGCATTCTGG	GCGGATAACAATTTCACACAGGAAACAGCGTAGAGCTGACAGCAAGAAG	1000	984	10
ANID_01239.1			GTAACGCCAGGGTTTTCCCAGTCACGACGGGTTCTATAACCGGTAAGGC	ATCCACTTAACGTTACTGAAATCGCAACTATCTTTGGGCTGAC	1000	852	-28	CTCCTTCAATATCATCTTCTGTCTACACGTAGGTGAGCAAGTG	GCGGATAACAATTTCACACAGGAAACAGCCAGTGCACTAAAGTCCGTC	1000	990	-13
ANID_01242.1			GTAACGCCAGGGTTTTCCCAGTCACGACGTTCTAGAGCCTTCTCCTGTC	ATCCACTTAACGTTACTGAAATCCCTGCTGAGCCATCTTCAC	1000	777	-12	CTCCTTCAATATCATCTTCTGTCGGTACGCGGGTTTGATTTC	GCGGATAACAATTTCACACAGGAAACAGCGACGTGACTCTTAGGGAACT	1000	974	-15
ANID_01243.1			GTAACGCCAGGGTTTTCCCAGTCACGACGTGGTCACCTCAACTACAGTC	ATCCACTTAACGTTACTGAAATCGAAGTAGAGGAGCGGTTTG	1000	776	-61	CTCCTTCAATATCATCTTCTGTCGTCTCGTGCATCGGTAGAT	GCGGATAACAATTTCACACAGGAAACAGCGTTGCCCTAGGTTACTCAAC	1000	972	-22
ANID_01244.1			GTAACGCCAGGGTTTTCCCAGTCACGACGGTGGACAGTGCTATGATGAC	ATCCACTTAACGTTACTGAAATCCAGACTCGGATAACGGGAA	1000	838	-12	CTCCTTCAATATCATCTTCTGTCCAAGCTGGAGTGAGAGTTG	GCGGATAACAATTTCACACAGGAAACAGCCCTAGCGTAGGATTCAGACT	1000	698	-13
ANID_01245.1			GTAACGCCAGGGTTTTCCCAGTCACGACGGTCTGGCTGTATAGGGATTC	ATCCACTTAACGTTACTGAAATCGCGAGATGAGGAGTAATGG	1000	622	-23	CTCCTTCAATATCATCTTCTGTCCCCATGGTAGCAGTCAACTT	GCGGATAACAATTTCACACAGGAAACAGCTAAGGCTACCAAGGCTACTC	1000	685	9
ANID_01246.1			GTAACGCCAGGGTTTTCCCAGTCACGACGTGGTACACTATGGCGACTAC	ATCCACTTAACGTTACTGAAATCTAGCTGTACGGAGAGAGATG	1000	761	-3	CTCCTTCAATATCATCTTCTGTCCAAGATTTGCCTGCCTGTCT	GCGGATAACAATTTCACACAGGAAACAGCATTCTACTACCTGAGCCGTC	1000	700	-2
ANID_01247.1			GTAACGCCAGGGTTTTCCCAGTCACGACGCTAATCTGTGCCTCTTAGCC	ATCCACTTAACGTTACTGAAATCGAAGACTGAGACTGGTCGAG	1000	642	23	CTCCTTCAATATCATCTTCTGTCGTCTTATCCGCTATTCCTGG	GCGGATAACAATTTCACACAGGAAACAGCTAGCTGTACGGAGAGAGATG	1000	636	-2
ANID_01248.1			GTAACGCCAGGGTTTTCCCAGTCACGACGAGGAGAGTGAACTAACACCG	ATCCACTTAACGTTACTGAAATCCATAGCGGGAGCAAATCTC	1000	722	-2	CTCCTTCAATATCATCTTCTGTCATAGGTAAGCGCCAGAGAG	GCGGATAACAATTTCACACAGGAAACAGCGACCATAGTTGTAAGGACCG	1000	733	-4
ANID_01249.1			GTAACGCCAGGGTTTTCCCAGTCACGACGGACGCTCTACATGACACAGT	ATCCACTTAACGTTACTGAAATCCAACGTCCTTGCAGCTTGT	1000	805	30	CTCCTTCAATATCATCTTCTGTCGTGAGGAAGGAGAGATTGAG	GCGGATAACAATTTCACACAGGAAACAGCATCCTACTCGCCTAGAACC	1000	774	-29
ANID_01250.1			GTAACGCCAGGGTTTTCCCAGTCACGACGGACCTTCTGCATCCTTCTAC	ATCCACTTAACGTTACTGAAATCAGAAAGAGATCATGAGGCCG	1000	990	-7	CTCCTTCAATATCATCTTCTGTCACATTGCATCAGCCAGTAGC	GCGGATAACAATTTCACACAGGAAACAGCAGGAGGATTAGAGGTGTACG	1000	786	2
ANID_01251.1			GTAACGCCAGGGTTTTCCCAGTCACGACGCTTCACTCCTTCTACATCCC	ATCCACTTAACGTTACTGAAATCCTGGACATCTCCCTGAAAC	1000	751	-7	CTCCTTCAATATCATCTTCTGTCGAGAACGAACCGATTGTACG	GCGGATAACAATTTCACACAGGAAACAGCAGGTAGGCATCAGATAGCTC	1000	775	-28
ANID_01252.1			GTAACGCCAGGGTTTTCCCAGTCACGACGACTAGCTAGATGCTCCATCC	ATCCACTTAACGTTACTGAAATCGGTATCTTGCCGATGAGAC	1000	865	-56	CTCCTTCAATATCATCTTCTGTCGGCCGTTTTAGCTCCTCAAT	GCGGATAACAATTTCACACAGGAAACAGCCTCGGAGACTTCATATCACC	1000	916	3
ANID_01253.1	Fail	5' flank fail	GTAACGCCAGGGTTTTCCCAGTCACGACGAACGCTAGAGTCAGAGAACC	ATCCACTTAACGTTACTGAAATCTCGTCGTCCTGGTAGTAGAT	1000	684	6	CTCCTTCAATATCATCTTCTGTCGATTGGTGTAGTTGGTGGAG	GCGGATAACAATTTCACACAGGAAACAGCTAACTGTGCTCTGTGTCACC	1000	640	-11
ANID_01254.1			GTAACGCCAGGGTTTTCCCAGTCACGACGCTACGCTTGAGATGAGAGC	ATCCACTTAACGTTACTGAAATCAACGGGGAGTAATGTGGAC	1000	906	5	CTCCTTCAATATCATCTTCTGTCGATATCTCCTGCCTTGTAGG	GCGGATAACAATTTCACACAGGAAACAGCGCGCTACCTCTACTTACCTC	1000	610	-2
ANID_01255.1			GTAACGCCAGGGTTTTCCCAGTCACGACGGCTAGTCTTGGAATGGACTC	ATCCACTTAACGTTACTGAAATCGTTGCTATGGATCGAGAGAG	1000	745	5	CTCCTTCAATATCATCTTCTGTCGTCGCCTCAAAAGGAGACTA	GCGGATAACAATTTCACACAGGAAACAGCCTACGCTCTCCTTTACTTCC	1000	906	-21
ANID_01256.1			GTAACGCCAGGGTTTTCCCAGTCACGACGGAGACAAGGGATTGTAGAGC	ATCCACTTAACGTTACTGAAATCCTCAAGCAGACGATACCAG	1000	931	-27	CTCCTTCAATATCATCTTCTGTCGCTCCTAGCTACTTCCTTTG	GCGGATAACAATTTCACACAGGAAACAGCCTAGCACAGAGATGAACGTC	1000	743	-25
ANID_01257.1			GTAACGCCAGGGTTTTCCCAGTCACGACGCTATCACCTCGATCCTTACC	ATCCACTTAACGTTACTGAAATCGGTGCTGATGTTACCAGAC	1000	950	-20	CTCCTTCAATATCATCTTCTGTCCTAGGGCTCTAGGATGAGG	GCGGATAACAATTTCACACAGGAAACAGCGTGCAGAACTTAGACTCACG	1000	762	10
ANID_01258.1			GTAACGCCAGGGTTTTCCCAGTCACGACGTACCCCTGAGATTGAGAGC	ATCCACTTAACGTTACTGAAATCGGTCAACGATAGCGAGATTC	1000	975	4	CTCCTTCAATATCATCTTCTGTCGCCAAGCATCAATACCCAC	GCGGATAACAATTTCACACAGGAAACAGCCGGTAGACAGACGTATTGAG	1000	711	2
ANID_01259.1			GTAACGCCAGGGTTTTCCCAGTCACGACGGTCTGGTTGAGGAACTGAG	ATCCACTTAACGTTACTGAAATCCATATCTGAGAGAGCTGGTG	1000	812	-2	CTCCTTCAATATCATCTTCTGTCGGGTGGACAGCAATAGTAGT	GCGGATAACAATTTCACACAGGAAACAGCATCTGCTGCTGTAAGGGAG	1000	634	-16
ANID_01260.1			GTAACGCCAGGGTTTTCCCAGTCACGACGCGCTAGTACCATACTCCTCC	ATCCACTTAACGTTACTGAAATCCGTGTAGTTTGCTGGTTGAC	1000	856	-3	CTCCTTCAATATCATCTTCTGTCAAGTAGGGTTCTGTCCGTAG	GCGGATAACAATTTCACACAGGAAACAGCACTAGTGCAGCTGTCGTTAC	1000	730	-6
ANID_01261.1			GTAACGCCAGGGTTTTCCCAGTCACGACGAAGTAGGGTTCTGTCCGTAG	ATCCACTTAACGTTACTGAAATCCAGCTGTCGTTACAGATGC	1000	723	-27	CTCCTTCAATATCATCTTCTGTCGGAGTTTCGAGAGTGGAAG	GCGGATAACAATTTCACACAGGAAACAGCAAGTAGGAGAAGTACTGGCG	1000	674	-25
ANID_01262.1			GTAACGCCAGGGTTTTCCCAGTCACGACGGGCAGAGTTTCTATGTCGTC	ATCCACTTAACGTTACTGAAATCGTTTCCGTTAGGACACCTG	1000	874	-22	CTCCTTCAATATCATCTTCTGTCGACCTTCCTTACCTGCTGTA	GCGGATAACAATTTCACACAGGAAACAGCGGAGAGAATCTGAGAGGAAG	1000	838	-4
ANID_01263.1			GTAACGCCAGGGTTTTCCCAGTCACGACGGACCTTCCTTACCTGCTGTA	ATCCACTTAACGTTACTGAAATCGGAGAGAATCTGAGAGGAAG	1000	838	10	CTCCTTCAATATCATCTTCTGTCCTGACCACTACCGCTACTAA	GCGGATAACAATTTCACACAGGAAACAGCGTTTAAGAGGAGAGAGCAGC	1000	738	-20
ANID_01265.1			GTAACGCCAGGGTTTTCCCAGTCACGACGACTCCGTAGCTCTAGTGGAT	ATCCACTTAACGTTACTGAAATCGTAGCCATCTTGCCTGGAT	1000	879	-7	CTCCTTCAATATCATCTTCTGTCCACTTCAGGCTACTTTCGG	GCGGATAACAATTTCACACAGGAAACAGCGTTGAGTGAAGAGGTTAGGG	1000	999	-29
ANID_01266.1			GTAACGCCAGGGTTTTCCCAGTCACGACGCTCCTCAGTCAGAACCTTTC	ATCCACTTAACGTTACTGAAATCCCAGCAATGAGTGATGAGTG	1000	856	10	CTCCTTCAATATCATCTTCTGTCGCCGATACAGTGTGGTATAG	GCGGATAACAATTTCACACAGGAAACAGCATCCACTAGAGCTACGGAGT	1000	771	-20
ANID_01267.1			GTAACGCCAGGGTTTTCCCAGTCACGACGGCTCCGGTAATCTCTATCAC	ATCCACTTAACGTTACTGAAATCCGGACTAAGGTGATCACTAC	1000	755	-7	CTCCTTCAATATCATCTTCTGTCTGTACCTCAGTGTAGAACGC	GCGGATAACAATTTCACACAGGAAACAGCTTAGGTAGCTCTTCCCTCAC	1000	659	-24
ANID_01268.1			GTAACGCCAGGGTTTTCCCAGTCACGACGGTGTTCAGCACAGATCCTAC	ATCCACTTAACGTTACTGAAATCGAAAAGTCGTAGACGGGTTC	1000	642	52	CTCCTTCAATATCATCTTCTGTCGGTTGAAGAAGCTCACGAC	GCGGATAACAATTTCACACAGGAAACAGCGTAACCCTCCAAGTTCTCAG	1000	831	-29
ANID_01269.1	PCR fail		GTAACGCCAGGGTTTTCCCAGTCACGACGAGACTCTAAGAGAACGGACG	ATCCACTTAACGTTACTGAAATCGCATTGTCAGAGGGCTATC	1000	707	11	CTCCTTCAATATCATCTTCTGTCGGCTGAACAGGATACCTAGA	GCGGATAACAATTTCACACAGGAAACAGCCAAGACTTCCTCTTGGGTAG	1000	627	-19
ANID_01270.1			GTAACGCCAGGGTTTTCCCAGTCACGACGGCCCTTATATCTGGCTACC	ATCCACTTAACGTTACTGAAATCCTTAGCTGGCGATAGGAGT	1000	896	-3	CTCCTTCAATATCATCTTCTGTCGTTTATGAACGGGGATCTGG	GCGGATAACAATTTCACACAGGAAACAGCGGTAATATGGCTAGCGTCTC	1000	689	10
ANID_01271.1			GTAACGCCAGGGTTTTCCCAGTCACGACGTACCAGTGTACACGACGAAC	ATCCACTTAACGTTACTGAAATCCCGGTTATTTAGAGAGTCCC	1000	910	2	CTCCTTCAATATCATCTTCTGTCCTGATAGTCGATGTGAGCC	GCGGATAACAATTTCACACAGGAAACAGCGTGCGAGGACATCTACAAC	1000	666	7
ANID_01272.1			GTAACGCCAGGGTTTTCCCAGTCACGACGGTTCCAGGTAAGTTGCAGTC	ATCCACTTAACGTTACTGAAATCGGTCTCGCTGTTGAAGTCT	1000	700	-26	CTCCTTCAATATCATCTTCTGTCCTCACATCGACTATCAGCC	GCGGATAACAATTTCACACAGGAAACAGCAGTCTCCAAAGTCTCAGTCC	1000	730	31
ANID_01273.1			GTAACGCCAGGGTTTTCCCAGTCACGACGTCGAGTAGCCCTACCTCTAT	ATCCACTTAACGTTACTGAAATCGGTCAGAATGCAACTCGTACTC	1000	719	-21	CTCCTTCAATATCATCTTCTGTCAGCTAAGAGGCCGCAAATC	GCGGATAACAATTTCACACAGGAAACAGCTCAGACAGCGAGTCTAAGTC	1000	891	-6
ANID_01274.1			GTAACGCCAGGGTTTTCCCAGTCACGACGCTAGTGGAGGAGGCTATGTT	ATCCACTTAACGTTACTGAAATCGGTTGCTAGGTCAAAGAGG	1000	669	-15	CTCCTTCAATATCATCTTCTGTCGCGACCGACTATCTAGACTT	GCGGATAACAATTTCACACAGGAAACAGCGTTTGGACGGAGAGTAGAAG	1000	875	-59
ANID_01275.1			GTAACGCCAGGGTTTTCCCAGTCACGACGCTTGACAGCTTCTCTGACCT	ATCCACTTAACGTTACTGAAATCGGAGACAAATCCCGAAGAC	1000	960	-20	CTCCTTCAATATCATCTTCTGTCGGCTATAGCTCAGATTCGG	GCGGATAACAATTTCACACAGGAAACAGCCTCCAGAGGTCAACAACAC	1000	842	-24
ANID_01276.1			GTAACGCCAGGGTTTTCCCAGTCACGACGACTTAGTCAGGCCAAGAGAC	ATCCACTTAACGTTACTGAAATCGAGAGAGACGCATGGCTAA	1000	992	-12	CTCCTTCAATATCATCTTCTGTCGTAACCATGTGTAGGGTCC	GCGGATAACAATTTCACACAGGAAACAGCCACTGTGAAGAAGGAGACTG	1000	711	-28
ANID_01277.1			GTAACGCCAGGGTTTTCCCAGTCACGACGGATAAGAGACCAGAAGCAGG	ATCCACTTAACGTTACTGAAATCAGCTTCGTGAAGGTCGTCAT	1000	755	-19	CTCCTTCAATATCATCTTCTGTCCCTACCGATACCTACCTCAC	GCGGATAACAATTTCACACAGGAAACAGCGACTAGCCCTTATCGTTAGC	1000	680	-56
ANID_01278.1			GTAACGCCAGGGTTTTCCCAGTCACGACGGCCGTCTAGATAGGAGTGTT	ATCCACTTAACGTTACTGAAATCGTCTTTGCTGTTACCGCTAC	1000	905	-62	CTCCTTCAATATCATCTTCTGTCGTGAGGTAGGTATCGGTAGG	GCGGATAACAATTTCACACAGGAAACAGCCACCTCTACACAGCTCACTC	1000	778	38
ANID_01279.1			GTAACGCCAGGGTTTTCCCAGTCACGACGGTCTGGGCTCTAAGAGTACG	ATCCACTTAACGTTACTGAAATCCGGTTAGTACCCACAATGTC	1000	624	-21	CTCCTTCAATATCATCTTCTGTCGTGTCCTTTCTCCTACCTTG	GCGGATAACAATTTCACACAGGAAACAGCGATCACGAATAGTGAGGACC	1000	801	44
ANID_01280.1			GTAACGCCAGGGTTTTCCCAGTCACGACGCAGACGGAGTTGTGTGAGTA	ATCCACTTAACGTTACTGAAATCTAGTATAAGGCGTCGGACAG	1000	964	25	CTCCTTCAATATCATCTTCTGTCCTGAGGTTACGCTATTCGTC	GCGGATAACAATTTCACACAGGAAACAGCAGTAGGAGCAGTGAGCTAGG	1000	654	-12
ANID_01281.1			GTAACGCCAGGGTTTTCCCAGTCACGACGCTACCGTTTGGTCGTGTAAG	ATCCACTTAACGTTACTGAAATCATTAGGTCGAAAGAGTGCCC	1000	753	7	CTCCTTCAATATCATCTTCTGTCATTAGAAGGCGGCTAATGGC	GCGGATAACAATTTCACACAGGAAACAGCCGTAAGGAGTACAGTGTTGC	1000	897	5
ANID_01282.1			GTAACGCCAGGGTTTTCCCAGTCACGACGAGCAGAGCTATGTTAGAGCC	ATCCACTTAACGTTACTGAAATCGTATATCTGGCGAGAAGCAG	1000	734	23	CTCCTTCAATATCATCTTCTGTCCCCAATAGTCTGTGCACTC	GCGGATAACAATTTCACACAGGAAACAGCGATGACATACTACCACAGCC	1000	613	-8
ANID_01283.1			GTAACGCCAGGGTTTTCCCAGTCACGACGGCAACACTGTACTCCTTACG	ATCCACTTAACGTTACTGAAATCGAGAAGTGGCACAGTTATGG	1000	803	8	CTCCTTCAATATCATCTTCTGTCGGAAGCACGAACACTTAGC	GCGGATAACAATTTCACACAGGAAACAGCCTAGAACCCAAGCTAACAGG	1000	820	-18
ANID_01285.1			GTAACGCCAGGGTTTTCCCAGTCACGACGGTACTTAGGTTTAGGGGTGG	ATCCACTTAACGTTACTGAAATCACAGAAGGACGAGAGACCT	1000	951	-21	CTCCTTCAATATCATCTTCTGTCCCGTATTTCGTGGGAAGTC	GCGGATAACAATTTCACACAGGAAACAGCAGTGTGTCGTCGTATCTCAG	1000	611	-24
ANID_01286.1			GTAACGCCAGGGTTTTCCCAGTCACGACGGGTCCAGGGTTGTCTACTAA	ATCCACTTAACGTTACTGAAATCGCAGCATAGGACGGTATAGT	1000	737	-27	CTCCTTCAATATCATCTTCTGTCGTCGATAACGAATCTGACGC	GCGGATAACAATTTCACACAGGAAACAGCCACTACTTGGCTTCCTACG	1000	727	-42
ANID_01287.1			GTAACGCCAGGGTTTTCCCAGTCACGACGCTCCTGAACTCTCAGAGCC	ATCCACTTAACGTTACTGAAATCCCATTCTAACTCTTCACCCC	1000	906	-3	CTCCTTCAATATCATCTTCTGTCCTCGGCGATCGAGTAATATC	GCGGATAACAATTTCACACAGGAAACAGCGTTCGGTAGAGTCTTCGTCT	1000	970	3
ANID_01288.1			GTAACGCCAGGGTTTTCCCAGTCACGACGCTGGTGAATACTCGCTAACC	ATCCACTTAACGTTACTGAAATCGAGCGTAAGAGAATGTGGC	1000	764	-24	CTCCTTCAATATCATCTTCTGTCCACCTCTGTCTGTTTCCAG	GCGGATAACAATTTCACACAGGAAACAGCGACTCCTTTAGGCTCTTCAC	1000	874	49
ANID_01290.1			GTAACGCCAGGGTTTTCCCAGTCACGACGCCCGTTTCGTAGAGCTAGTA	ATCCACTTAACGTTACTGAAATCGATTCTCAGTCGAGCTGTC	1000	769	-24	CTCCTTCAATATCATCTTCTGTCGCTTCCAGACATAACTAGCC	GCGGATAACAATTTCACACAGGAAACAGCACCCTGTTCTGTTCTACTCC	1000	668	-18
ANID_01291.1			GTAACGCCAGGGTTTTCCCAGTCACGACGGGAGTAGAACAGAACAGGGT	ATCCACTTAACGTTACTGAAATCGGGGTAGTTGATGTCCAAGT	1000	979	10	CTCCTTCAATATCATCTTCTGTCGTTCTACGAGTGATGCTACG	GCGGATAACAATTTCACACAGGAAACAGCCACTGCTTTACTCGACTCAG	1000	818	-13
ANID_01292.1			GTAACGCCAGGGTTTTCCCAGTCACGACGTACTCTGAAAGAGGCTGTCC	ATCCACTTAACGTTACTGAAATCGTAGAGCTTTAAGTCCGGG	1000	620	-27	CTCCTTCAATATCATCTTCTGTCCGAAGTAAGGATGTCGGAG	GCGGATAACAATTTCACACAGGAAACAGCGCTACCTGAGGGTATCAAAG	1000	736	28
ANID_01293.1			GTAACGCCAGGGTTTTCCCAGTCACGACGCTCCCGTCTACTCAGGTACT	ATCCACTTAACGTTACTGAAATCGATCGTTTTGGAGTTGGGAC	1000	930	5	CTCCTTCAATATCATCTTCTGTCATCCATGCTCCTCAAGTACG	GCGGATAACAATTTCACACAGGAAACAGCCCGGTCTAACCTACTTCTCA	1000	663	1
ANID_01294.1			GTAACGCCAGGGTTTTCCCAGTCACGACGGAGGAGGGTAGAGTGATGAT	ATCCACTTAACGTTACTGAAATCGAGACAAGCAGTCTTCTGAC	1000	855	-21	CTCCTTCAATATCATCTTCTGTCGCAGCTAAAGAAGAAGCGAC	GCGGATAACAATTTCACACAGGAAACAGCAGCAGAGAAACAGTGAGGTC	1000	606	50
ANID_01296.1			GTAACGCCAGGGTTTTCCCAGTCACGACGGTTCTCTGTCACGAACAGG	ATCCACTTAACGTTACTGAAATCGTAGAAGGAAGGTCCGATTC	1000	687	36	CTCCTTCAATATCATCTTCTGTCATGTTACTATGAGTCGGGGC	GCGGATAACAATTTCACACAGGAAACAGCGATAAGCAGGTCTGAGGTTC	1000	618	-26
ANID_01297.1			GTAACGCCAGGGTTTTCCCAGTCACGACGCTATGATAGTGCTAGGTCGC	ATCCACTTAACGTTACTGAAATCCTCGAAACGATGTAGAGGC	1000	603	-21	CTCCTTCAATATCATCTTCTGTCGGATCAGTAGCTAGTCTCCCT	GCGGATAACAATTTCACACAGGAAACAGCGCACTCACTCCTCCCTTAG	1000	994	-14
ANID_01298.1			GTAACGCCAGGGTTTTCCCAGTCACGACGCCTCCTCAACTCTTCTCACT	ATCCACTTAACGTTACTGAAATCCTTGCTTCAGTCATGGTGC	1000	721	-13	CTCCTTCAATATCATCTTCTGTCCAGTCAACGAAGCTCAGGT	GCGGATAACAATTTCACACAGGAAACAGCCTTGCGCTCTATAACGGTC	1000	757	25
ANID_01300.1			GTAACGCCAGGGTTTTCCCAGTCACGACGGCTCCTCAGCCTAAATCTAC	ATCCACTTAACGTTACTGAAATCTCAGGTAGACGGTGTTAGAC	1000	931	-21	CTCCTTCAATATCATCTTCTGTCCTAAGAAGAGTGGAGGCTCA	GCGGATAACAATTTCACACAGGAAACAGCATCCGTAGACGTATCGACTC	1000	719	-30
ANID_01303.1			GTAACGCCAGGGTTTTCCCAGTCACGACGGAACCAAGGGTAGTAGATGG	ATCCACTTAACGTTACTGAAATCCGGCGGATAGGAGTATTCA	1000	823	-19	CTCCTTCAATATCATCTTCTGTCTGAAGAGAGGCTGAAGAGAC	GCGGATAACAATTTCACACAGGAAACAGCGTCTTGCTGTAGTATGGTGC	1000	762	-3
ANID_01304.1			GTAACGCCAGGGTTTTCCCAGTCACGACGACTAGAATGTACCGGCAGAG	ATCCACTTAACGTTACTGAAATCCGGGGTCTCTTGGTGATATT	1000	725	5	CTCCTTCAATATCATCTTCTGTCCTGGGTGAAGTCCCAACAT	GCGGATAACAATTTCACACAGGAAACAGCCCATCTACTACCCTTGGTTC	1000	670	-8
ANID_01305.1			GTAACGCCAGGGTTTTCCCAGTCACGACGTCTCCTCTACTCTGGTAGCC	ATCCACTTAACGTTACTGAAATCGGTTAAGAACGTTGTCGTGG	1000	970	9	CTCCTTCAATATCATCTTCTGTCGAATCTAAGTGTCAGGGGAG	GCGGATAACAATTTCACACAGGAAACAGCAGATCGACTGAGAGAGTGCT	1000	666	-8
ANID_01306.1			GTAACGCCAGGGTTTTCCCAGTCACGACGGACATGCGATAGCTTACTGC	ATCCACTTAACGTTACTGAAATCGTGAACTAGTCCGTTGTGG	1000	943	-26	CTCCTTCAATATCATCTTCTGTCGTACGATGAGGATTTTGCGG	GCGGATAACAATTTCACACAGGAAACAGCGTCATACTGGTACGTGGCT	1000	650	8
ANID_01307.1			GTAACGCCAGGGTTTTCCCAGTCACGACGCTCGTTACTGTCAGCCTCTA	ATCCACTTAACGTTACTGAAATCCTCGCCGCAAACACTAATAC	1000	628	7	CTCCTTCAATATCATCTTCTGTCGAGACCAGCAAACTAGCTC	GCGGATAACAATTTCACACAGGAAACAGCCAGCGGTAGTGTATCTATGC	1000	734	-27
ANID_01308.1			GTAACGCCAGGGTTTTCCCAGTCACGACGCTCCTTCTGTCCCTTCTTAG	ATCCACTTAACGTTACTGAAATCGTACAACGTGCTGAACTGTC	1000	921	-21	CTCCTTCAATATCATCTTCTGTCGTTTACCGCCGAAGTATCG	GCGGATAACAATTTCACACAGGAAACAGCACACCTCTTACGACCTTGAC	1000	652	-30
ANID_01309.1			GTAACGCCAGGGTTTTCCCAGTCACGACGGACTATTCCAGCGAAGAGG	ATCCACTTAACGTTACTGAAATCCTGGTACTAGCAGACATGGT	1000	626	-16	CTCCTTCAATATCATCTTCTGTCTAAGTCTCCTGGGTCCATAC	GCGGATAACAATTTCACACAGGAAACAGCCTGAGTGTGGTGGTCTTCTA	1000	914	-3
ANID_01310.1			GTAACGCCAGGGTTTTCCCAGTCACGACGCAGTCACCACTGGTCATAGA	ATCCACTTAACGTTACTGAAATCCATGGCTCACAATGAGCTG	1000	784	-2	CTCCTTCAATATCATCTTCTGTCCTTAGAGGAGGGCAATGAG	GCGGATAACAATTTCACACAGGAAACAGCGTTAGGTTTGGGTCGAAGG	1000	794	-5
ANID_01311.1			GTAACGCCAGGGTTTTCCCAGTCACGACGGGCTGACTACAGGATTCTTC	ATCCACTTAACGTTACTGAAATCCATGGACATCATCGTACAGC	1000	725	-8	CTCCTTCAATATCATCTTCTGTCGTTTGACGAGGAAAGAGGAC	GCGGATAACAATTTCACACAGGAAACAGCCTCCCCTACTTAAGTCCCTA	1000	701	8
ANID_01312.1			GTAACGCCAGGGTTTTCCCAGTCACGACGGATGTAGTGCGGGTGTAAG	ATCCACTTAACGTTACTGAAATCGGATGTTGGACGAACAGACT	1000	722	4	CTCCTTCAATATCATCTTCTGTCATCTCGTTGTACAGTAGGGC	GCGGATAACAATTTCACACAGGAAACAGCGACTGGTCAGACAAATACGC	1000	706	7
ANID_01313.1			GTAACGCCAGGGTTTTCCCAGTCACGACGGCCAGTAGGTTTGTAGAAGG	ATCCACTTAACGTTACTGAAATCCTTTGTCCGTACTCATTGGG	1000	866	-15	CTCCTTCAATATCATCTTCTGTCGGCCATTGTTTACCTACGAC	GCGGATAACAATTTCACACAGGAAACAGCGACCTAGTTAAGAAGCTCGG	1000	995	-1
ANID_01314.1			GTAACGCCAGGGTTTTCCCAGTCACGACGAGTAGGTATCCAGGCTGAAG	ATCCACTTAACGTTACTGAAATCGTCACACTCAAGAGGTTAGC	1000	745	-22	CTCCTTCAATATCATCTTCTGTCGATTTAGAGAGGAAGCAGGG	GCGGATAACAATTTCACACAGGAAACAGCCACTGTGGGCATAGACTTAG	1000	621	-26
ANID_01315.1			GTAACGCCAGGGTTTTCCCAGTCACGACGCGTGTGATCTATGGGACTC	ATCCACTTAACGTTACTGAAATCGTCTAAGTCGTGCATCTGG	1000	947	-14	CTCCTTCAATATCATCTTCTGTCAGGTGCACTGTAGGAAGACT	GCGGATAACAATTTCACACAGGAAACAGCGTATAACCTCAGTCTGCACG	1000	611	-13
ANID_01316.1			GTAACGCCAGGGTTTTCCCAGTCACGACGCGCTGGACTAGATAGGAGTT	ATCCACTTAACGTTACTGAAATCCGGAGGAATCCTTAAGCTC	1000	729	-27	CTCCTTCAATATCATCTTCTGTCGAGCTGGATTCTGGTACAAC	GCGGATAACAATTTCACACAGGAAACAGCCCAGGAGAACAATAGAGGAC	1000	603	53
ANID_01317.1			GTAACGCCAGGGTTTTCCCAGTCACGACGGATTGTGGGATCTAGTCCTG	ATCCACTTAACGTTACTGAAATCGACGTAGCATCGTAATGCC	1000	945	-23	CTCCTTCAATATCATCTTCTGTCCCAGGAGAACAATAGAGGAC	GCGGATAACAATTTCACACAGGAAACAGCGGAAGAGGTCATCAGAGGTA	1000	841	-29
ANID_01318.1			GTAACGCCAGGGTTTTCCCAGTCACGACGGGAGCACTACGATCAGAGAT	ATCCACTTAACGTTACTGAAATCCCACCATGGTAGTCAAAGAG	1000	672	-27	CTCCTTCAATATCATCTTCTGTCCTGGGCCGTTCTGTTATGT	GCGGATAACAATTTCACACAGGAAACAGCGGTAACTCGACTTGGTCCTA	1000	600	-29
ANID_01319.1			GTAACGCCAGGGTTTTCCCAGTCACGACGGACAATAGTCCAGCCTTACC	ATCCACTTAACGTTACTGAAATCCCGTTGATGTGAGAGATAGG	1000	895	46	CTCCTTCAATATCATCTTCTGTCGCTATTGATGGGTTCTCCG	GCGGATAACAATTTCACACAGGAAACAGCTAGGACCAAGTCGAGTTACC	1000	923	9
ANID_01320.1			GTAACGCCAGGGTTTTCCCAGTCACGACGGTCTTAGGGCTGATGATAGG	ATCCACTTAACGTTACTGAAATCGTGTGTCGGTGGTCTTATAG	1000	693	-11	CTCCTTCAATATCATCTTCTGTCGAGGTTCCTGTGAGTTGTG	GCGGATAACAATTTCACACAGGAAACAGCCCAAGATATGTCTAGCCCTC	1000	895	-2
ANID_01321.1			GTAACGCCAGGGTTTTCCCAGTCACGACGCTCTCTCTGGGTTCACAAGT	ATCCACTTAACGTTACTGAAATCGTTGAAACGGGGGAAGTCT	1000	805	-23	CTCCTTCAATATCATCTTCTGTCAGACGTAAATTCAGGGGCTG	GCGGATAACAATTTCACACAGGAAACAGCGGAGACTGAATGTCCTCTCT	1000	615	5
ANID_01322.1			GTAACGCCAGGGTTTTCCCAGTCACGACGAATGGGTCTAGTCGTAGCTG	ATCCACTTAACGTTACTGAAATCGCACGTACCTACGAAGAAGT	1000	633	16	CTCCTTCAATATCATCTTCTGTCCGGAAAGCGAGACTGAAGTA	GCGGATAACAATTTCACACAGGAAACAGCAATAGTAAGAGGAGGGGGAC	1000	891	-16
ANID_01323.1			GTAACGCCAGGGTTTTCCCAGTCACGACGCTCAGGTTGTTGAGAGACAC	ATCCACTTAACGTTACTGAAATCGATGATGCGTAGCCATAGG	1000	641	11	CTCCTTCAATATCATCTTCTGTCGCGGAGAGCTAAGGATAAAG	GCGGATAACAATTTCACACAGGAAACAGCCCGAGTACTTGTTGCTCAC	1000	631	-12
ANID_01324.1			GTAACGCCAGGGTTTTCCCAGTCACGACGTATAGCTCTCTGTGCTCTGC	ATCCACTTAACGTTACTGAAATCGAGGATCCAGAGTGGAAGT	1000	875	-73	CTCCTTCAATATCATCTTCTGTCACAGACCCCGAGAATTAGG	GCGGATAACAATTTCACACAGGAAACAGCACGTCAGATAGTAAGGCTCC	1000	948	-18
ANID_01325.1			GTAACGCCAGGGTTTTCCCAGTCACGACGTACAGGCCATGTCCCTATAC	ATCCACTTAACGTTACTGAAATCGGAGTTGACAGTGGAAGAAG	1000	903	-23	CTCCTTCAATATCATCTTCTGTCGAGACTCCGGAGGAATCTAA	GCGGATAACAATTTCACACAGGAAACAGCTATCAACTCTCCCTCCTACC	1000	679	-24
ANID_01326.1			GTAACGCCAGGGTTTTCCCAGTCACGACGTAGTGTCTCGACCCAGTATG	ATCCACTTAACGTTACTGAAATCACCGTGGTTGAACGAAGTAG	1000	968	-20	CTCCTTCAATATCATCTTCTGTCGGATGCATGGGACTAATGG	GCGGATAACAATTTCACACAGGAAACAGCCCAGCTGATGATGAGGTTAC	1000	751	-16
ANID_01327.1			GTAACGCCAGGGTTTTCCCAGTCACGACGGGACTGCTAGTCCAAGTTCT	ATCCACTTAACGTTACTGAAATCGTTTGATCCCGAGAGATGG	1000	749	11	CTCCTTCAATATCATCTTCTGTCCAAAAGCCTAGCAAGGGAAC	GCGGATAACAATTTCACACAGGAAACAGCCCGTACGTTTACTCCTTACC	1000	657	-27
ANID_01328.1			GTAACGCCAGGGTTTTCCCAGTCACGACGGTACAAGCAGGTCGAAGAGT	ATCCACTTAACGTTACTGAAATCGTATGAGGAGAGAGGGACG	1000	602	-29	CTCCTTCAATATCATCTTCTGTCTAGGATGTCGAGTCGTAGAG	GCGGATAACAATTTCACACAGGAAACAGCCATCAGATCTCTCCTCTTCC	1000	895	-3
ANID_01329.1			GTAACGCCAGGGTTTTCCCAGTCACGACGGACCCTTGTTCAGGATAGAG	ATCCACTTAACGTTACTGAAATCGTACGGGCAGACTTTCATC	1000	816	-17	CTCCTTCAATATCATCTTCTGTCAGTTACTTTGGCGTAGCCG	GCGGATAACAATTTCACACAGGAAACAGCGTCTTCATGGACTATCAGGC	1000	664	-16
ANID_01330.1			GTAACGCCAGGGTTTTCCCAGTCACGACGGATCAGGATAGTCCAAGGAG	ATCCACTTAACGTTACTGAAATCCTCATTCTGGAGGCGGTAT	1000	861	-26	CTCCTTCAATATCATCTTCTGTCAGGTTCTCGCTTGGCTTTAG	GCGGATAACAATTTCACACAGGAAACAGCGGTTGGTTGGAGAGTTAGAG	1000	679	-20
ANID_01331.1			GTAACGCCAGGGTTTTCCCAGTCACGACGGAGTCTGTGTTTTGGGAGAG	ATCCACTTAACGTTACTGAAATCGATCAGGATAGTCCAAGGAG	1000	921	-13	CTCCTTCAATATCATCTTCTGTCAGCAGCCTATCCTGGTATC	GCGGATAACAATTTCACACAGGAAACAGCGTACAGTCAGTACAACGGGA	1000	721	-1
ANID_01332.1			GTAACGCCAGGGTTTTCCCAGTCACGACGTAGACGGGTTTGAGGTGTAG	ATCCACTTAACGTTACTGAAATCGTACAGTCAGTACAACGGGA	1000	604	6	CTCCTTCAATATCATCTTCTGTCCCTTCCTGTGCGTATCAATG	GCGGATAACAATTTCACACAGGAAACAGCCAGACATACTGACTTCGTCC	1000	958	10
ANID_01333.1			GTAACGCCAGGGTTTTCCCAGTCACGACGAGGAGGTCAGACAGTGGTAT	ATCCACTTAACGTTACTGAAATCTACAGTAGCGGGTGAGGTC	1000	761	-29	CTCCTTCAATATCATCTTCTGTCGAGGGACGGAATCAGAAAG	GCGGATAACAATTTCACACAGGAAACAGCGATAAGTGGGACTATACCCG	1000	641	5
ANID_01334.1			GTAACGCCAGGGTTTTCCCAGTCACGACGGGACGAAGTCAGTATGTCTG	ATCCACTTAACGTTACTGAAATCCAGTTTGTAGAAGCGGCTG	1000	769	-27	CTCCTTCAATATCATCTTCTGTCGAGGATGAATACAGCTACGC	GCGGATAACAATTTCACACAGGAAACAGCACTAAACGACTACTCGGAGC	1000	606	7
ANID_01335.1			GTAACGCCAGGGTTTTCCCAGTCACGACGGTAGAATCGAACAGAGGGTC	ATCCACTTAACGTTACTGAAATCCTGCTGACAACAGGAGTGT	1000	685	52	CTCCTTCAATATCATCTTCTGTCACTAAACGACTACTCGGAGC	GCGGATAACAATTTCACACAGGAAACAGCGAGCCACTACTTATGCCAG	1000	977	-28
ANID_01336.1			GTAACGCCAGGGTTTTCCCAGTCACGACGCTCTCTCCAAGATCCCATAC	ATCCACTTAACGTTACTGAAATCCTGACAAGGCAGGATAACTC	1000	947	9	CTCCTTCAATATCATCTTCTGTCCACTTAGATCTGCACTTCCC	GCGGATAACAATTTCACACAGGAAACAGCACCTACTCCTAGAAAGCACG	1000	848	-7
ANID_01338.1			GTAACGCCAGGGTTTTCCCAGTCACGACGGTGATCTGAGTGTGTGCAG	ATCCACTTAACGTTACTGAAATCCAGAGAGGAGAGAGAGGAGA	1000	852	-24	CTCCTTCAATATCATCTTCTGTCGCTGTACTGACAAAGAGGAG	GCGGATAACAATTTCACACAGGAAACAGCGGAGTCGGAGAGTACAGAAC	1000	906	10
ANID_01339.1			GTAACGCCAGGGTTTTCCCAGTCACGACGCTTGTCTGGTCTGGAACTC	ATCCACTTAACGTTACTGAAATCGGTTTTCCAGTCGGTTGTAG	1000	847	9	CTCCTTCAATATCATCTTCTGTCGTGATCTGAGTGTGTGCAG	GCGGATAACAATTTCACACAGGAAACAGCTTTACTCCGTAGGTAGAGGG	1000	675	33
ANID_01340.1			GTAACGCCAGGGTTTTCCCAGTCACGACGCACTCTCTGACACCCAGATA	ATCCACTTAACGTTACTGAAATCCTCAGCCTCTTCTGTAGTCA	1000	837	-20	CTCCTTCAATATCATCTTCTGTCGCTATGCGCCCTACTGATA	GCGGATAACAATTTCACACAGGAAACAGCCATGAGTTCCAGACCAGAC	1000	670	-17
ANID_01341.1			GTAACGCCAGGGTTTTCCCAGTCACGACGGTTGAGATGCAGAGTCTGAG	ATCCACTTAACGTTACTGAAATCGTAAGGGAGCAATCGGTAAC	1000	683	-14	CTCCTTCAATATCATCTTCTGTCCGTCCTTTCCTCATGAACTG	GCGGATAACAATTTCACACAGGAAACAGCCTCAGCCTCTTCTGTAGTCA	1000	715	-16
ANID_01342.1			GTAACGCCAGGGTTTTCCCAGTCACGACGCTCCGTATACTTGAGCACTG	ATCCACTTAACGTTACTGAAATCGGGAGTCTCTGATCCAAATG	1000	637	-64	CTCCTTCAATATCATCTTCTGTCGGTCTGTGATTGCTATACCC	GCGGATAACAATTTCACACAGGAAACAGCCTTGTTACCCTTCTCAGCTC	1000	797	-9
ANID_01343.1			GTAACGCCAGGGTTTTCCCAGTCACGACGCTCCAGGGATTCTAACCTTC	ATCCACTTAACGTTACTGAAATCGAGCCGATAGGATATTCAGC	1000	713	-27	CTCCTTCAATATCATCTTCTGTCGAGAAGCAGACGCTCTATG	GCGGATAACAATTTCACACAGGAAACAGCCGGACTCTGTAGTCTTAGCC	1000	739	-20
ANID_01344.1			GTAACGCCAGGGTTTTCCCAGTCACGACGGGACGTGAGATGTCTTCAG	ATCCACTTAACGTTACTGAAATCATCAGTCAGCGGGACTCTT	1000	607	-22	CTCCTTCAATATCATCTTCTGTCCACTACCGGAAGGAGGATA	GCGGATAACAATTTCACACAGGAAACAGCGTGTGTCAAGGTCCAACTC	1000	902	-30
ANID_01345.1	PCR fail		GTAACGCCAGGGTTTTCCCAGTCACGACGCATCTACCTCACCCCTAGAC	ATCCACTTAACGTTACTGAAATCCTAGGCTTTCCCTTACCCAT	1000	832	-19	CTCCTTCAATATCATCTTCTGTCAGGAGAAGAAGGAGAAGCC	GCGGATAACAATTTCACACAGGAAACAGCACCTGGTAGACCAGATTGAC	1000	755	-29
ANID_01346.1			GTAACGCCAGGGTTTTCCCAGTCACGACGGACCTTCTCAAGGACGATAC	ATCCACTTAACGTTACTGAAATCGCAGTAACTCGATGCTATGG	1000	612	45	CTCCTTCAATATCATCTTCTGTCCACAGGCCACTGTCAATAC	GCGGATAACAATTTCACACAGGAAACAGCGCTCTAACAACCTCAGTCCT	1000	787	-29
ANID_01347.1			GTAACGCCAGGGTTTTCCCAGTCACGACGCTCAACTCGTAGCACTCTTG	ATCCACTTAACGTTACTGAAATCCAAAACCGGTAAGAAAGCCC	1000	898	-21	CTCCTTCAATATCATCTTCTGTCGAGGATGTACGGGATACAG	GCGGATAACAATTTCACACAGGAAACAGCGTCTAGGGGTGAGGTAGATG	1000	996	-66
ANID_01348.1			GTAACGCCAGGGTTTTCCCAGTCACGACGAGGACTGAGGTTGTTAGAGC	ATCCACTTAACGTTACTGAAATCGTGTCGGTATTTAGCTGCG	1000	606	-29	CTCCTTCAATATCATCTTCTGTCGGCATCAAGTGGTAGATGG	GCGGATAACAATTTCACACAGGAAACAGCCTGGCCAGTCACTGAATAC	1000	990	8
ANID_01349.1			GTAACGCCAGGGTTTTCCCAGTCACGACGTAGTAGAGACAGAGCTGGCA	ATCCACTTAACGTTACTGAAATCGATGAACAGACAGAGGGAAG	1000	735	-10	CTCCTTCAATATCATCTTCTGTCCTAACCGCTATGTAGAAGGG	GCGGATAACAATTTCACACAGGAAACAGCAGAACACTGAGACCAGTCG	1000	735	43
ANID_01350.1			GTAACGCCAGGGTTTTCCCAGTCACGACGGACCTGATCTCCATGTCTCT	ATCCACTTAACGTTACTGAAATCGACATATTGGTGGGACGTAG	1000	832	-4	CTCCTTCAATATCATCTTCTGTCGGCAGATGAGGATGATGAC	GCGGATAACAATTTCACACAGGAAACAGCCTAGAGAGGTATCACGGACC	1000	607	-28
ANID_01351.1			GTAACGCCAGGGTTTTCCCAGTCACGACGGCCTGCAACTCTAGTGTGAT	ATCCACTTAACGTTACTGAAATCAACAGGAGGGTGACCTGAC	1000	687	-60	CTCCTTCAATATCATCTTCTGTCCCCAAGGCAATAAGATACCC	GCGGATAACAATTTCACACAGGAAACAGCAGGCCTAGAGCTACTGAGAA	1000	701	-13
ANID_01352.1			GTAACGCCAGGGTTTTCCCAGTCACGACGCATCTCTAGCACGAAGTCTG	ATCCACTTAACGTTACTGAAATCAGCTGGTAGCTCACTTTAGG	1000	631	-18	CTCCTTCAATATCATCTTCTGTCGCACCGTCAGCTACTATACA	GCGGATAACAATTTCACACAGGAAACAGCGAGCTTCTCATCCTTCCTC	1000	926	7
ANID_01353.1			GTAACGCCAGGGTTTTCCCAGTCACGACGTGTATAGTAGCTGACGGTGC	ATCCACTTAACGTTACTGAAATCGGCAGAACGCTGAACACTTA	1000	767	4	CTCCTTCAATATCATCTTCTGTCGGTGTCATTCCCAGGTCAT	GCGGATAACAATTTCACACAGGAAACAGCGTTTCTCGATACGTCGAGTC	1000	895	-42
ANID_01354.1			GTAACGCCAGGGTTTTCCCAGTCACGACGGAGACAGTCAAGTGAACAGC	ATCCACTTAACGTTACTGAAATCACCCCTAAAAGGCATCTCTG	1000	797	-14	CTCCTTCAATATCATCTTCTGTCCTACAATAGCGCTACTTCCC	GCGGATAACAATTTCACACAGGAAACAGCGAACTGCGACATCAGTACC	1000	848	48
ANID_01355.1			GTAACGCCAGGGTTTTCCCAGTCACGACGCTACAATAGCGCTACTTCCC	ATCCACTTAACGTTACTGAAATCCGGAATCGAGAAAGTACGAG	1000	626	7	CTCCTTCAATATCATCTTCTGTCGGGGCAGATTACACGCTAA	GCGGATAACAATTTCACACAGGAAACAGCCGTCGTCCCTCTTATATACC	1000	899	-19
ANID_01356.1			GTAACGCCAGGGTTTTCCCAGTCACGACGAGTACTCCGAAGGAAGAGTG	ATCCACTTAACGTTACTGAAATCCGTCGTCCCTCTTATATACC	1000	682	38	CTCCTTCAATATCATCTTCTGTCCCATCTGAGACTCATGCCA	GCGGATAACAATTTCACACAGGAAACAGCAATAGTCCAGCTCCTAGCAC	1000	926	-1
ANID_01357.1			GTAACGCCAGGGTTTTCCCAGTCACGACGCCTCCAGTTCGTCTTTACTC	ATCCACTTAACGTTACTGAAATCGACATGATGTTGGACTGAGG	1000	760	-4	CTCCTTCAATATCATCTTCTGTCGAACCTAAGCGGTAAACTGG	GCGGATAACAATTTCACACAGGAAACAGCGTTACTAAGACGGTGTGCTG	1000	911	-15
ANID_01358.1	PCR fail		GTAACGCCAGGGTTTTCCCAGTCACGACGGAAGGTCATGTGGAGTAAGC	ATCCACTTAACGTTACTGAAATCAGAGTCTGGCCCATGATTTC	1000	653	-13	CTCCTTCAATATCATCTTCTGTCCCTCTTCGTAGCTTCGTCAT	GCGGATAACAATTTCACACAGGAAACAGCCATCACGTTCCTAGAACTCC	1000	676	-11
ANID_01359.1			GTAACGCCAGGGTTTTCCCAGTCACGACGGAGATTCTCTCCCAGATCAC	ATCCACTTAACGTTACTGAAATCGATGCGCCATAGTTTCAGAC	1000	966	-9	CTCCTTCAATATCATCTTCTGTCCTGCTCAAACACCGTCTTC	GCGGATAACAATTTCACACAGGAAACAGCACAGTCCCAGAAGTGAGAAC	1000	729	19
ANID_01360.1			GTAACGCCAGGGTTTTCCCAGTCACGACGTCAGGGACTAGGGTATCTTC	ATCCACTTAACGTTACTGAAATCCATTCTCGAACTCTCAGCAG	1000	866	-2	CTCCTTCAATATCATCTTCTGTCGATTTGAGGATATGCCCCTG	GCGGATAACAATTTCACACAGGAAACAGCGAGGAGTTCCAGACAAGGTA	1000	775	-7
ANID_01361.1			GTAACGCCAGGGTTTTCCCAGTCACGACGCTCGAGTGACAAGACCAAG	ATCCACTTAACGTTACTGAAATCCTTGAAGGGCTGAAGACAG	1000	942	1	CTCCTTCAATATCATCTTCTGTCCGAATGAGTCTCCAGAGTG	GCGGATAACAATTTCACACAGGAAACAGCCTCGGTCTGACTAACAGTGA	1000	737	-20
ANID_01362.1			GTAACGCCAGGGTTTTCCCAGTCACGACGGCCTCTCTGAGTAACATTCC	ATCCACTTAACGTTACTGAAATCGACATTGTGCTGGCAAGTAG	1000	899	-4	CTCCTTCAATATCATCTTCTGTCTCAGGGACTAGGGTATCTTC	GCGGATAACAATTTCACACAGGAAACAGCCAGAAAACCTCTACGGTGTC	1000	604	3
ANID_01363.1			GTAACGCCAGGGTTTTCCCAGTCACGACGATCCCTAGGGGTTGTTAGTC	ATCCACTTAACGTTACTGAAATCCTGGTCCCAACATCTAACTC	1000	913	-28	CTCCTTCAATATCATCTTCTGTCATGGTGTGGGTGCAGTGTAT	GCGGATAACAATTTCACACAGGAAACAGCCCCTGAGAGACTTGAAGGTA	1000	790	-61
ANID_01364.1			GTAACGCCAGGGTTTTCCCAGTCACGACGTAGAGAAGTTACTGGGGGAG	ATCCACTTAACGTTACTGAAATCGGGACATGGTACTGATATGC	1000	870	-6	CTCCTTCAATATCATCTTCTGTCCCTGGACAGTGAGACTGAT	GCGGATAACAATTTCACACAGGAAACAGCGCTCTTATACTCGTTAGGCG	1000	928	-12
ANID_01365.1			GTAACGCCAGGGTTTTCCCAGTCACGACGGCTTCTTGGTAGTAGTTGGC	ATCCACTTAACGTTACTGAAATCGTGAGAGCTGTTCGTATTCC	1000	764	-23	CTCCTTCAATATCATCTTCTGTCCGCTTCCTGAGTAGTCTTG	GCGGATAACAATTTCACACAGGAAACAGCAGTAGAGGAGTGATTGGAGC	1000	669	-10
ANID_01366.1			GTAACGCCAGGGTTTTCCCAGTCACGACGCTCCTATACACGCAGTTGAC	ATCCACTTAACGTTACTGAAATCCTCCTGCAAGATAAGCTGC	1000	814	-15	CTCCTTCAATATCATCTTCTGTCCATCGGCACGATAGTAGAG	GCGGATAACAATTTCACACAGGAAACAGCCTTACCCAGTATCCCTTCC	1000	801	10
ANID_01367.1			GTAACGCCAGGGTTTTCCCAGTCACGACGCATCAGTCGATAGTCGGTAG	ATCCACTTAACGTTACTGAAATCCAAGTTTGGTCTGGACTCAC	1000	732	-28	CTCCTTCAATATCATCTTCTGTCCTAGAACGCTGTAGTTTGGG	GCGGATAACAATTTCACACAGGAAACAGCATCACAGCTCCTACTGGTG	1000	799	42
ANID_01368.1			GTAACGCCAGGGTTTTCCCAGTCACGACGGTTCAGGAGCAGCACTAAG	ATCCACTTAACGTTACTGAAATCGGAGAGGCAAGAGAGAAAG	1000	982	5	CTCCTTCAATATCATCTTCTGTCGATGACCAAGACTACACCTG	GCGGATAACAATTTCACACAGGAAACAGCCCTAACTCATGGACTCACTG	1000	920	-6
ANID_01369.1			GTAACGCCAGGGTTTTCCCAGTCACGACGGAGTTGCGACATACTCACTC	ATCCACTTAACGTTACTGAAATCAGTCTTGGAGTCCGGTACA	1000	978	7	CTCCTTCAATATCATCTTCTGTCGACGAGGAGTAATCAACAGC	GCGGATAACAATTTCACACAGGAAACAGCGTCTCTAGAGCAGAGGCTTG	1000	839	-12
ANID_01370.1			GTAACGCCAGGGTTTTCCCAGTCACGACGCTTCTACCCCATCCTCATAG	ATCCACTTAACGTTACTGAAATCGCTGGTCCTAAGATGAGAGT	1000	778	9	CTCCTTCAATATCATCTTCTGTCAGCTAGAGTATATCGCCCAC	GCGGATAACAATTTCACACAGGAAACAGCGAGGTTAAGAGATCGGGAC	1000	648	-1
ANID_01371.1			GTAACGCCAGGGTTTTCCCAGTCACGACGGGTCAGCTGAGACTCTTGTA	ATCCACTTAACGTTACTGAAATCGGAGTTATTGGGAGGCTTTC	1000	669	-28	CTCCTTCAATATCATCTTCTGTCGATGATGGGTTGTACCTCTG	GCGGATAACAATTTCACACAGGAAACAGCAGCTAGAGTATATCGCCCAC	1000	617	-21
ANID_01372.1			GTAACGCCAGGGTTTTCCCAGTCACGACGGAGTGTAATGAGGGGAAGTC	ATCCACTTAACGTTACTGAAATCGACGTCTGGCTTGAAGAAC	1000	758	-51	CTCCTTCAATATCATCTTCTGTCGGTTATCTCGCGGTAGCTT	GCGGATAACAATTTCACACAGGAAACAGCGGTGAAAAGTAGAGGAGAGG	1000	895	-16
ANID_01373.1			GTAACGCCAGGGTTTTCCCAGTCACGACGATGTAGGGTCGTAGATAGCC	ATCCACTTAACGTTACTGAAATCGATCCGTAGAGGTAGAGCC	1000	639	8	CTCCTTCAATATCATCTTCTGTCCATTCGACTAGCCAGCATAC	GCGGATAACAATTTCACACAGGAAACAGCCTAAAGAGCTGTGCACTACG	1000	668	-11
ANID_01374.1			GTAACGCCAGGGTTTTCCCAGTCACGACGGTAGCGAAGTTTACTGGGTC	ATCCACTTAACGTTACTGAAATCGACCTGAAGTGCTGTTGAC	1000	623	5	CTCCTTCAATATCATCTTCTGTCCATAATGGCTAGCAGGACTC	GCGGATAACAATTTCACACAGGAAACAGCGTTAGATCAGGGCGTTAGAG	1000	622	7
ANID_01375.1			GTAACGCCAGGGTTTTCCCAGTCACGACGCAGCTACTTGTGGTGGATAC	ATCCACTTAACGTTACTGAAATCGCTGAGACGGAAGTATTGGT	1000	602	8	CTCCTTCAATATCATCTTCTGTCGCTGGTCTGCTGTTTTTCAG	GCGGATAACAATTTCACACAGGAAACAGCTCTCGCTACCTCTCCTTAGT	1000	831	8
ANID_01376.1	Fail	3' flank fail	GTAACGCCAGGGTTTTCCCAGTCACGACGTAAGTACTCCTGCTCCACTG	ATCCACTTAACGTTACTGAAATCGTATCCTCTTGCAGCTTCG	1000	768	1	CTCCTTCAATATCATCTTCTGTCCAGTGATCTCTTCTCACTGG	GCGGATAACAATTTCACACAGGAAACAGCGAGGACTGGTATGATCGTG	1000	817	-6
ANID_01377.1			GTAACGCCAGGGTTTTCCCAGTCACGACGAGAGCCTGCTGGTAGATATG	ATCCACTTAACGTTACTGAAATCGTTTCAAAGGCATCCTCACC	1000	820	-12	CTCCTTCAATATCATCTTCTGTCACTCGACTGTGAGTATGCTG	GCGGATAACAATTTCACACAGGAAACAGCGTCTCTCCTTACGGTCATTC	1000	867	-12
ANID_01378.1			GTAACGCCAGGGTTTTCCCAGTCACGACGGCCTGAGGACAAGAAGTAAC	ATCCACTTAACGTTACTGAAATCGATGGAAGAAGGAGAAGAGG	1000	919	10	CTCCTTCAATATCATCTTCTGTCACGGAAGAGTAGATAGTGCC	GCGGATAACAATTTCACACAGGAAACAGCCTTCGTGAGAACAGAGTACG	1000	799	-6
ANID_01379.1			GTAACGCCAGGGTTTTCCCAGTCACGACGCTGGACTATAGGTATGCCGT	ATCCACTTAACGTTACTGAAATCCCCGACATCTCGACAACTT	1000	946	-7	CTCCTTCAATATCATCTTCTGTCCTCCAGGCTAGTCATCATTC	GCGGATAACAATTTCACACAGGAAACAGCGTGTTCGCTCCTTATCTCC	1000	877	-73
ANID_01380.1	Fail	3' flank fail	GTAACGCCAGGGTTTTCCCAGTCACGACGTAGAAGTCACAGGACACTGG	ATCCACTTAACGTTACTGAAATCCTGTTCTGTAGCCATGACG	1000	940	-24	CTCCTTCAATATCATCTTCTGTCGTCGAGAGGCGTAGTGTAG	GCGGATAACAATTTCACACAGGAAACAGCGTTAGAGTGTCAGGAACGTG	1000	870	29
ANID_01381.1			GTAACGCCAGGGTTTTCCCAGTCACGACGCTGGAGCTTATCTAGGAGGA	ATCCACTTAACGTTACTGAAATCGTAGTGTTGAGAACCACAGC	1000	946	9	CTCCTTCAATATCATCTTCTGTCATATCAGCTCCCTCAGCATC	GCGGATAACAATTTCACACAGGAAACAGCTACTTAGCCTGAGTCACGTC	1000	880	-29
ANID_01382.1			GTAACGCCAGGGTTTTCCCAGTCACGACGGTTGACAGGTTACGAGTCC	ATCCACTTAACGTTACTGAAATCGACAGTATCCGAAAGAGCC	1000	838	-22	CTCCTTCAATATCATCTTCTGTCGAAGACAGACTGAACATCCC	GCGGATAACAATTTCACACAGGAAACAGCGATAGGGTTGAGAGCCTAGA	1000	674	-13
ANID_01383.1			GTAACGCCAGGGTTTTCCCAGTCACGACGGCCAGTGACATACGAGTCTA	ATCCACTTAACGTTACTGAAATCGATCTTGTTCTGCTGATGGG	1000	697	-26	CTCCTTCAATATCATCTTCTGTCCTACTGAAGGCGTCCCAAT	GCGGATAACAATTTCACACAGGAAACAGCGTGTACCATATGTAGCCTGG	1000	968	-29
ANID_01385.1			GTAACGCCAGGGTTTTCCCAGTCACGACGGTCTACTCATCCAATGCCTC	ATCCACTTAACGTTACTGAAATCGAGGACTGAACAACATTGGG	1000	905	-28	CTCCTTCAATATCATCTTCTGTCTGGACGTTGACAAGGTGAC	GCGGATAACAATTTCACACAGGAAACAGCGGCCGGTTACTATCAGTATG	1000	866	-18
ANID_01386.1			GTAACGCCAGGGTTTTCCCAGTCACGACGCCATACTTACACGAGTCTGC	ATCCACTTAACGTTACTGAAATCGATCTGTTTTATGGTGCGGC	1000	801	1	CTCCTTCAATATCATCTTCTGTCCCGTGAGTCTAATGACAGC	GCGGATAACAATTTCACACAGGAAACAGCTCCTCCTCTCCATAGTCATC	1000	629	-32
ANID_01387.1			GTAACGCCAGGGTTTTCCCAGTCACGACGCGTGTCATAGGTGAGACAGT	ATCCACTTAACGTTACTGAAATCTAGTCTGGATCCCTACCATC	1000	911	9	CTCCTTCAATATCATCTTCTGTCCTTTCTACAGGGAAGCCAC	GCGGATAACAATTTCACACAGGAAACAGCGAGTATTTGCGTCACAGGAC	1000	740	-29
ANID_01389.1			GTAACGCCAGGGTTTTCCCAGTCACGACGGGTCAACATCTAGTCCCCT	ATCCACTTAACGTTACTGAAATCAGGTACTCGAGTCATAGCGT	1000	922	-14	CTCCTTCAATATCATCTTCTGTCGTGCTGTTTCTGCTACTGC	GCGGATAACAATTTCACACAGGAAACAGCATAGCTGGGTACTATGAGCC	1000	867	-13
ANID_01390.1			GTAACGCCAGGGTTTTCCCAGTCACGACGACACCCTATCGAGACTCAAC	ATCCACTTAACGTTACTGAAATCGTAGGTGAAACCGAGACCT	1000	923	-21	CTCCTTCAATATCATCTTCTGTCCTATGACAGGAGGCATACAC	GCGGATAACAATTTCACACAGGAAACAGCGGTACTTGGTTAGAGCCTGT	1000	886	-75
ANID_01391.1			GTAACGCCAGGGTTTTCCCAGTCACGACGCGTCAAGATAGCGAGAGTG	ATCCACTTAACGTTACTGAAATCGTGCAGTAACTTCGGCACAT	1000	975	-29	CTCCTTCAATATCATCTTCTGTCGTTTTAAGCCACCCTGCTAC	GCGGATAACAATTTCACACAGGAAACAGCGTGTATGCCTCCTGTCATAG	1000	945	-7
ANID_01392.1			GTAACGCCAGGGTTTTCCCAGTCACGACGAAACGTAGCTCTCTCCTCTG	ATCCACTTAACGTTACTGAAATCCGAGGCCTAGGATCAATTAC	1000	996	-16	CTCCTTCAATATCATCTTCTGTCGAGGCACTGAAATGAAAGCC	GCGGATAACAATTTCACACAGGAAACAGCCATGAGTCTCTCCACACAAC	1000	752	-74
ANID_01393.1			GTAACGCCAGGGTTTTCCCAGTCACGACGGTCCACCTACTATGGGAAAC	ATCCACTTAACGTTACTGAAATCGTGGGCTATGTATCCTGTC	1000	745	4	CTCCTTCAATATCATCTTCTGTCGATATCACATGTGTGCGGTG	GCGGATAACAATTTCACACAGGAAACAGCCACTCTCGCTATCTTGACG	1000	625	-68
ANID_01394.1			GTAACGCCAGGGTTTTCCCAGTCACGACGGTCACCGAGTTGAGTAAGAG	ATCCACTTAACGTTACTGAAATCAGAGAGCAGCCATGATAGAC	1000	921	43	CTCCTTCAATATCATCTTCTGTCTACATGGTAGCTGGTTCTGG	GCGGATAACAATTTCACACAGGAAACAGCCTGTCAGACACGACTAGAGC	1000	656	42
ANID_01396.1			GTAACGCCAGGGTTTTCCCAGTCACGACGGAAGGAAGATACCTCGACAC	ATCCACTTAACGTTACTGAAATCCCTGCGAGTATTACGAGATG	1000	864	-23	CTCCTTCAATATCATCTTCTGTCGCCGGTGCTAACAAATAGAC	GCGGATAACAATTTCACACAGGAAACAGCCATTGGACAGACTCTGGTAG	1000	962	-18
ANID_01397.1			GTAACGCCAGGGTTTTCCCAGTCACGACGGGCTGGGTACATAGGTAATG	ATCCACTTAACGTTACTGAAATCGCGCAAGTAGCTTCTGTTGT	1000	687	5	CTCCTTCAATATCATCTTCTGTCGAGGTGTCGCTTGTTGAAG	GCGGATAACAATTTCACACAGGAAACAGCCTAAAGAGACGCCTAACCTC	1000	929	-30
ANID_01398.1			GTAACGCCAGGGTTTTCCCAGTCACGACGGCCTAACTCCACCAGTTTAC	ATCCACTTAACGTTACTGAAATCCATGGTGGTAAGTACTCGG	1000	824	-2	CTCCTTCAATATCATCTTCTGTCGAGTCGATAAGGCAGACTTG	GCGGATAACAATTTCACACAGGAAACAGCATCTAGTAGGCAGGTAACCG	1000	799	-10
ANID_01399.1			GTAACGCCAGGGTTTTCCCAGTCACGACGAGCAACTCACCTTCTGTACC	ATCCACTTAACGTTACTGAAATCGTTCGTGAAGAAACAGTGGC	1000	722	1	CTCCTTCAATATCATCTTCTGTCGGAATAAGCATGCCTCCGT	GCGGATAACAATTTCACACAGGAAACAGCGGAACATGGTGCTCTCTAAC	1000	649	-21
ANID_01400.1			GTAACGCCAGGGTTTTCCCAGTCACGACGCATCTACTCCCCTGAACAAG	ATCCACTTAACGTTACTGAAATCGTTGAAAGACCATTCGGGC	1000	962	9	CTCCTTCAATATCATCTTCTGTCCCTAGATTATGGCGCTGTGT	GCGGATAACAATTTCACACAGGAAACAGCCCTCTACCTAGACAAGGGAA	1000	946	2
ANID_01401.1			GTAACGCCAGGGTTTTCCCAGTCACGACGGAGCACTATGAGCTAGACGA	ATCCACTTAACGTTACTGAAATCGTCCAGCTCCTGTATAGAGAC	1000	637	-26	CTCCTTCAATATCATCTTCTGTCGTCTTGTGAAGGGCTTACC	GCGGATAACAATTTCACACAGGAAACAGCGTCCTCTTCTCGATGACTTG	1000	688	-7
ANID_01402.1			GTAACGCCAGGGTTTTCCCAGTCACGACGCTTATCCTTACTGCCTCCAC	ATCCACTTAACGTTACTGAAATCCGGTCATAGTGCTAATCGAG	1000	645	-6	CTCCTTCAATATCATCTTCTGTCGCCTCAGATATCCATGACTC	GCGGATAACAATTTCACACAGGAAACAGCGGAGAGCTATTCAAAGGGAC	1000	792	24
ANID_01403.1			GTAACGCCAGGGTTTTCCCAGTCACGACGAAGTAGACGAGAACTGGAGG	ATCCACTTAACGTTACTGAAATCGAGGTCGGAGACGAGATTT	1000	757	-29	CTCCTTCAATATCATCTTCTGTCGCCCGATTCACTATCTGTC	GCGGATAACAATTTCACACAGGAAACAGCCCGGCTGTACTATATACCCT	1000	647	10
ANID_01404.1			GTAACGCCAGGGTTTTCCCAGTCACGACGGACTTGTTAGACCCAACCC	ATCCACTTAACGTTACTGAAATCGTGTACCATTGATGACTCCC	1000	749	2	CTCCTTCAATATCATCTTCTGTCCGCTGCAGAAGTTAGTCTGT	GCGGATAACAATTTCACACAGGAAACAGCCTGTAGCCAGAATGTAGCTG	1000	716	29
ANID_01405.1			GTAACGCCAGGGTTTTCCCAGTCACGACGGACCGTAGTAGCCAAGTACC	ATCCACTTAACGTTACTGAAATCGTATCATAGCTCGGGACTG	1000	668	-29	CTCCTTCAATATCATCTTCTGTCCCTTAGGGCCGTTCTATATC	GCGGATAACAATTTCACACAGGAAACAGCGCTGAGTAAGGGGACTAAAG	1000	661	-69
ANID_01406.1			GTAACGCCAGGGTTTTCCCAGTCACGACGCTCGGTAGTCTACTCAGCCT	ATCCACTTAACGTTACTGAAATCGGCATATACGAATACCCCTG	1000	992	-22	CTCCTTCAATATCATCTTCTGTCCTGCCTTGTGACTGTCCTA	GCGGATAACAATTTCACACAGGAAACAGCAGCGAGGATAGTTAGGTCTC	1000	681	5
ANID_01407.1			GTAACGCCAGGGTTTTCCCAGTCACGACGGAGGTCTGCTAGGCTTCTAA	ATCCACTTAACGTTACTGAAATCAGCTGGGTTAGAGATAGGG	1000	935	55	CTCCTTCAATATCATCTTCTGTCGACGTGCCTATGATGTCTC	GCGGATAACAATTTCACACAGGAAACAGCGGATAGCTGAGGATATCGAG	1000	960	-13
ANID_01408.1			GTAACGCCAGGGTTTTCCCAGTCACGACGAGTCATGATAGTCTGGGCTC	ATCCACTTAACGTTACTGAAATCGCTCTCAATGTCGGTAGTG	1000	948	-12	CTCCTTCAATATCATCTTCTGTCAGAGAGTGGCGTCCTAGAT	GCGGATAACAATTTCACACAGGAAACAGCTCTCTGACTACTCACCATCG	1000	599	-25
ANID_01409.1			GTAACGCCAGGGTTTTCCCAGTCACGACGGCTGGGATAGTACTGCTTGT	ATCCACTTAACGTTACTGAAATCCTAGGTCGGCTGAATGAAC	1000	771	10	CTCCTTCAATATCATCTTCTGTCGACTCTGCCCTCTAAATACC	GCGGATAACAATTTCACACAGGAAACAGCTAGCCTATGGGACTACAACC	1000	642	-69
ANID_01411.1			GTAACGCCAGGGTTTTCCCAGTCACGACGGAAGCGTAGCTGGTAAAGTC	ATCCACTTAACGTTACTGAAATCCGTCTACGATCTGCAACAG	1000	834	6	CTCCTTCAATATCATCTTCTGTCACCTTAGGCGAAGTCTTGCT	GCGGATAACAATTTCACACAGGAAACAGCCTGGCTCTCAACTACTCGAT	1000	686	-7
ANID_01412.1			GTAACGCCAGGGTTTTCCCAGTCACGACGGTTACTGTACCTGGCAGTTG	ATCCACTTAACGTTACTGAAATCGCATAGACGACCCAGATTAG	1000	677	-40	CTCCTTCAATATCATCTTCTGTCGAGCTAGCAGAAGTGAGGAC	GCGGATAACAATTTCACACAGGAAACAGCCAGTCTGTTACCTCAGGAGA	1000	715	-26
ANID_01413.1			GTAACGCCAGGGTTTTCCCAGTCACGACGGAAACTAGAGCGACATCGAC	ATCCACTTAACGTTACTGAAATCCAGTGTAGCACTGCATTTCG	1000	616	-15	CTCCTTCAATATCATCTTCTGTCGAGGACTCGGGTATCTTTG	GCGGATAACAATTTCACACAGGAAACAGCGATGGAGTCTACCGGATTAC	1000	788	-20
ANID_01414.1			GTAACGCCAGGGTTTTCCCAGTCACGACGCAGTCTGTATCCGACAGCTA	ATCCACTTAACGTTACTGAAATCAAGGTACGAGACCATGGAG	1000	693	-19	CTCCTTCAATATCATCTTCTGTCGACAGTTCTGCACCTGATCT	GCGGATAACAATTTCACACAGGAAACAGCGTCCTGTTCTATAACCCCTC	1000	689	3
ANID_01415.1			GTAACGCCAGGGTTTTCCCAGTCACGACGGATAGCACTCTAGCACTCCC	ATCCACTTAACGTTACTGAAATCGTCTTCTAGCATCCTTCTGC	1000	953	-24	CTCCTTCAATATCATCTTCTGTCGGCTACCTGGTGTCCATTA	GCGGATAACAATTTCACACAGGAAACAGCCTGTGCATGCTAACCTACC	1000	712	-20
ANID_01416.1			GTAACGCCAGGGTTTTCCCAGTCACGACGCCTCAAGCGACACTAGAAAC	ATCCACTTAACGTTACTGAAATCCATAACAGCCCTTGGCTCC	1000	639	-2	CTCCTTCAATATCATCTTCTGTCGAGGGAATGCTAGATGAGC	GCGGATAACAATTTCACACAGGAAACAGCAGACGGACTGTAGACGAATC	1000	733	2
ANID_01417.1	PCR fail		GTAACGCCAGGGTTTTCCCAGTCACGACGATGTCCATCAGAACCCACTC	ATCCACTTAACGTTACTGAAATCCCTTATACTGGCTGAAGCTC	1000	753	1	CTCCTTCAATATCATCTTCTGTCCGTACACTTCAAGAGGGAG	GCGGATAACAATTTCACACAGGAAACAGCCTCTTCCACTAATCTGAGGG	1000	695	34
ANID_01418.1			GTAACGCCAGGGTTTTCCCAGTCACGACGACTCTGACTTCTTGCTGGTC	ATCCACTTAACGTTACTGAAATCCGTATGGCAGATGATGCTGT	1000	707	9	CTCCTTCAATATCATCTTCTGTCGGCTACTGGGATAATGGCT	GCGGATAACAATTTCACACAGGAAACAGCCTAAGTTCTGGCAGAGGAGA	1000	990	-66
ANID_01419.1			GTAACGCCAGGGTTTTCCCAGTCACGACGCGATACAGTTCCTGTCAGAG	ATCCACTTAACGTTACTGAAATCCATCCACAGCAACCTAGAC	1000	840	-20	CTCCTTCAATATCATCTTCTGTCGTAGCCAAGTCCGTATAACC	GCGGATAACAATTTCACACAGGAAACAGCGTGAGTCAGCTGTGTCAACT	1000	953	-18
ANID_01420.1			GTAACGCCAGGGTTTTCCCAGTCACGACGAAGGCTAGTATGTCTCCTCG	ATCCACTTAACGTTACTGAAATCGTCTCTTTCGTCTGCGAGT	1000	803	-25	CTCCTTCAATATCATCTTCTGTCGATAGCAGGAATTCGGAGAC	GCGGATAACAATTTCACACAGGAAACAGCGTAGCCAAGTCCGTATAACC	1000	840	-30
ANID_01421.1			GTAACGCCAGGGTTTTCCCAGTCACGACGGATGAGATCAGACTCTGGGT	ATCCACTTAACGTTACTGAAATCGGTTGTAGCAGATGATTCGG	1000	840	-26	CTCCTTCAATATCATCTTCTGTCCATAGTTCAGCCTGCTTCG	GCGGATAACAATTTCACACAGGAAACAGCTCTTTCCTAGAGTCTCGCTC	1000	824	-5
ANID_01422.1			GTAACGCCAGGGTTTTCCCAGTCACGACGCAGAAACTAGATACGGAGCC	ATCCACTTAACGTTACTGAAATCGTTTCGTCGTGACATAGTGC	1000	755	-14	CTCCTTCAATATCATCTTCTGTCGACAGTCCTCGACTTTGAAC	GCGGATAACAATTTCACACAGGAAACAGCCCACCTCTTCTGTCTTTAGG	1000	970	-18
ANID_01423.1			GTAACGCCAGGGTTTTCCCAGTCACGACGCTTGAGCAGTACTCATCTGC	ATCCACTTAACGTTACTGAAATCGACTCGGCATATTGCTGTTC	1000	942	46	CTCCTTCAATATCATCTTCTGTCCTGATGAAGTCGTGAATGGC	GCGGATAACAATTTCACACAGGAAACAGCGCCTACTGATCTCTTATGCC	1000	942	-26
ANID_01424.1			GTAACGCCAGGGTTTTCCCAGTCACGACGATCTGTATAGTGTGGGAGCC	ATCCACTTAACGTTACTGAAATCGGCGGATACTTAGGTTCATC	1000	880	-18	CTCCTTCAATATCATCTTCTGTCGTGGTGCTGCCTAGATAAGT	GCGGATAACAATTTCACACAGGAAACAGCCACCAAGGAGGTAGGTAATC	1000	644	-14
ANID_01425.1			GTAACGCCAGGGTTTTCCCAGTCACGACGGGAACTGAATGGCTACTGAC	ATCCACTTAACGTTACTGAAATCGTGCAACAGGAGAATCAGTC	1000	790	-21	CTCCTTCAATATCATCTTCTGTCCCTTGATCGTAGCTGCTCT	GCGGATAACAATTTCACACAGGAAACAGCGTCTCACAGACACCCTCTTT	1000	883	7
ANID_01426.1			GTAACGCCAGGGTTTTCCCAGTCACGACGTAGAGCTGGTCGTACTAGGG	ATCCACTTAACGTTACTGAAATCTGTGACTGTCCTTCTCAGG	1000	656	-7	CTCCTTCAATATCATCTTCTGTCCCTAGCAAGGGTCTCTTTTG	GCGGATAACAATTTCACACAGGAAACAGCCAGACTTGTGCCTACTGGT	1000	926	-71
ANID_01427.1			GTAACGCCAGGGTTTTCCCAGTCACGACGAGTAGGTGTGGAGTGGAAGT	ATCCACTTAACGTTACTGAAATCGAGCAGCTTTCTCGTTCAC	1000	946	-27	CTCCTTCAATATCATCTTCTGTCAGTCCATAGCTTCTCACCTC	GCGGATAACAATTTCACACAGGAAACAGCGAGGGACCCTACTACAGCTA	1000	891	-46
ANID_01428.1			GTAACGCCAGGGTTTTCCCAGTCACGACGCACTCCACACCTACTGTCAC	ATCCACTTAACGTTACTGAAATCAAGGATCAGGAGCAGGAAG	1000	760	10	CTCCTTCAATATCATCTTCTGTCCAGCAAAGACACTGGTCAGA	GCGGATAACAATTTCACACAGGAAACAGCCTATGACACTCCTGTCGATG	1000	896	-25
ANID_01429.1			GTAACGCCAGGGTTTTCCCAGTCACGACGCACGTATCTACCCGATACC	ATCCACTTAACGTTACTGAAATCGAAGGAAGGTGAGGAGAAG	1000	659	41	CTCCTTCAATATCATCTTCTGTCGCCCAGGCTGTAAATTTCTC	GCGGATAACAATTTCACACAGGAAACAGCGCATCTACGACTGGACAAAC	1000	708	-13
ANID_01430.1			GTAACGCCAGGGTTTTCCCAGTCACGACGCTTCGACAACTCCTACCTCT	ATCCACTTAACGTTACTGAAATCGGAGCGAAGGAGTCATATC	1000	729	-15	CTCCTTCAATATCATCTTCTGTCAGAGCGTGCCTATGACTTAC	GCGGATAACAATTTCACACAGGAAACAGCATCTTGCTAGTAGTGGCAGC	1000	889	6
ANID_01431.1			GTAACGCCAGGGTTTTCCCAGTCACGACGGGACAGCCATTTGAGACTAC	ATCCACTTAACGTTACTGAAATCCTCTCACGATTGGTTTCCAC	1000	626	4	CTCCTTCAATATCATCTTCTGTCGTCGTCATATGCCCTATGTG	GCGGATAACAATTTCACACAGGAAACAGCGCGACTATCGAGATCGTGTA	1000	926	10
ANID_01432.1			GTAACGCCAGGGTTTTCCCAGTCACGACGCACTGTTAGGTGGAGGGATA	ATCCACTTAACGTTACTGAAATCGTAGTCAACCTCGTCCTCC	1000	688	-29	CTCCTTCAATATCATCTTCTGTCGGAGTTCACGATATAGGCCA	GCGGATAACAATTTCACACAGGAAACAGCCATCTGTACCACCAGTGAAC	1000	714	-30
ANID_01433.1			GTAACGCCAGGGTTTTCCCAGTCACGACGGTAGTGTCCAGTGACGTTGT	ATCCACTTAACGTTACTGAAATCCACAGCTAGAGGTCTCAACA	1000	865	-20	CTCCTTCAATATCATCTTCTGTCAGACCAGAGAGAAAGGTGTG	GCGGATAACAATTTCACACAGGAAACAGCGAGGACCTTAAACTCTCCCT	1000	828	-58
ANID_01434.1			GTAACGCCAGGGTTTTCCCAGTCACGACGTGTCCGTACATCTCTCAGTC	ATCCACTTAACGTTACTGAAATCGTTGAAGTTGGGGCAGAAC	1000	758	10	CTCCTTCAATATCATCTTCTGTCGGGGAAGAGGTAGGTTGTAT	GCGGATAACAATTTCACACAGGAAACAGCGACCTCATCCCAGACTACAC	1000	900	-13
ANID_01435.1			GTAACGCCAGGGTTTTCCCAGTCACGACGCTGTCAATGTAGTCGCTGTG	ATCCACTTAACGTTACTGAAATCATGCTGGTGTCTCTTCCTC	1000	827	-1	CTCCTTCAATATCATCTTCTGTCGATATACACCGTCAAAGCCG	GCGGATAACAATTTCACACAGGAAACAGCGGCTTACTTCCTGGTCTCTA	1000	851	9
ANID_01436.1			GTAACGCCAGGGTTTTCCCAGTCACGACGACTATAACTCCCCCTTCTCC	ATCCACTTAACGTTACTGAAATCGGAGCATGAAGTGAGAGGA	1000	881	-6	CTCCTTCAATATCATCTTCTGTCGCTGGCTTGGTATCAATGAG	GCGGATAACAATTTCACACAGGAAACAGCCTAGGACTGGTAGCGTTTCT	1000	760	-24
ANID_01437.1			GTAACGCCAGGGTTTTCCCAGTCACGACGGCTACCAGTCCTAGCCTCTA	ATCCACTTAACGTTACTGAAATCGACAGCCGACATCTTCTTAC	1000	665	-11	CTCCTTCAATATCATCTTCTGTCTACGATTCAGGGTACCAAGG	GCGGATAACAATTTCACACAGGAAACAGCCTCGTGTCAAGACTCGTTAG	1000	835	-27
ANID_01438.1			GTAACGCCAGGGTTTTCCCAGTCACGACGGAGTCCGTAGTGGCTTAACT	ATCCACTTAACGTTACTGAAATCGCGGGTACCTACACTCATA	1000	807	-17	CTCCTTCAATATCATCTTCTGTCGAGCCATACAGCTGCACAT	GCGGATAACAATTTCACACAGGAAACAGCGCTAACCTATGCCAACTAGG	1000	858	-16
ANID_01439.1			GTAACGCCAGGGTTTTCCCAGTCACGACGAGCCTAGTTAGTCGAGTGCT	ATCCACTTAACGTTACTGAAATCGAGACGAGGAGGCATGTTA	1000	880	-14	CTCCTTCAATATCATCTTCTGTCACCGGGACTGGGAAGAAAT	GCGGATAACAATTTCACACAGGAAACAGCGTCTGGGTGAGGTTGACTAC	1000	614	-21
ANID_01441.1			GTAACGCCAGGGTTTTCCCAGTCACGACGTCTGCGAGCTATAGTGTAGG	ATCCACTTAACGTTACTGAAATCACAAATGTGCTACCACAGCC	1000	784	10	CTCCTTCAATATCATCTTCTGTCGTTGTACGATCAGTGGGTG	GCGGATAACAATTTCACACAGGAAACAGCTCACATGTCTAGACCCTCAG	1000	753	-70
ANID_01442.1			GTAACGCCAGGGTTTTCCCAGTCACGACGGAGCACAGCGTGTATAGGTA	ATCCACTTAACGTTACTGAAATCATGTGTCTGTGTCTGTGGAC	1000	788	2	CTCCTTCAATATCATCTTCTGTCGACAAAAGAGTCCTGGTGG	GCGGATAACAATTTCACACAGGAAACAGCGGTAGCCTCTTTACCTGAGA	1000	700	-50
ANID_01443.1			GTAACGCCAGGGTTTTCCCAGTCACGACGGATCGTCTCTGGATAAGAGG	ATCCACTTAACGTTACTGAAATCCTTGGCCATAGTGATACACG	1000	868	-8	CTCCTTCAATATCATCTTCTGTCGGTAGCCTCTTTACCTGAGA	GCGGATAACAATTTCACACAGGAAACAGCGAAGGCTAGTATCCAGGAAG	1000	927	-1
ANID_01444.1			GTAACGCCAGGGTTTTCCCAGTCACGACGCTGTGGAGTCAGTAACGCT	ATCCACTTAACGTTACTGAAATCGAATCATGGTGTGGAGGAC	1000	603	-6	CTCCTTCAATATCATCTTCTGTCCGGTGATAGACTGAGAGTCA	GCGGATAACAATTTCACACAGGAAACAGCAGAGGACAAAGCAGAGAGTC	1000	638	37
ANID_01445.1			GTAACGCCAGGGTTTTCCCAGTCACGACGCACACTTGCAGAGAGCTTAG	ATCCACTTAACGTTACTGAAATCCTATGTGCTCATTCGGTGG	1000	739	3	CTCCTTCAATATCATCTTCTGTCAGGTTAGCGCGAGTACTTAG	GCGGATAACAATTTCACACAGGAAACAGCCTCATCGAGAAGTGGACTC	1000	602	-20
ANID_01446.1			GTAACGCCAGGGTTTTCCCAGTCACGACGGAGTCTCACACAGTCTTTGC	ATCCACTTAACGTTACTGAAATCCTGGTAACGGCTTCAGGTTA	1000	970	-68	CTCCTTCAATATCATCTTCTGTCTACCCAAGGACGAGCTATC	GCGGATAACAATTTCACACAGGAAACAGCACATGTCTATCCTCACCCTC	1000	858	49
ANID_01447.1			GTAACGCCAGGGTTTTCCCAGTCACGACGTCTACCTCTATTCCCGTAGC	ATCCACTTAACGTTACTGAAATCACATGATGTTGGAAGGGACC	1000	627	-3	CTCCTTCAATATCATCTTCTGTCCGAGATTGGACAGTAGTCAC	GCGGATAACAATTTCACACAGGAAACAGCGAGTGTATTCGTACAGCCCT	1000	734	-16
ANID_01448.1			GTAACGCCAGGGTTTTCCCAGTCACGACGGAGACTAGGGTTGTGAACCT	ATCCACTTAACGTTACTGAAATCGAGATCTCGGTCGATCTTC	1000	640	7	CTCCTTCAATATCATCTTCTGTCCGCGTGTATGAATCCGACT	GCGGATAACAATTTCACACAGGAAACAGCGGTTCTAGCCTAAGGGTCTT	1000	964	-11
ANID_01449.1			GTAACGCCAGGGTTTTCCCAGTCACGACGAAGACCCTTAGGCTAGAACC	ATCCACTTAACGTTACTGAAATCGGAATGGCGATCAGAGAGA	1000	705	-25	CTCCTTCAATATCATCTTCTGTCGTGCGACGTCACTTTTGAAC	GCGGATAACAATTTCACACAGGAAACAGCCGTCATCGTGTCTAACCTAC	1000	959	-17
ANID_01450.1			GTAACGCCAGGGTTTTCCCAGTCACGACGCATGTCCTTCGACTAGGAGT	ATCCACTTAACGTTACTGAAATCGGAGGACTCATTGTTCTGTG	1000	792	-10	CTCCTTCAATATCATCTTCTGTCGAGCGCGAATACAGTTGTC	GCGGATAACAATTTCACACAGGAAACAGCAGAGTAGGTAGACACGCCTC	1000	782	-29
ANID_01451.1			GTAACGCCAGGGTTTTCCCAGTCACGACGGTCTTAGATCGACACCTGC	ATCCACTTAACGTTACTGAAATCGTCTAGAAGCCGTTGAAGC	1000	980	1	CTCCTTCAATATCATCTTCTGTCGGGCTGTATAGTCTGGAAGT	GCGGATAACAATTTCACACAGGAAACAGCGCTGGATACCCAAGTCTAGT	1000	635	-54
ANID_01452.1			GTAACGCCAGGGTTTTCCCAGTCACGACGGTATCGAAGAGTTCGAGGAG	ATCCACTTAACGTTACTGAAATCGTGACTTAGACTTCTTGCCC	1000	710	-21	CTCCTTCAATATCATCTTCTGTCGTTGGAGCTCACTTGGTGTA	GCGGATAACAATTTCACACAGGAAACAGCTATTCTGTCTCTCCCTCTGG	1000	600	2
ANID_01453.1			GTAACGCCAGGGTTTTCCCAGTCACGACGCTCCTCGAACTCTTCGATAC	ATCCACTTAACGTTACTGAAATCCTCTCTGGTTTCTGCTACCT	1000	679	-23	CTCCTTCAATATCATCTTCTGTCCAAATGGCTGCTCGATAGAC	GCGGATAACAATTTCACACAGGAAACAGCCATAGAAGCTAAGGCTAGGG	1000	717	-18
ANID_01454.1			GTAACGCCAGGGTTTTCCCAGTCACGACGACTAGACAACCGGTTAGCAC	ATCCACTTAACGTTACTGAAATCATGACGGTGGACAGAGAAG	1000	655	-1	CTCCTTCAATATCATCTTCTGTCGAGCTTACCATATACCCCTG	GCGGATAACAATTTCACACAGGAAACAGCAGGTTCTAGTTAGCACCCTG	1000	844	-39
ANID_01455.1			GTAACGCCAGGGTTTTCCCAGTCACGACGCTCACTATCCCACTTCCATC	ATCCACTTAACGTTACTGAAATCAGAAGGACATCTACGGGAG	1000	994	-28	CTCCTTCAATATCATCTTCTGTCGAGGTCGGAATAAGGAAGTG	GCGGATAACAATTTCACACAGGAAACAGCGTTCTCCCAGTTATACTGCC	1000	955	-13
ANID_01456.1			GTAACGCCAGGGTTTTCCCAGTCACGACGGGCAGTATAACTGGGAGAAC	ATCCACTTAACGTTACTGAAATCCTCCTTTTAGCGAGAGGCAC	1000	908	6	CTCCTTCAATATCATCTTCTGTCAGTCCGAGCCTAGAATCAC	GCGGATAACAATTTCACACAGGAAACAGCGGTGTAGGTCTCACATCCTT	1000	938	-1
ANID_01457.1			GTAACGCCAGGGTTTTCCCAGTCACGACGGTATACCCACTACCCTCGAA	ATCCACTTAACGTTACTGAAATCAGGAAACGAGAGGATGGAG	1000	884	22	CTCCTTCAATATCATCTTCTGTCCCTGAGTCCAAAGAATGGC	GCGGATAACAATTTCACACAGGAAACAGCCGCAGGTGTACTATGCTAAC	1000	952	-30
ANID_01458.1	Fail	3' flank fail	GTAACGCCAGGGTTTTCCCAGTCACGACGGGTATACTAAGCGCCATCTC	ATCCACTTAACGTTACTGAAATCGAGCGAAGAGAACACAAACC	1000	942	8	CTCCTTCAATATCATCTTCTGTCACTGACCGAGTAGACATTCC	GCGGATAACAATTTCACACAGGAAACAGCCGTCGTAGATAGTAAGACGC	1000	810	-5
ANID_01459.1			GTAACGCCAGGGTTTTCCCAGTCACGACGCTGCATACGAGATAGGAGTG	ATCCACTTAACGTTACTGAAATCCTGCAGTAGGTTAGCTGAGA	1000	601	1	CTCCTTCAATATCATCTTCTGTCGATCTCATCTCGTTCTCTCC	GCGGATAACAATTTCACACAGGAAACAGCGGTTGATCTGCCTAAGAAGC	1000	981	8
ANID_01460.1			GTAACGCCAGGGTTTTCCCAGTCACGACGCTGCTATAGGGAGCTTGTTC	ATCCACTTAACGTTACTGAAATCTATACCTGTGTGCTTGGTGG	1000	889	55	CTCCTTCAATATCATCTTCTGTCGACCTCAAACACAAGTCCTC	GCGGATAACAATTTCACACAGGAAACAGCGTAACGCTAACCGTCCTAGT	1000	775	-28
ANID_01461.1	Fail	3' flank fail	GTAACGCCAGGGTTTTCCCAGTCACGACGTCTCTGGTAGGTCTAGTCGTC	ATCCACTTAACGTTACTGAAATCGCTATTTCAGCGATGGAGAG	1000	679	-24	CTCCTTCAATATCATCTTCTGTCCTGGACATCGTATACTGGAG	GCGGATAACAATTTCACACAGGAAACAGCGTAGTCGTAGATGGCGGTAT	1000	769	47
ANID_01462.1			GTAACGCCAGGGTTTTCCCAGTCACGACGGGAGTACATCACAGGACTGA	ATCCACTTAACGTTACTGAAATCGTCAACTGAATGTTGGGCCT	1000	666	9	CTCCTTCAATATCATCTTCTGTCCGAAGCGTTGTGTACATAGG	GCGGATAACAATTTCACACAGGAAACAGCCTAGGCAGATGAAGACACTG	1000	733	1
ANID_01465.1			GTAACGCCAGGGTTTTCCCAGTCACGACGGGTAGTGAATGGTAAGCTGG	ATCCACTTAACGTTACTGAAATCCTTCCCTCTTTCTCCCTAC	1000	901	9	CTCCTTCAATATCATCTTCTGTCATTCTGAAGCTAGCAGGAGC	GCGGATAACAATTTCACACAGGAAACAGCGACGCTGAACGTAGTGAGTA	1000	741	5
ANID_01466.1			GTAACGCCAGGGTTTTCCCAGTCACGACGCACTCTTCCAACACTCAGC	ATCCACTTAACGTTACTGAAATCGGAGTTGGTATTGGCTTCAG	1000	758	-23	CTCCTTCAATATCATCTTCTGTCGACTGCTGAAGCTGAAACTG	GCGGATAACAATTTCACACAGGAAACAGCCGTGTCTGTCTCTCTCTCTG	1000	734	-28
ANID_01467.1			GTAACGCCAGGGTTTTCCCAGTCACGACGGGACGAGGGTATCACATAGT	ATCCACTTAACGTTACTGAAATCCGGACTGACGTAGTTGAAG	1000	883	55	CTCCTTCAATATCATCTTCTGTCCTGTGGAGGAGTAGCATTG	GCGGATAACAATTTCACACAGGAAACAGCCAGAGAGAGAGACAGACACG	1000	972	-14
ANID_01468.1			GTAACGCCAGGGTTTTCCCAGTCACGACGGACTGACGTAGTTGAAGACG	ATCCACTTAACGTTACTGAAATCACATAGGCCTGTCTCGCTG	1000	609	-25	CTCCTTCAATATCATCTTCTGTCGGCTGCTATGATGTGGTATC	GCGGATAACAATTTCACACAGGAAACAGCCAGGGTATTCTGTAGGGAGA	1000	783	-1
ANID_01469.1			GTAACGCCAGGGTTTTCCCAGTCACGACGCCTAGACTGGGGAGTAGATG	ATCCACTTAACGTTACTGAAATCGTCGCCATTACTGATACAGG	1000	824	-7	CTCCTTCAATATCATCTTCTGTCGGGATTCGGTTGATTCACTG	GCGGATAACAATTTCACACAGGAAACAGCGCTGAACACAGTCAGGTCT	1000	643	-21
ANID_01470.1			GTAACGCCAGGGTTTTCCCAGTCACGACGAGACCTGACTGTGTTCAGC	ATCCACTTAACGTTACTGAAATCCTCCTGAAATCCCTCACTG	1000	871	-25	CTCCTTCAATATCATCTTCTGTCACCGCATGATATAGTGGCCT	GCGGATAACAATTTCACACAGGAAACAGCGCTTCTGCGTGTAGGATTAC	1000	638	-14
ANID_01471.1			GTAACGCCAGGGTTTTCCCAGTCACGACGCAGTCTGTCCTGATACGCTA	ATCCACTTAACGTTACTGAAATCACTGGGAACTGAGCCGTAGT	1000	853	-53	CTCCTTCAATATCATCTTCTGTCCTACTGCGTCTTTAGGTCAC	GCGGATAACAATTTCACACAGGAAACAGCCAATGAGTGTAGCCTCTGAC	1000	994	-24
ANID_01472.1			GTAACGCCAGGGTTTTCCCAGTCACGACGCTACTGCCTGTGATGTGACT	ATCCACTTAACGTTACTGAAATCGGGGTAAGGGGACGTTTTC	1000	998	-24	CTCCTTCAATATCATCTTCTGTCCTGTTATCCGTCAGGACATC	GCGGATAACAATTTCACACAGGAAACAGCGGGATCAACTAGCCCTAAC	1000	616	-56
ANID_01474.1			GTAACGCCAGGGTTTTCCCAGTCACGACGGATCCGTACAGACAAACCTC	ATCCACTTAACGTTACTGAAATCGACCTCGACTTCTCTTTTCG	1000	801	6	CTCCTTCAATATCATCTTCTGTCGACGAAAGGTCGCTTGATCT	GCGGATAACAATTTCACACAGGAAACAGCCTAAGTAACGGACGGTCTTC	1000	742	-17
ANID_01475.1			GTAACGCCAGGGTTTTCCCAGTCACGACGCTTCTGTAGCTGAGTGCTTG	ATCCACTTAACGTTACTGAAATCGCAGTCATTCTGGAGCTGA	1000	837	-7	CTCCTTCAATATCATCTTCTGTCAGAGCATAGACTGCCCGTT	GCGGATAACAATTTCACACAGGAAACAGCCTCAAGACTGTGGATACGAG	1000	910	-29
ANID_01477.1			GTAACGCCAGGGTTTTCCCAGTCACGACGGACCTTCCTGTATCCACTTC	ATCCACTTAACGTTACTGAAATCGTAGATTGGAGCTCGTGGAT	1000	702	-17	CTCCTTCAATATCATCTTCTGTCACTAAGTTGCCTATGGGTCC	GCGGATAACAATTTCACACAGGAAACAGCAGATACGTACCTGTTCTGGC	1000	831	-5
ANID_01479.1			GTAACGCCAGGGTTTTCCCAGTCACGACGCTGTCGTTTCTTCTGCTCAC	ATCCACTTAACGTTACTGAAATCGTAAGGTAAGCGAGACCCAT	1000	726	-29	CTCCTTCAATATCATCTTCTGTCGACCCCCTCTTTCTTTAACC	GCGGATAACAATTTCACACAGGAAACAGCCTCCTTCTCTATCCATCACC	1000	800	46
ANID_01480.1			GTAACGCCAGGGTTTTCCCAGTCACGACGGAGAACTAACCTTCCAGCTC	ATCCACTTAACGTTACTGAAATCGGGTGGTGGCATTTTCTCTA	1000	609	-11	CTCCTTCAATATCATCTTCTGTCAGTTGCGAGTCAATCGGAG	GCGGATAACAATTTCACACAGGAAACAGCCTCAGTCATGGACGAACTC	1000	906	11
ANID_01481.1			GTAACGCCAGGGTTTTCCCAGTCACGACGCCATCCAGTAAGTATCGGTC	ATCCACTTAACGTTACTGAAATCCCTCTATGCAAGCGATCAAG	1000	960	-22	CTCCTTCAATATCATCTTCTGTCGAAGGAGAAGAATACTGCGG	GCGGATAACAATTTCACACAGGAAACAGCCAGGCTCTATGAAGGACTCT	1000	817	-28
ANID_01482.1			GTAACGCCAGGGTTTTCCCAGTCACGACGGACCTTTCCCTCTTATCCTC	ATCCACTTAACGTTACTGAAATCTACGAGGTATTTCTGCAGCC	1000	680	-21	CTCCTTCAATATCATCTTCTGTCCAGTGTCGGCTAGTTAGATG	GCGGATAACAATTTCACACAGGAAACAGCGATCACGAGTATCGGAGAAC	1000	746	8
ANID_01483.1			GTAACGCCAGGGTTTTCCCAGTCACGACGGAAGGACTACAGTATGCGCT	ATCCACTTAACGTTACTGAAATCTGTCGAGACGTCGGGATAG	1000	823	3	CTCCTTCAATATCATCTTCTGTCCCGCAACTTCCTAGTTCAC	GCGGATAACAATTTCACACAGGAAACAGCCTATCAGGAAGGCTCTGAGT	1000	724	-28
ANID_01485.1			GTAACGCCAGGGTTTTCCCAGTCACGACGCCTGATTGAGAGGTCTAAGG	ATCCACTTAACGTTACTGAAATCGCTGTCATAGTCCCAGTAGG	1000	998	-62	CTCCTTCAATATCATCTTCTGTCTACTGCATCCTCATGAGTCG	GCGGATAACAATTTCACACAGGAAACAGCGTGACCTATTCCTCTGCTTC	1000	714	-16
ANID_01486.1			GTAACGCCAGGGTTTTCCCAGTCACGACGGTATAGCGTACGGAAGTCG	ATCCACTTAACGTTACTGAAATCCGTAGTACATGACGAACCGT	1000	901	-9	CTCCTTCAATATCATCTTCTGTCGCAGATTCAAGGTGGCTATC	GCGGATAACAATTTCACACAGGAAACAGCTCTATCTCCTCCGCTTAGAG	1000	766	-11
ANID_01488.1			GTAACGCCAGGGTTTTCCCAGTCACGACGAGTCTACCCAGAAGAAGCTG	ATCCACTTAACGTTACTGAAATCAGCATAGGCAGCGAATCTC	1000	973	-20	CTCCTTCAATATCATCTTCTGTCCGGACGATGAGACATGACA	GCGGATAACAATTTCACACAGGAAACAGCCAGCCTGCTGTACCTAGTAA	1000	722	-17
ANID_01489.1			GTAACGCCAGGGTTTTCCCAGTCACGACGGAGGCCTAGAGAAAAGTCAG	ATCCACTTAACGTTACTGAAATCACATAGATCTCTGGGACGC	1000	665	-21	CTCCTTCAATATCATCTTCTGTCCTGCCTTCTCGTTGCATAAC	GCGGATAACAATTTCACACAGGAAACAGCTGGGTCCTTACTAGTCTTCG	1000	910	-19
ANID_01490.1			GTAACGCCAGGGTTTTCCCAGTCACGACGGAGGCAGCAGAGACTGTAG	ATCCACTTAACGTTACTGAAATCGACGAAAGGAAGAGTGAGAC	1000	849	7	CTCCTTCAATATCATCTTCTGTCGCCTAGGCACATCTAGAAAC	GCGGATAACAATTTCACACAGGAAACAGCGGAACTCCCACAGAGAATAG	1000	803	5
ANID_01491.1			GTAACGCCAGGGTTTTCCCAGTCACGACGGTTTATAGAGTGAGCGGACC	ATCCACTTAACGTTACTGAAATCCTTCTGGTAACATGGGCTC	1000	909	-21	CTCCTTCAATATCATCTTCTGTCGTCCGTCGGATACTACGTT	GCGGATAACAATTTCACACAGGAAACAGCCTAGGGCCTAACAGATGAAG	1000	910	11
ANID_01492.1			GTAACGCCAGGGTTTTCCCAGTCACGACGGTGCCTCTCAGCCTACTTAT	ATCCACTTAACGTTACTGAAATCGACGTCTTAATCGGAGTTGC	1000	600	-28	CTCCTTCAATATCATCTTCTGTCCCCGGTAAACTCTCACTTC	GCGGATAACAATTTCACACAGGAAACAGCAGGACACGCTAGCCTATAAC	1000	612	-54
ANID_01493.1			GTAACGCCAGGGTTTTCCCAGTCACGACGCTGACACCAGTCTCAGTTTG	ATCCACTTAACGTTACTGAAATCGATCCAAGAGGGAGAATCAG	1000	650	-17	CTCCTTCAATATCATCTTCTGTCGAAGTGAGAGTTTACCGGG	GCGGATAACAATTTCACACAGGAAACAGCTACTCTGCCAGTCGATCTC	1000	927	-5
ANID_01495.1			GTAACGCCAGGGTTTTCCCAGTCACGACGACTATGACTGTCCTGCTCCT	ATCCACTTAACGTTACTGAAATCTCTTCAACTCAGGCTGTGC	1000	836	-27	CTCCTTCAATATCATCTTCTGTCATAAGACAACAGTGGAGGGG	GCGGATAACAATTTCACACAGGAAACAGCGTCCCAGCCTAAGCAATAAC	1000	662	7
ANID_01497.1			GTAACGCCAGGGTTTTCCCAGTCACGACGAGTCCAGAGAGCTATATGCC	ATCCACTTAACGTTACTGAAATCCTTTAAAGTCAGGCCAGCAG	1000	800	3	CTCCTTCAATATCATCTTCTGTCAGGGTCTCTAACCCCTAAGA	GCGGATAACAATTTCACACAGGAAACAGCCTATCTCTGTACAAGGCTGC	1000	780	-11
ANID_01498.1			GTAACGCCAGGGTTTTCCCAGTCACGACGGTACGGGAGACTGTGACAT	ATCCACTTAACGTTACTGAAATCCACTTAGGCTCTGTGTTCTG	1000	836	7	CTCCTTCAATATCATCTTCTGTCGATCATGAGCACGAGAGTTG	GCGGATAACAATTTCACACAGGAAACAGCAAGTCTCCGACAGTATCTCC	1000	663	-2
ANID_01499.1			GTAACGCCAGGGTTTTCCCAGTCACGACGGATGAGGAAGTCCAGAAGAC	ATCCACTTAACGTTACTGAAATCCTTACTGACATCCAGTGCC	1000	956	-10	CTCCTTCAATATCATCTTCTGTCAAAGTTGTAGGGGCCTGAG	GCGGATAACAATTTCACACAGGAAACAGCCACTTAGGCTCTGTGTTCTG	1000	959	-18
ANID_01500.1			GTAACGCCAGGGTTTTCCCAGTCACGACGACTCAGACTCTCACAGTCCA	ATCCACTTAACGTTACTGAAATCCAGAGAACCAGTCAAAAGGG	1000	690	-26	CTCCTTCAATATCATCTTCTGTCACTGAATAGCATCTCCTGGC	GCGGATAACAATTTCACACAGGAAACAGCACACACCCAGTCCTCTAACT	1000	939	43
ANID_01501.1			GTAACGCCAGGGTTTTCCCAGTCACGACGCAGTGTAGAAGGAGTTGCAG	ATCCACTTAACGTTACTGAAATCGCCAGAGCGTGTGTATATTG	1000	753	6	CTCCTTCAATATCATCTTCTGTCACTAGTGCGTGTGTCTCCT	GCGGATAACAATTTCACACAGGAAACAGCAAGCGAGTCTACTGCCTACT	1000	615	32
ANID_01502.1			GTAACGCCAGGGTTTTCCCAGTCACGACGCTGATCAAGAGATACACCGC	ATCCACTTAACGTTACTGAAATCGGAGAGCAATGAGAGATGAG	1000	998	-25	CTCCTTCAATATCATCTTCTGTCTCGATCTCCTAGGTAACGC	GCGGATAACAATTTCACACAGGAAACAGCGATCCCAGTTTTCAGTCCTC	1000	951	-9
ANID_01503.1			GTAACGCCAGGGTTTTCCCAGTCACGACGCCGATAGATGTGGAGTAGTG	ATCCACTTAACGTTACTGAAATCTGACCTAGTGACGCTCTTAG	1000	939	0	CTCCTTCAATATCATCTTCTGTCAGAACTACTCCACGTCTGGT	GCGGATAACAATTTCACACAGGAAACAGCGACCGGAGCTAACACTCTAC	1000	845	46
ANID_01505.1			GTAACGCCAGGGTTTTCCCAGTCACGACGGGTTAACTGTCAGCAGTGTC	ATCCACTTAACGTTACTGAAATCGACGACTCAGCGTTTTGAG	1000	987	-22	CTCCTTCAATATCATCTTCTGTCCTTAGCCGATCCTGTTGGTA	GCGGATAACAATTTCACACAGGAAACAGCAGCTTGGAGAGAGGGACTT	1000	599	-5
ANID_01506.1			GTAACGCCAGGGTTTTCCCAGTCACGACGGGTCTCCACTATTCGGTATG	ATCCACTTAACGTTACTGAAATCATCGTGCTCCGCTAGAGTC	1000	620	-20	CTCCTTCAATATCATCTTCTGTCAGAAAGCGACTTCTGGGAC	GCGGATAACAATTTCACACAGGAAACAGCCTAGCCTCGATGAGAGAGAT	1000	678	8
ANID_01507.1			GTAACGCCAGGGTTTTCCCAGTCACGACGACAGTTTAGACTGGGTCTCC	ATCCACTTAACGTTACTGAAATCCTATAGGCATTACACGCCG	1000	831	6	CTCCTTCAATATCATCTTCTGTCCGTACGATGATTGATCCGC	GCGGATAACAATTTCACACAGGAAACAGCTCTACCCAGTGGGACTCTAC	1000	724	-14
ANID_01508.1			GTAACGCCAGGGTTTTCCCAGTCACGACGCGTGAGTTTACTGTGGAGAG	ATCCACTTAACGTTACTGAAATCCTGTCTAAACAGAGCATCCC	1000	971	9	CTCCTTCAATATCATCTTCTGTCGTCTCGAGCATACCACTTTG	GCGGATAACAATTTCACACAGGAAACAGCTCTCTCTCATCGAGGCTAGT	1000	905	-21
ANID_01509.1			GTAACGCCAGGGTTTTCCCAGTCACGACGGGGAGCTGGTGTAGAGTTAC	ATCCACTTAACGTTACTGAAATCAATGGTTAGTCTGGGCTCG	1000	870	11	CTCCTTCAATATCATCTTCTGTCCGTAGACGGCGTTTAAGAG	GCGGATAACAATTTCACACAGGAAACAGCGTTGTCCTAGCTTGCTCTG	1000	831	-5
ANID_01510.1			GTAACGCCAGGGTTTTCCCAGTCACGACGCAGAGCAAGCTAGGACAAC	ATCCACTTAACGTTACTGAAATCACGAGAAATAGGACAGCGG	1000	661	-2	CTCCTTCAATATCATCTTCTGTCCCGTTGCATAGCTGCATAGT	GCGGATAACAATTTCACACAGGAAACAGCGGGATGAGTAGCTTCCATAG	1000	717	45
ANID_01511.1			GTAACGCCAGGGTTTTCCCAGTCACGACGCCGAACAGAACTAGTAGCCT	ATCCACTTAACGTTACTGAAATCGGAGTCAGAGGAAGAGTGAC	1000	840	32	CTCCTTCAATATCATCTTCTGTCGCTAGACATCTATTCCAGGAGC	GCGGATAACAATTTCACACAGGAAACAGCCTAACCGCCACTTACCTATC	1000	973	-15
ANID_01513.1			GTAACGCCAGGGTTTTCCCAGTCACGACGGGTCATGGTAAGGATAGAGC	ATCCACTTAACGTTACTGAAATCGCATCAGGAGAGGTGAAGAT	1000	886	-3	CTCCTTCAATATCATCTTCTGTCGAAGACCAATAGACTCCCG	GCGGATAACAATTTCACACAGGAAACAGCAGAGAACCAGACTCAGAAGC	1000	662	-12
ANID_01514.1			GTAACGCCAGGGTTTTCCCAGTCACGACGGGATAGGAGAGACGAGATGA	ATCCACTTAACGTTACTGAAATCGGAGGTGGCTTGGTGTTTC	1000	717	11	CTCCTTCAATATCATCTTCTGTCGCCAGTCCAGCAGACTAAT	GCGGATAACAATTTCACACAGGAAACAGCGTAGTGGGCTCTATAATCGG	1000	718	-18
ANID_01515.1			GTAACGCCAGGGTTTTCCCAGTCACGACGATGCAGGTCAGAGAGTGTAG	ATCCACTTAACGTTACTGAAATCACAAGATCCCGGAGCAGAT	1000	676	-28	CTCCTTCAATATCATCTTCTGTCGTAATTGAGCCCACTGAGG	GCGGATAACAATTTCACACAGGAAACAGCCTGCTCTATGAGACGAGGTA	1000	978	-4
ANID_01517.1	Fail	3' flank fail	GTAACGCCAGGGTTTTCCCAGTCACGACGGAGTAACCCTACGGAGAGAA	ATCCACTTAACGTTACTGAAATCCATGTACGGCCATTTCGAC	1000	722	-12	CTCCTTCAATATCATCTTCTGTCCTGTTGCTGTATGAGCTTGG	GCGGATAACAATTTCACACAGGAAACAGCCATCTGCTCTAGTTGCTGTC	1000	730	-14
ANID_01518.1			GTAACGCCAGGGTTTTCCCAGTCACGACGGTCAACCTACGCACTCTGTA	ATCCACTTAACGTTACTGAAATCAGAAGAGGTTGTAGACGGTG	1000	702	5	CTCCTTCAATATCATCTTCTGTCGTACGAGAACGATGGCCTA	GCGGATAACAATTTCACACAGGAAACAGCACCACAGGTAAGTGTGTGTG	1000	864	-25
ANID_01519.1			GTAACGCCAGGGTTTTCCCAGTCACGACGGGAGACTTCTCACTCCTCAC	ATCCACTTAACGTTACTGAAATCGCGCTCGACATGATAGATAG	1000	849	-10	CTCCTTCAATATCATCTTCTGTCCTGCTAGAACAAACAGCGG	GCGGATAACAATTTCACACAGGAAACAGCTACAAGGACACTCTGTACGC	1000	918	-6
ANID_01520.1			GTAACGCCAGGGTTTTCCCAGTCACGACGACAGTAGCATGTGAGACACC	ATCCACTTAACGTTACTGAAATCCTGATACACGTCCTTCAACG	1000	870	-23	CTCCTTCAATATCATCTTCTGTCGAGGACGAGGAGTAGAACC	GCGGATAACAATTTCACACAGGAAACAGCCTACTACGCTGACCTGGTTT	1000	976	-15
ANID_01521.1			GTAACGCCAGGGTTTTCCCAGTCACGACGAGTAGCTATGAGGCGGTTAC	ATCCACTTAACGTTACTGAAATCCTGGCTGAAACTAGTGAGTC	1000	905	52	CTCCTTCAATATCATCTTCTGTCAGCTTGCGGCTCTTTATGAC	GCGGATAACAATTTCACACAGGAAACAGCACCCCAGTTCTACAACAGTC	1000	729	8
ANID_01522.1			GTAACGCCAGGGTTTTCCCAGTCACGACGAGGGATGTAGAGTGATGACC	ATCCACTTAACGTTACTGAAATCGAGCTGCTTCTCGAGGTTC	1000	842	-26	CTCCTTCAATATCATCTTCTGTCATAAGGTGATCGCAGAGGAG	GCGGATAACAATTTCACACAGGAAACAGCAGAGGTGAGAGGAGAGGAG	1000	884	-4
ANID_01523.1			GTAACGCCAGGGTTTTCCCAGTCACGACGGTAGTTCGGGAGAAGAACAC	ATCCACTTAACGTTACTGAAATCAGAGGTGAGAGGAGAGGAG	1000	672	-4	CTCCTTCAATATCATCTTCTGTCAGCATTGTCTGCCTTTCCAC	GCGGATAACAATTTCACACAGGAAACAGCCGTTAGCTACGAGATACAGG	1000	803	3
ANID_01524.1			GTAACGCCAGGGTTTTCCCAGTCACGACGGTATCTGTAGCTGTGGAGCA	ATCCACTTAACGTTACTGAAATCGCTGGTTCTGAAGGGGTAG	1000	742	-22	CTCCTTCAATATCATCTTCTGTCCATAGAAAGTGGTGTCGGTC	GCGGATAACAATTTCACACAGGAAACAGCCTTAGTCCCCTACCTTACCA	1000	997	-5
ANID_01525.1			GTAACGCCAGGGTTTTCCCAGTCACGACGAGTAGACAGACAGGCATAGC	ATCCACTTAACGTTACTGAAATCTAGACTCAGTTACTGCCAGC	1000	930	-26	CTCCTTCAATATCATCTTCTGTCCGAAGGTAGTCGAAGTATGG	GCGGATAACAATTTCACACAGGAAACAGCGGATGTAGAGGGAAAGGAG	1000	748	-9
ANID_01526.1			GTAACGCCAGGGTTTTCCCAGTCACGACGGAAGATACATACCGTCTCCC	ATCCACTTAACGTTACTGAAATCCTCTACACCTTGCAATGCC	1000	757	-20	CTCCTTCAATATCATCTTCTGTCTATGGTGCTGCTCAATAGCG	GCGGATAACAATTTCACACAGGAAACAGCCACTATATCTGACGTCCTGC	1000	754	-18
ANID_01527.1			GTAACGCCAGGGTTTTCCCAGTCACGACGGATAGCTAACACTCACGCTG	ATCCACTTAACGTTACTGAAATCCGAGTGCTGTTGTTGATAGC	1000	710	-27	CTCCTTCAATATCATCTTCTGTCGGATAGTGTAGATCGAACCG	GCGGATAACAATTTCACACAGGAAACAGCATGCTCCGACACTATGCTAC	1000	906	9
ANID_01528.1			GTAACGCCAGGGTTTTCCCAGTCACGACGCACGTCAACTTATCTCCTCC	ATCCACTTAACGTTACTGAAATCCGCGAGAGCAATTGACATAC	1000	836	-29	CTCCTTCAATATCATCTTCTGTCCCAGGCTCTACCGTACTAGA	GCGGATAACAATTTCACACAGGAAACAGCAGCTGGTATGAGCTCTCTCT	1000	608	51
ANID_01529.1			GTAACGCCAGGGTTTTCCCAGTCACGACGGGATACTATAGACGGGGTGT	ATCCACTTAACGTTACTGAAATCGGGGTTTGAGTTGTTTCAGC	1000	749	-21	CTCCTTCAATATCATCTTCTGTCGCTGTAGTGAACAGCCACT	GCGGATAACAATTTCACACAGGAAACAGCGATGTCTCTTCTTACTCGCC	1000	683	-7
ANID_01532.1			GTAACGCCAGGGTTTTCCCAGTCACGACGGAGTGTAGGTGCAACGAGT	ATCCACTTAACGTTACTGAAATCCTTATCTCGCTGTTGTGGG	1000	619	-24	CTCCTTCAATATCATCTTCTGTCGGGATAACAAACACAGACCC	GCGGATAACAATTTCACACAGGAAACAGCGAAGACCTGCGGTAAGAGTA	1000	911	5
ANID_01533.1			GTAACGCCAGGGTTTTCCCAGTCACGACGGTTAGCTGTAATCTCCCCAC	ATCCACTTAACGTTACTGAAATCCAGGCATCCTGGCTGATAG	1000	863	-6	CTCCTTCAATATCATCTTCTGTCCGGAGTTTGTGGGATTTCTC	GCGGATAACAATTTCACACAGGAAACAGCACTCACACAGAAGACAGAGC	1000	729	-24
ANID_01534.1			GTAACGCCAGGGTTTTCCCAGTCACGACGGTATGTCACGTCCTCGTATG	ATCCACTTAACGTTACTGAAATCGCCATTGTAGCGATAGTCAG	1000	897	-17	CTCCTTCAATATCATCTTCTGTCAGGTGTGAGAGGCTACAGTT	GCGGATAACAATTTCACACAGGAAACAGCAGTGGTAGTTTAGTAGGCGG	1000	636	2
ANID_01535.1			GTAACGCCAGGGTTTTCCCAGTCACGACGAGGTGTGAGAGGCTACAGTT	ATCCACTTAACGTTACTGAAATCGCATTGTGTCTGTGAGGTC	1000	841	-3	CTCCTTCAATATCATCTTCTGTCGCTGGACTTAGACTAACACG	GCGGATAACAATTTCACACAGGAAACAGCGGAATAGACGAGCAGGTAGT	1000	994	-11
ANID_01536.1			GTAACGCCAGGGTTTTCCCAGTCACGACGGGAGTGGACTCTGTATGGAT	ATCCACTTAACGTTACTGAAATCATATCTTGCCATGACTGGGC	1000	738	-11	CTCCTTCAATATCATCTTCTGTCGAATAAGCTTCAGGCTTCCC	GCGGATAACAATTTCACACAGGAAACAGCCAGAGAAGGAAGGTAGGGTA	1000	814	-6
ANID_01537.1			GTAACGCCAGGGTTTTCCCAGTCACGACGCTCTCAGAGAAGAAGGCTCT	ATCCACTTAACGTTACTGAAATCGCAAGTCTGGGTTTCACAGT	1000	903	8	CTCCTTCAATATCATCTTCTGTCCTGACAGTCTGTAATCTCGG	GCGGATAACAATTTCACACAGGAAACAGCCAGGTACAGGTACAGCAAAG	1000	601	17
ANID_01538.1			GTAACGCCAGGGTTTTCCCAGTCACGACGGTAGTTTGTTCTGGGGACTC	ATCCACTTAACGTTACTGAAATCGTAAAAGCCCTCTACCGTG	1000	759	11	CTCCTTCAATATCATCTTCTGTCAGAACGTGGTCTAGAGAAGC	GCGGATAACAATTTCACACAGGAAACAGCGATACTCTCCGTGAGATTCC	1000	976	-14
ANID_01539.1			GTAACGCCAGGGTTTTCCCAGTCACGACGGTCCCCTTCTATTCTCACTG	ATCCACTTAACGTTACTGAAATCGGTTTGGTGATGAGTTGAGG	1000	942	7	CTCCTTCAATATCATCTTCTGTCGTAAGTAGATGCCGCAGAC	GCGGATAACAATTTCACACAGGAAACAGCTTACCAGGGCTCTCTAAGTC	1000	687	-26
ANID_01540.1			GTAACGCCAGGGTTTTCCCAGTCACGACGATGGGGATACTAGTGTGGTC	ATCCACTTAACGTTACTGAAATCCGATATGCATTGCGAGTAGC	1000	848	-9	CTCCTTCAATATCATCTTCTGTCCGGACAATCAGTTCGCTCT	GCGGATAACAATTTCACACAGGAAACAGCGCTGGTGTACAAGGTCTTTC	1000	804	-28
ANID_01541.1			GTAACGCCAGGGTTTTCCCAGTCACGACGCGAGTATAACCCCTCAGTTC	ATCCACTTAACGTTACTGAAATCATCGGAGTCAACCAAAGAGG	1000	790	10	CTCCTTCAATATCATCTTCTGTCGTGTGACTTGGATGGACTG	GCGGATAACAATTTCACACAGGAAACAGCAACAAGCAGAGAGACTGGAC	1000	793	-20
ANID_01542.1			GTAACGCCAGGGTTTTCCCAGTCACGACGATCTCTCAACGTACTGGCTC	ATCCACTTAACGTTACTGAAATCCCTCATCTTGCTCTTCGTG	1000	728	-5	CTCCTTCAATATCATCTTCTGTCAGCACAAGGACTGAGAGTCA	GCGGATAACAATTTCACACAGGAAACAGCCACTTACCTCTTCTTGTCCC	1000	795	1
ANID_01543.1			GTAACGCCAGGGTTTTCCCAGTCACGACGGGGACAAGAAGAGGTAAGTG	ATCCACTTAACGTTACTGAAATCGAAAGGAGAAAGGCAGGAAC	1000	850	0	CTCCTTCAATATCATCTTCTGTCCCGTTTGACAAGTAGTGCTG	GCGGATAACAATTTCACACAGGAAACAGCACTTCAGCTTACCCCAGAG	1000	611	0
ANID_01544.1			GTAACGCCAGGGTTTTCCCAGTCACGACGCTTCTTCTGGTAGTCCCTTC	ATCCACTTAACGTTACTGAAATCGCTTCTGGTGATCGGACAT	1000	835	-18	CTCCTTCAATATCATCTTCTGTCGCAGCATTGACACCAGTAAG	GCGGATAACAATTTCACACAGGAAACAGCCTGCTAAAGCCTCTGGTACT	1000	821	-10
ANID_01545.1			GTAACGCCAGGGTTTTCCCAGTCACGACGGATAAGGAACTCTGGGGAG	ATCCACTTAACGTTACTGAAATCGAATATCGTCCCCATTCCAC	1000	999	-29	CTCCTTCAATATCATCTTCTGTCCTCCCGGATAAGTTTGGTG	GCGGATAACAATTTCACACAGGAAACAGCAACGTCTAGAGGCAGATAGC	1000	950	-11
ANID_01546.1			GTAACGCCAGGGTTTTCCCAGTCACGACGCCTTCTCTCTGGAGACCAT	ATCCACTTAACGTTACTGAAATCGAGTGGTAGGGTGCTAATG	1000	706	-28	CTCCTTCAATATCATCTTCTGTCCTTCCTGCACCGTAGATTAG	GCGGATAACAATTTCACACAGGAAACAGCGAGAGGAGAGAGGAAGACAA	1000	826	35
ANID_01547.1			GTAACGCCAGGGTTTTCCCAGTCACGACGCTTCCTGCACCGTAGATTAG	ATCCACTTAACGTTACTGAAATCCGGAAGCCGACATTATGAG	1000	882	-12	CTCCTTCAATATCATCTTCTGTCGGCTGCAATCCCACTAGTTT	GCGGATAACAATTTCACACAGGAAACAGCGTGTGTAGTGAGCGGAGATA	1000	951	28
ANID_01548.1			GTAACGCCAGGGTTTTCCCAGTCACGACGCTACACACATTGACCAGACC	ATCCACTTAACGTTACTGAAATCGTTGGTTGAGATGTAGGAGG	1000	981	-23	CTCCTTCAATATCATCTTCTGTCCGTTGAAGTAGACAGACAGC	GCGGATAACAATTTCACACAGGAAACAGCCTCCTGTCCCAGATTATAGG	1000	659	-11
ANID_01549.1			GTAACGCCAGGGTTTTCCCAGTCACGACGCTACACATGACTCCTCCATC	ATCCACTTAACGTTACTGAAATCGTTCTGATTCGCTTGACTGG	1000	657	-11	CTCCTTCAATATCATCTTCTGTCGGGATGGGAGAAGTATAGAG	GCGGATAACAATTTCACACAGGAAACAGCCGTACGAAGTGAGAAGACTG	1000	718	-14
ANID_01550.1			GTAACGCCAGGGTTTTCCCAGTCACGACGTACGGTAGTGGAGATAGGGT	ATCCACTTAACGTTACTGAAATCGGGCAAGGTCTTACCACTT	1000	746	-29	CTCCTTCAATATCATCTTCTGTCGTGTGGCCTACATTCAGAC	GCGGATAACAATTTCACACAGGAAACAGCGATGGAGGAGTCATGTGTAG	1000	988	4
ANID_01551.1			GTAACGCCAGGGTTTTCCCAGTCACGACGGTGTCACCTCAACAGTCAGT	ATCCACTTAACGTTACTGAAATCCTCCCCTCATGGTGAATAG	1000	752	-9	CTCCTTCAATATCATCTTCTGTCGGTGGGACCATATTCTCCTT	GCGGATAACAATTTCACACAGGAAACAGCAGGCCTGTAACTAGGACGTA	1000	874	-72
ANID_01552.1			GTAACGCCAGGGTTTTCCCAGTCACGACGCACTAACGGTCAGCAGACTA	ATCCACTTAACGTTACTGAAATCGCTCAGATCTGGTCATAGTG	1000	729	-15	CTCCTTCAATATCATCTTCTGTCCCTAGCGACTATGCTAAACC	GCGGATAACAATTTCACACAGGAAACAGCAGAAGGGTGAGACTGAAGAG	1000	690	7
ANID_01553.1			GTAACGCCAGGGTTTTCCCAGTCACGACGGGTACGTCTCCAGTTTTGAC	ATCCACTTAACGTTACTGAAATCCAATAGCGGATTCTGTGAGC	1000	972	6	CTCCTTCAATATCATCTTCTGTCCAGACCTTTCTAAACCAGGG	GCGGATAACAATTTCACACAGGAAACAGCCTCTTCAGTCTCACCCTTCT	1000	762	34
ANID_01554.1			GTAACGCCAGGGTTTTCCCAGTCACGACGGTCATTCTTGGTAGCAGGTC	ATCCACTTAACGTTACTGAAATCGATAGGTGCTGGCTACAGG	1000	822	-27	CTCCTTCAATATCATCTTCTGTCGACACAAGCGACATAGTCC	GCGGATAACAATTTCACACAGGAAACAGCGACAGACGGAGTAATTAGGG	1000	745	31
ANID_01555.1			GTAACGCCAGGGTTTTCCCAGTCACGACGCTGATTCTCCCCTTGACTAC	ATCCACTTAACGTTACTGAAATCGCCGACGTCTCTTCTCTTC	1000	626	-55	CTCCTTCAATATCATCTTCTGTCGATCTACCTCTTGCATTCCC	GCGGATAACAATTTCACACAGGAAACAGCACGTGAGATGTGAGACTGAG	1000	875	7
ANID_01557.1			GTAACGCCAGGGTTTTCCCAGTCACGACGGTCAGATGAGTGGAAGTGAG	ATCCACTTAACGTTACTGAAATCCTACCATGACGGCAGACAA	1000	883	-6	CTCCTTCAATATCATCTTCTGTCAATCGGGAAGGCTGCTTAC	GCGGATAACAATTTCACACAGGAAACAGCGTCTGGTCCTTTTCTCTCAG	1000	911	5
ANID_01558.1			GTAACGCCAGGGTTTTCCCAGTCACGACGACCAGTGTTGTAGGAGAGGT	ATCCACTTAACGTTACTGAAATCCATATTTCAGACGCCGACTC	1000	918	-24	CTCCTTCAATATCATCTTCTGTCGAAGCAGGATGACGACGAC	GCGGATAACAATTTCACACAGGAAACAGCACTACTCCTGAAGTGAAGGC	1000	910	-28
ANID_01559.1			GTAACGCCAGGGTTTTCCCAGTCACGACGCTACACCGTACCTTCTCTTG	ATCCACTTAACGTTACTGAAATCCTGAAAATCAGCCGTGAGTC	1000	992	-11	CTCCTTCAATATCATCTTCTGTCCTCTAATCAACTCCGCTCTC	GCGGATAACAATTTCACACAGGAAACAGCCCTGTGGTAGGAATACATCC	1000	717	-30
ANID_01560.1			GTAACGCCAGGGTTTTCCCAGTCACGACGGATGACGAGGGAAGAGAGT	ATCCACTTAACGTTACTGAAATCGTTGGAGGTGTCTCTCCAT	1000	794	-18	CTCCTTCAATATCATCTTCTGTCGACTGATGACCTTGGGTTGT	GCGGATAACAATTTCACACAGGAAACAGCGGACTAAGGGTGATACTGCT	1000	833	5
ANID_01561.1			GTAACGCCAGGGTTTTCCCAGTCACGACGGGATGGACTTCTACCATCTC	ATCCACTTAACGTTACTGAAATCGGGCGAGAGCAATCATCTAT	1000	801	-15	CTCCTTCAATATCATCTTCTGTCGCTGTGCTGGGTTTGACTA	GCGGATAACAATTTCACACAGGAAACAGCTACAGTCCAGAGCAGACAAG	1000	989	-16
ANID_01562.1			GTAACGCCAGGGTTTTCCCAGTCACGACGCTGAGATGCTACTCAGATCG	ATCCACTTAACGTTACTGAAATCCTGGATACCTTGCTTCTGG	1000	759	3	CTCCTTCAATATCATCTTCTGTCGAGAAACACTATTAGCGGGG	GCGGATAACAATTTCACACAGGAAACAGCCTTGTCTGCTCTGGACTGTA	1000	821	-15
ANID_01563.1			GTAACGCCAGGGTTTTCCCAGTCACGACGAGGGTCTTACAGGTAGATGC	ATCCACTTAACGTTACTGAAATCATGAGGCTTTTGGACTGCTG	1000	604	-29	CTCCTTCAATATCATCTTCTGTCGGGGTAGAGGGTATTGAGTC	GCGGATAACAATTTCACACAGGAAACAGCCTCATACAGCTCCAGAACAG	1000	729	-17
ANID_01564.1			GTAACGCCAGGGTTTTCCCAGTCACGACGAGTGTGAGACACAGTTGGAG	ATCCACTTAACGTTACTGAAATCGAGGGTAAAATTGGCTCGTC	1000	713	10	CTCCTTCAATATCATCTTCTGTCGGTCCAGTAACCCAGTCTT	GCGGATAACAATTTCACACAGGAAACAGCCACTTCTAAAGCCTCTCTGC	1000	774	8
ANID_01565.1			GTAACGCCAGGGTTTTCCCAGTCACGACGCAGTCCTGGCTATAAGTTCC	ATCCACTTAACGTTACTGAAATCTATACTTTCTCGGCCGTGCT	1000	739	3	CTCCTTCAATATCATCTTCTGTCGCCAGCACCTATCACAATG	GCGGATAACAATTTCACACAGGAAACAGCAACTAACCCAGACTCTGCTC	1000	901	-20
ANID_01566.1			GTAACGCCAGGGTTTTCCCAGTCACGACGGCAGCTACATAGTATCACGC	ATCCACTTAACGTTACTGAAATCCTCAGCTTGGGTTTGTTGG	1000	807	-29	CTCCTTCAATATCATCTTCTGTCCTTAGGGGTGTCGCTGTTA	GCGGATAACAATTTCACACAGGAAACAGCCTGCTTCTTCTGAGGACTCT	1000	896	-27
ANID_01567.1			GTAACGCCAGGGTTTTCCCAGTCACGACGAACCTAGGTCAGGTCATCTC	ATCCACTTAACGTTACTGAAATCGGATTGATAACGAGGCTGAG	1000	645	44	CTCCTTCAATATCATCTTCTGTCGTAGCTGCTCTTGGAAAGTG	GCGGATAACAATTTCACACAGGAAACAGCGAGGTACATCTCCTTTCAGG	1000	727	-24
ANID_01568.1			GTAACGCCAGGGTTTTCCCAGTCACGACGGTCAGGTCCAGTTTCATCTC	ATCCACTTAACGTTACTGAAATCGCCGATGTAGTAGCCTGAT	1000	907	-29	CTCCTTCAATATCATCTTCTGTCGGCATCTATATTCCACGACG	GCGGATAACAATTTCACACAGGAAACAGCGCTAGCAGCTAAGTCTGTCA	1000	999	-1
ANID_01569.1			GTAACGCCAGGGTTTTCCCAGTCACGACGCTACTGGTTAGTAGCCTGGG	ATCCACTTAACGTTACTGAAATCGTTAACGGAGTGGTGTGAG	1000	678	6	CTCCTTCAATATCATCTTCTGTCGTTGGAGTAGGCCTTCGGT	GCGGATAACAATTTCACACAGGAAACAGCCTGAGCTGAGAATACTGTGG	1000	812	-10
ANID_01571.1			GTAACGCCAGGGTTTTCCCAGTCACGACGCCTCTCTCTTCTAGTCTGGC	ATCCACTTAACGTTACTGAAATCACATGGTCATGGAGATGGTC	1000	618	-3	CTCCTTCAATATCATCTTCTGTCCTGACGGCTTTGCCTAGTT	GCGGATAACAATTTCACACAGGAAACAGCGGGTTACTACGAGAAGATCG	1000	731	-17
ANID_01572.1			GTAACGCCAGGGTTTTCCCAGTCACGACGCAGAAGTCTGTAGCTTGACG	ATCCACTTAACGTTACTGAAATCTAGTGTAGGGTTGGGGTGTA	1000	845	1	CTCCTTCAATATCATCTTCTGTCGGTTCGAACTGACAACAGG	GCGGATAACAATTTCACACAGGAAACAGCGACCTCTTTCCCATACTAGG	1000	631	10
ANID_01573.1	PCR fail		GTAACGCCAGGGTTTTCCCAGTCACGACGGTAGTCATCCTGAATAGGGG	ATCCACTTAACGTTACTGAAATCTACCGATCAGCACGTTAGAC	1000	967	2	CTCCTTCAATATCATCTTCTGTCCCTAGCTCTGTGAGGGATAC	GCGGATAACAATTTCACACAGGAAACAGCCCCACCGTCTAGAATAAGC	1000	657	-13
ANID_01574.1			GTAACGCCAGGGTTTTCCCAGTCACGACGTGACAGACAGTCTTACCAGC	ATCCACTTAACGTTACTGAAATCGAGAAGGAAGGTGGTCTGC	1000	823	-21	CTCCTTCAATATCATCTTCTGTCGCTGATGGACTAGATCACTG	GCGGATAACAATTTCACACAGGAAACAGCCCCCTATTCAGGATGACTAC	1000	719	-67
ANID_01575.1			GTAACGCCAGGGTTTTCCCAGTCACGACGAGCCGTTAGTAAGTCTCAGG	ATCCACTTAACGTTACTGAAATCCGGCTTCTATTCGTCCTATG	1000	924	10	CTCCTTCAATATCATCTTCTGTCCAGTGGTCTGACCTGAAGTA	GCGGATAACAATTTCACACAGGAAACAGCATAGCAGAACAGAGTCCAGC	1000	616	-16
ANID_01576.1			GTAACGCCAGGGTTTTCCCAGTCACGACGATGAGTCTGTCTGTCTCGTG	ATCCACTTAACGTTACTGAAATCGCTGCTGTAGGCTGTATGT	1000	754	11	CTCCTTCAATATCATCTTCTGTCGTTCTTGGGGTTCTGTAGAC	GCGGATAACAATTTCACACAGGAAACAGCGGAGGTTTAAGACGAGGAG	1000	657	-18
ANID_01577.1	Fail	3' flank fail	GTAACGCCAGGGTTTTCCCAGTCACGACGACACCATAGACTGGCTCAC	ATCCACTTAACGTTACTGAAATCACCTATCGACCGACCATAC	1000	969	5	CTCCTTCAATATCATCTTCTGTCAGGTTAGGAGTTGGTAGGTG	GCGGATAACAATTTCACACAGGAAACAGCCTGGATACTTATACCCAGGC	1000	717	-17
ANID_01578.1			GTAACGCCAGGGTTTTCCCAGTCACGACGGTCTGAAGGAACCTTGTACC	ATCCACTTAACGTTACTGAAATCGAGGTAACATCTTGGCGAC	1000	944	-9	CTCCTTCAATATCATCTTCTGTCTAGCGTAGGCCTAAGGGAC	GCGGATAACAATTTCACACAGGAAACAGCCTGAGAGAGCATAAGCAGTG	1000	842	-8
ANID_01579.1			GTAACGCCAGGGTTTTCCCAGTCACGACGTCTACACCCACGATACAGAG	ATCCACTTAACGTTACTGAAATCATGGAGGACGTCATACTGG	1000	973	-13	CTCCTTCAATATCATCTTCTGTCGTCATTACCAGCAGTCCTGT	GCGGATAACAATTTCACACAGGAAACAGCTCGTCAACTACCTCTGTCC	1000	637	4
ANID_01580.1			GTAACGCCAGGGTTTTCCCAGTCACGACGGACTGCAACGTACATCTAGC	ATCCACTTAACGTTACTGAAATCGCGTTAAAGAGGTCATGGTC	1000	741	-15	CTCCTTCAATATCATCTTCTGTCAGTAGGGACTATTGCCACG	GCGGATAACAATTTCACACAGGAAACAGCCCATAGCCTGTGACACTTTC	1000	970	-5
ANID_01581.1			GTAACGCCAGGGTTTTCCCAGTCACGACGCCGTGAGATAGTAGAGGGTT	ATCCACTTAACGTTACTGAAATCGGAAGATGTTCCTTGGGTGT	1000	648	51	CTCCTTCAATATCATCTTCTGTCGCCATCGGATTGTATAGCTC	GCGGATAACAATTTCACACAGGAAACAGCCATAGCCTGATACAGCACTC	1000	724	9
ANID_01582.1			GTAACGCCAGGGTTTTCCCAGTCACGACGGTAGTACGACATTGACGCTC	ATCCACTTAACGTTACTGAAATCCGGCTTCTTGATAGTGACC	1000	923	-20	CTCCTTCAATATCATCTTCTGTCCAGCAAGCTTAGTGGGATTG	GCGGATAACAATTTCACACAGGAAACAGCCTAGATGGCTACGCTCAGA	1000	789	-12
ANID_01583.1			GTAACGCCAGGGTTTTCCCAGTCACGACGAACTGGGGAGTCATACTGTC	ATCCACTTAACGTTACTGAAATCGGCTTGCGAGAGATAGAAG	1000	660	-22	CTCCTTCAATATCATCTTCTGTCGTTGAGACTTTCTGCCAGG	GCGGATAACAATTTCACACAGGAAACAGCGACAGATTACCCTCGAACAC	1000	929	-24
ANID_01584.1			GTAACGCCAGGGTTTTCCCAGTCACGACGGTCACGTCTGGAGTAGATTG	ATCCACTTAACGTTACTGAAATCAACTCCATACCAGCTCTGTC	1000	693	-2	CTCCTTCAATATCATCTTCTGTCGGGTACGAATTCTGCCTGT	GCGGATAACAATTTCACACAGGAAACAGCCTGCTAGAGAATCTGGAAGC	1000	694	-23
ANID_01585.1			GTAACGCCAGGGTTTTCCCAGTCACGACGTCACTCCAGTATGACTGCTC	ATCCACTTAACGTTACTGAAATCCACCGTGAATGGTAGTGTTC	1000	687	-26	CTCCTTCAATATCATCTTCTGTCCCAAGCTCTAGATAGGCAGA	GCGGATAACAATTTCACACAGGAAACAGCAGCGCGAATCTACTACTACC	1000	800	-11
ANID_01586.1			GTAACGCCAGGGTTTTCCCAGTCACGACGGTATGAGGAACTATCTGGGG	ATCCACTTAACGTTACTGAAATCAGGATGCATCTTGCCAGTC	1000	825	-20	CTCCTTCAATATCATCTTCTGTCCTGTACATGAAGGCTGTCAC	GCGGATAACAATTTCACACAGGAAACAGCGATACGAGGTCATCCACTTC	1000	688	34
ANID_01587.1			GTAACGCCAGGGTTTTCCCAGTCACGACGGAGAAGGTGGTACCGTAATC	ATCCACTTAACGTTACTGAAATCGACGTCTCCAGACATAGGTT	1000	820	-26	CTCCTTCAATATCATCTTCTGTCCTTGACTCACCGTACCTATG	GCGGATAACAATTTCACACAGGAAACAGCGACACAGTGGTGTCAACTTC	1000	938	0
ANID_01588.1			GTAACGCCAGGGTTTTCCCAGTCACGACGACGGGTAGGGTCTGATAAC	ATCCACTTAACGTTACTGAAATCCGATACGAGTCGAAGTGAAC	1000	936	3	CTCCTTCAATATCATCTTCTGTCCAGGGACAGAGTGATGTCT	GCGGATAACAATTTCACACAGGAAACAGCCTCTGTATCTCCAGCTCCTT	1000	833	-14
ANID_01589.1			GTAACGCCAGGGTTTTCCCAGTCACGACGGGCTACTGATAGAGAAGGGA	ATCCACTTAACGTTACTGAAATCGAAGGATTGATCTGCTCTGG	1000	939	8	CTCCTTCAATATCATCTTCTGTCGAGATCCGATAGAAGAGGAC	GCGGATAACAATTTCACACAGGAAACAGCCTCTACAGCACAAGACAACC	1000	782	-23
ANID_01590.1			GTAACGCCAGGGTTTTCCCAGTCACGACGCCTCAGTCATCCTAGCTTCT	ATCCACTTAACGTTACTGAAATCCCCATGATAGTTTCTGAGGC	1000	769	-4	CTCCTTCAATATCATCTTCTGTCAGGTACTGGGATTAGTCTCG	GCGGATAACAATTTCACACAGGAAACAGCCTATTTACGACGTCTCCTCG	1000	649	4
ANID_01591.1			GTAACGCCAGGGTTTTCCCAGTCACGACGCACAACCCTTGCTACTACTG	ATCCACTTAACGTTACTGAAATCGTCCCCCACAGTTCGATTC	1000	661	-20	CTCCTTCAATATCATCTTCTGTCGGTAAGATAGGTTGCCAGC	GCGGATAACAATTTCACACAGGAAACAGCGTATAGCCGCTCCTGTATTC	1000	763	-27
ANID_01592.1			GTAACGCCAGGGTTTTCCCAGTCACGACGCTCTCCAGGATAGATCTGCT	ATCCACTTAACGTTACTGAAATCAGAGTCAAGTGGGGGTGAC	1000	858	-20	CTCCTTCAATATCATCTTCTGTCGAGTTCAAGACTCCGAACC	GCGGATAACAATTTCACACAGGAAACAGCGAGTCAGATGTACTGAGGGA	1000	749	-75
ANID_01593.1			GTAACGCCAGGGTTTTCCCAGTCACGACGTGTATCTCTAAGGGCCTGTC	ATCCACTTAACGTTACTGAAATCGTCAGGGATGTGAAAGTGTC	1000	785	-22	CTCCTTCAATATCATCTTCTGTCCGGAAGAAAGGATGATGAGC	GCGGATAACAATTTCACACAGGAAACAGCCCTACTCGTTTGCCTTCTAC	1000	838	-15
ANID_01594.1			GTAACGCCAGGGTTTTCCCAGTCACGACGCTAAGGAAGTTCAGGGTCTC	ATCCACTTAACGTTACTGAAATCCATAGATCTGTCACGTCTGC	1000	711	-28	CTCCTTCAATATCATCTTCTGTCGACCCTGGGCCTATGATAC	GCGGATAACAATTTCACACAGGAAACAGCGGTTCGAGTCTATGGATGTC	1000	945	48
ANID_01595.1			GTAACGCCAGGGTTTTCCCAGTCACGACGGAAGCTGAGCATGTAGACTG	ATCCACTTAACGTTACTGAAATCCAGATGCTATATCACGGGAC	1000	808	-42	CTCCTTCAATATCATCTTCTGTCGGGCGCCTTAGAACAGTAAT	GCGGATAACAATTTCACACAGGAAACAGCGAGTACTCCATAAACACGGC	1000	754	-11
ANID_01596.1			GTAACGCCAGGGTTTTCCCAGTCACGACGCTGATTAGAAGCAGGTCCTC	ATCCACTTAACGTTACTGAAATCCAGAGAGACCATTCTCGTTC	1000	933	-11	CTCCTTCAATATCATCTTCTGTCCTTATGGACCAGGCAGTTC	GCGGATAACAATTTCACACAGGAAACAGCACACTCACAAGAGCAGTGAC	1000	725	-27
ANID_01597.1			GTAACGCCAGGGTTTTCCCAGTCACGACGGAGAAGTTGTGCTTGAGGTC	ATCCACTTAACGTTACTGAAATCCCATGGTTCAGACAGTGTAG	1000	856	-3	CTCCTTCAATATCATCTTCTGTCGAACGCAAGAATGCTAGCTC	GCGGATAACAATTTCACACAGGAAACAGCAGACTCAGGAGCTAATCCAG	1000	732	-2
ANID_01598.1			GTAACGCCAGGGTTTTCCCAGTCACGACGACTGGATTAGCTCCTGAGTC	ATCCACTTAACGTTACTGAAATCAGTGCCAGGTATAGTTGTCC	1000	927	-21	CTCCTTCAATATCATCTTCTGTCCTAGACCGGTGGAGAGGGAT	GCGGATAACAATTTCACACAGGAAACAGCGAGAGAGAGGCGATAGAAAG	1000	874	-4
ANID_01599.1			GTAACGCCAGGGTTTTCCCAGTCACGACGCAGTATTCGTCTCCCCTATC	ATCCACTTAACGTTACTGAAATCGATTTCTGGCACCGAAGAC	1000	829	-25	CTCCTTCAATATCATCTTCTGTCCCTTGGGAGGTTTTCTGGT	GCGGATAACAATTTCACACAGGAAACAGCCACCTTTGAGACGAGAGAG	1000	934	5
ANID_01600.1			GTAACGCCAGGGTTTTCCCAGTCACGACGGGTATCTGAAGGTAGCTCG	ATCCACTTAACGTTACTGAAATCTACTGTTAGATCGGCCAGAG	1000	808	-24	CTCCTTCAATATCATCTTCTGTCGCCTTATTACCATCGAGGAG	GCGGATAACAATTTCACACAGGAAACAGCGCTGTGCAGAGTCGTATAAC	1000	966	-47
ANID_01602.1			GTAACGCCAGGGTTTTCCCAGTCACGACGTCGACCAGAGTATCAGTGAC	ATCCACTTAACGTTACTGAAATCGACGCTGGAGAACTTCATGT	1000	927	-17	CTCCTTCAATATCATCTTCTGTCTTACTACCACCAGTGTGTCC	GCGGATAACAATTTCACACAGGAAACAGCGACAGAGCTAGACTCCCCTA	1000	798	-28
ANID_01603.1			GTAACGCCAGGGTTTTCCCAGTCACGACGGATTCCCTTAGGCTGACTG	ATCCACTTAACGTTACTGAAATCGCACAGATGAACCGATGAG	1000	618	5	CTCCTTCAATATCATCTTCTGTCGAGTAGCTTACTCCAGCGAT	GCGGATAACAATTTCACACAGGAAACAGCGTCTCAATAGCTGTACGCC	1000	944	-6
ANID_01604.1			GTAACGCCAGGGTTTTCCCAGTCACGACGCGTACAGCTATTGAGACCAG	ATCCACTTAACGTTACTGAAATCAGGTTCGCTTCAGATTGGAC	1000	894	9	CTCCTTCAATATCATCTTCTGTCGTCTTCACCTAATACCAGGC	GCGGATAACAATTTCACACAGGAAACAGCGTTGGGACTTAAGCTAGTCG	1000	884	3
ANID_01605.1			GTAACGCCAGGGTTTTCCCAGTCACGACGGAGGAGTGTATCATGGGTCT	ATCCACTTAACGTTACTGAAATCCGCTTGTTTGTCTGCCTGT	1000	922	-1	CTCCTTCAATATCATCTTCTGTCCATCAAACTACCTTGCACCC	GCGGATAACAATTTCACACAGGAAACAGCCTCGAGAAGGATCTGAAGAG	1000	900	-3
ANID_01606.1	Fail	3' flank fail	GTAACGCCAGGGTTTTCCCAGTCACGACGCAGCTAAAGTAGTGGGGAAC	ATCCACTTAACGTTACTGAAATCAGTTAGGTGGTGGATAGGAC	1000	775	-21	CTCCTTCAATATCATCTTCTGTCCTCGATCTCCTGCGTTACC	GCGGATAACAATTTCACACAGGAAACAGCCTCTATAACTGTATCCCCCG	1000	811	1
ANID_01607.1			GTAACGCCAGGGTTTTCCCAGTCACGACGCGAGACACATAGAAGAGCTG	ATCCACTTAACGTTACTGAAATCGTCTTTGCCCTGTTCTGAG	1000	881	-28	CTCCTTCAATATCATCTTCTGTCCGGTAATCGAACGATGGAAC	GCGGATAACAATTTCACACAGGAAACAGCCAGTTCCCCACTACTTTAGC	1000	854	-56
ANID_01608.1			GTAACGCCAGGGTTTTCCCAGTCACGACGTCTGAGACGACTAGACGGTA	ATCCACTTAACGTTACTGAAATCCGGAGTTGGAAATTGGGAC	1000	755	-20	CTCCTTCAATATCATCTTCTGTCTAGAGTGGGAGGGTATAACG	GCGGATAACAATTTCACACAGGAAACAGCAGTATGTCTTGCCTACGCTC	1000	759	44
ANID_01609.1			GTAACGCCAGGGTTTTCCCAGTCACGACGGTTAGAACTGTCTGACCCCT	ATCCACTTAACGTTACTGAAATCGGAGGTCCATTGAGGTGAA	1000	935	-17	CTCCTTCAATATCATCTTCTGTCGTAGGGGATCGTGAGTTTG	GCGGATAACAATTTCACACAGGAAACAGCAGTCTCCTATAGCAGCTCCA	1000	950	-4
ANID_01610.1			GTAACGCCAGGGTTTTCCCAGTCACGACGCTGTACTCTGTATTGCCAGC	ATCCACTTAACGTTACTGAAATCGTCGAGTCAAGGCTGTCTTT	1000	762	-68	CTCCTTCAATATCATCTTCTGTCCTGAGTAAGATAGACAGGCG	GCGGATAACAATTTCACACAGGAAACAGCACTACGAGAAAGGCTACGAC	1000	793	-4
ANID_01611.1			GTAACGCCAGGGTTTTCCCAGTCACGACGGCTTTACCGATCTAACACCC	ATCCACTTAACGTTACTGAAATCCAGCTACCAGTGGCTTTGT	1000	625	9	CTCCTTCAATATCATCTTCTGTCGCGATACAGAGTGGAGATG	GCGGATAACAATTTCACACAGGAAACAGCGTGACTCAGAGCGAGATGTA	1000	856	9
ANID_01612.1			GTAACGCCAGGGTTTTCCCAGTCACGACGGTCTCCACTACCAAGAGTCC	ATCCACTTAACGTTACTGAAATCCTCATGGTGATGGATAAGGG	1000	613	-4	CTCCTTCAATATCATCTTCTGTCCAGAGAAAGAGCAGTGATGG	GCGGATAACAATTTCACACAGGAAACAGCGATACTAAGGTATGCTCCCC	1000	984	-17
ANID_01613.1			GTAACGCCAGGGTTTTCCCAGTCACGACGAGCAGTAGAAGCAGGAAGAC	ATCCACTTAACGTTACTGAAATCGATCATGGTTGGGAAGAGAC	1000	642	-5	CTCCTTCAATATCATCTTCTGTCATAATCGATGAGTGGGCTGG	GCGGATAACAATTTCACACAGGAAACAGCGGACTCTTGGTAGTGGAGAC	1000	608	-11
ANID_01614.1			GTAACGCCAGGGTTTTCCCAGTCACGACGGGAAGAGAGACGGAACTATG	ATCCACTTAACGTTACTGAAATCATCACAGCGGAGATACCATC	1000	832	8	CTCCTTCAATATCATCTTCTGTCCATCATCGCTCAGAAGCAG	GCGGATAACAATTTCACACAGGAAACAGCAGTGCCTAAGTAGCCTCATC	1000	771	-25
ANID_01615.1			GTAACGCCAGGGTTTTCCCAGTCACGACGGAGTCATCTGAGGAGTTGGT	ATCCACTTAACGTTACTGAAATCATGACGGAGTAGACAGTGTG	1000	682	-27	CTCCTTCAATATCATCTTCTGTCGGATCGCGGTGTACTATGA	GCGGATAACAATTTCACACAGGAAACAGCGCTTACACTGTGACTTCGAG	1000	618	-19
ANID_01616.1			GTAACGCCAGGGTTTTCCCAGTCACGACGCGTCAGTACTACGTTCTTGG	ATCCACTTAACGTTACTGAAATCCCTTATTACTCTACGGGGG	1000	907	19	CTCCTTCAATATCATCTTCTGTCACTCGGCGTCGAGGTATAG	GCGGATAACAATTTCACACAGGAAACAGCGTGGGTGAAGAGTGAAAGAC	1000	625	1
ANID_01617.1			GTAACGCCAGGGTTTTCCCAGTCACGACGGAGTGCTATGTCTGTGTTGG	ATCCACTTAACGTTACTGAAATCCCCGTACGTCCCACTATTC	1000	865	-35	CTCCTTCAATATCATCTTCTGTCGTGAAAAACACAACGAGGGG	GCGGATAACAATTTCACACAGGAAACAGCCACGTATATGAGACTCCAGC	1000	717	-30
ANID_01618.1			GTAACGCCAGGGTTTTCCCAGTCACGACGCACTGCTTCCTCTACTTGTG	ATCCACTTAACGTTACTGAAATCCCAGAGTCAAGGGACTAAAC	1000	605	-21	CTCCTTCAATATCATCTTCTGTCGGATGATGAGTGTTTGGACC	GCGGATAACAATTTCACACAGGAAACAGCGTCTCATATACGTGAACCCC	1000	777	-28
ANID_01619.1			GTAACGCCAGGGTTTTCCCAGTCACGACGTCAACTCTGACACCTCTGAC	ATCCACTTAACGTTACTGAAATCACGCAGTTCAACGCTGATAG	1000	639	-11	CTCCTTCAATATCATCTTCTGTCCTCAGAACGAATCCATCTCC	GCGGATAACAATTTCACACAGGAAACAGCGTCAGCAGACTGTGAGTACG	1000	917	5
ANID_01620.1			GTAACGCCAGGGTTTTCCCAGTCACGACGCTGATAACTCCACTCGTGAC	ATCCACTTAACGTTACTGAAATCGCCAGTTGATGAGGATTGTG	1000	970	-24	CTCCTTCAATATCATCTTCTGTCGTAAAGACTGGTCGAAGGTG	GCGGATAACAATTTCACACAGGAAACAGCCCAGACAAGTTGACAGACTC	1000	816	-4
ANID_01621.1			GTAACGCCAGGGTTTTCCCAGTCACGACGTTACCTGATCTAGCCTCTCC	ATCCACTTAACGTTACTGAAATCGTATTGAGGTCGATGTTGGG	1000	746	-27	CTCCTTCAATATCATCTTCTGTCGCGGTTATAAGGGATGACCT	GCGGATAACAATTTCACACAGGAAACAGCCTAAGCTAGTCCACTGGTCC	1000	775	-57
ANID_01622.1			GTAACGCCAGGGTTTTCCCAGTCACGACGAGTACTTCCTCGACGTCTTC	ATCCACTTAACGTTACTGAAATCGTGGAGATATGATCGGCTG	1000	906	-28	CTCCTTCAATATCATCTTCTGTCGAGTTAGGGGGACACTTAGA	GCGGATAACAATTTCACACAGGAAACAGCTCGAGAACTCTCTTACTCCC	1000	918	-45
ANID_01623.1			GTAACGCCAGGGTTTTCCCAGTCACGACGCAGGTGAAGTACAAGCGTAG	ATCCACTTAACGTTACTGAAATCGGTGCACTCAGTTGGGATA	1000	796	-23	CTCCTTCAATATCATCTTCTGTCGTGAAGGTCGGCTAAGTGAT	GCGGATAACAATTTCACACAGGAAACAGCGTAACGCAGTAGAACAGGTG	1000	650	-15
ANID_01624.1			GTAACGCCAGGGTTTTCCCAGTCACGACGTACCTGACTCCTGGGTTTAC	ATCCACTTAACGTTACTGAAATCGACTGAGGATGGAAGAAGAG	1000	945	-21	CTCCTTCAATATCATCTTCTGTCGAATCAACCCAATCTCGGTC	GCGGATAACAATTTCACACAGGAAACAGCCGGTACGTGTCGTATATCTC	1000	812	-11
ANID_01625.1			GTAACGCCAGGGTTTTCCCAGTCACGACGACAGTTACTGACACCGTCTG	ATCCACTTAACGTTACTGAAATCGATAGTCGAATAACCGTCCC	1000	930	39	CTCCTTCAATATCATCTTCTGTCGGATTCTGCTGAGGTTTGAC	GCGGATAACAATTTCACACAGGAAACAGCGTATGTAGCGTTCAGGCTC	1000	825	9
ANID_01626.1			GTAACGCCAGGGTTTTCCCAGTCACGACGCCAATACCTACGTAAGTCCC	ATCCACTTAACGTTACTGAAATCGCAAGGTTGAGAGACGAAAG	1000	742	2	CTCCTTCAATATCATCTTCTGTCGTTGGCTTTTCTCAAGGCTG	GCGGATAACAATTTCACACAGGAAACAGCTACACTACGCCTCCAGACTA	1000	898	5
ANID_01627.1			GTAACGCCAGGGTTTTCCCAGTCACGACGCCTAGAGTACCCTGCTGTCT	ATCCACTTAACGTTACTGAAATCGAAGATGAGCGAGAATAGGG	1000	887	-29	CTCCTTCAATATCATCTTCTGTCCTGTGGATTCGACTTGATGG	GCGGATAACAATTTCACACAGGAAACAGCAGGTGGAGTAGGAGATGGTA	1000	706	-17
ANID_01628.1			GTAACGCCAGGGTTTTCCCAGTCACGACGCGGTCCTAGAGAGGTAGGTA	ATCCACTTAACGTTACTGAAATCACTGAGATGATAAGCCCGTC	1000	771	6	CTCCTTCAATATCATCTTCTGTCGGATAAAGAAGGGGAAGGAG	GCGGATAACAATTTCACACAGGAAACAGCGAAATACACCCTGCCTACAC	1000	845	-6
ANID_01629.1			GTAACGCCAGGGTTTTCCCAGTCACGACGTACCCATAGGATGGTAGGTC	ATCCACTTAACGTTACTGAAATCGAGATCTTGTAGAGCACGC	1000	990	-59	CTCCTTCAATATCATCTTCTGTCGCGATAAACCTCTCTACGAC	GCGGATAACAATTTCACACAGGAAACAGCTAGCTAACTCAAGGGAGGAC	1000	613	-7
ANID_01631.1			GTAACGCCAGGGTTTTCCCAGTCACGACGCTACTCCTCGATGAACGAC	ATCCACTTAACGTTACTGAAATCCTGACAAACTCAGCTTCTGC	1000	964	3	CTCCTTCAATATCATCTTCTGTCTCTCTTCTCTCTCATCCCC	GCGGATAACAATTTCACACAGGAAACAGCGTTATCCAGACGCTAAGACC	1000	735	9
ANID_01632.1			GTAACGCCAGGGTTTTCCCAGTCACGACGGCACTTCTGTCTCATCACTC	ATCCACTTAACGTTACTGAAATCGGAGCTCTTTGATGGTGTC	1000	604	-26	CTCCTTCAATATCATCTTCTGTCCTACTCCTCGATGAACGAC	GCGGATAACAATTTCACACAGGAAACAGCGACCCTGAGGTCGTATAGAA	1000	813	-14
ANID_01633.1			GTAACGCCAGGGTTTTCCCAGTCACGACGAGGAGATAGTCTAGCGTTGG	ATCCACTTAACGTTACTGAAATCGACTGTTTGTTGCCTTGCC	1000	648	11	CTCCTTCAATATCATCTTCTGTCGTTTAGTGAGAGTACGGCG	GCGGATAACAATTTCACACAGGAAACAGCACTGATAAGCTAGTGGGCTC	1000	763	-6
ANID_01634.1			GTAACGCCAGGGTTTTCCCAGTCACGACGCTTGACAGAGAAGTACACGG	ATCCACTTAACGTTACTGAAATCGACTGTGATTCCATGTAGCC	1000	750	-13	CTCCTTCAATATCATCTTCTGTCGGTAAAGGGGGTTGGTAAAG	GCGGATAACAATTTCACACAGGAAACAGCGGATTATAGTACAGGGCTGG	1000	713	-18
ANID_01635.1			GTAACGCCAGGGTTTTCCCAGTCACGACGCTATCCTCAAGTCGTCCTTC	ATCCACTTAACGTTACTGAAATCACCTCCATAGTTGTAGTCCG	1000	919	-23	CTCCTTCAATATCATCTTCTGTCCTAGGCATGAAGGCATCAC	GCGGATAACAATTTCACACAGGAAACAGCATAGTGTAAGGACGTACCCG	1000	832	-4
ANID_01636.1			GTAACGCCAGGGTTTTCCCAGTCACGACGACGGAAGACGAGATACTAGC	ATCCACTTAACGTTACTGAAATCCGAGAGAGTAATTGTGTGCC	1000	807	10	CTCCTTCAATATCATCTTCTGTCGGCCCAAGAGGTGAAGTAT	GCGGATAACAATTTCACACAGGAAACAGCGTATATCGAGGATACCTGGG	1000	660	-14
ANID_01637.1			GTAACGCCAGGGTTTTCCCAGTCACGACGCTGTACGGAAGAGCAACTC	ATCCACTTAACGTTACTGAAATCCTGCAGTTCCCTTGGATAAG	1000	907	-24	CTCCTTCAATATCATCTTCTGTCAGGTCGATATACCCTGTCAC	GCGGATAACAATTTCACACAGGAAACAGCCCCTATACTCCTAACCGAGA	1000	787	7
ANID_01638.1			GTAACGCCAGGGTTTTCCCAGTCACGACGTAGAGGAGGTCAGGAGATTG	ATCCACTTAACGTTACTGAAATCGTCGAGTACCACACATTCTG	1000	981	-15	CTCCTTCAATATCATCTTCTGTCCTATAAGCCAGGGATGAAGG	GCGGATAACAATTTCACACAGGAAACAGCGTATCTATAGGGTTGGAGCC	1000	802	-6
ANID_01639.1			GTAACGCCAGGGTTTTCCCAGTCACGACGGTCGAGTACCACACATTCTG	ATCCACTTAACGTTACTGAAATCGAGGAGATGTGAATAGGGG	1000	946	-25	CTCCTTCAATATCATCTTCTGTCGACGGGATATATCACAACGG	GCGGATAACAATTTCACACAGGAAACAGCCTTTGTGGGAGTCAGTCTCT	1000	640	4
ANID_01640.1			GTAACGCCAGGGTTTTCCCAGTCACGACGGTCTGACCCTAAGACAGGAT	ATCCACTTAACGTTACTGAAATCGGGTGTTGCTATCTCTTCTC	1000	974	2	CTCCTTCAATATCATCTTCTGTCGGTTAATCAGCGTGTCAGG	GCGGATAACAATTTCACACAGGAAACAGCGATGACTATTGGAGGGTACG	1000	734	-6
ANID_01641.1			GTAACGCCAGGGTTTTCCCAGTCACGACGCGAGAGCTCGTTGTTACTC	ATCCACTTAACGTTACTGAAATCGCCATGGATGATCTGGTATC	1000	729	-4	CTCCTTCAATATCATCTTCTGTCGGGTCGGATCTAGCACTAT	GCGGATAACAATTTCACACAGGAAACAGCGATCCAGCAGTACAGGAAGT	1000	681	-13
ANID_01642.1			GTAACGCCAGGGTTTTCCCAGTCACGACGTTGACTAGTAAGGGGAGGTC	ATCCACTTAACGTTACTGAAATCGGTGTGTTGAACCTTCTCTG	1000	737	-28	CTCCTTCAATATCATCTTCTGTCGAGAGATGAGGATGATGCAC	GCGGATAACAATTTCACACAGGAAACAGCGACACTGCTACTTTGACCTG	1000	917	-9
ANID_01643.1			GTAACGCCAGGGTTTTCCCAGTCACGACGATACTCCGTATACTGGTGGG	ATCCACTTAACGTTACTGAAATCGTGAGCTTCGAAACCAGAC	1000	810	-20	CTCCTTCAATATCATCTTCTGTCGTCAGCTTCCAGCTCATACT	GCGGATAACAATTTCACACAGGAAACAGCGACTACCTCACCCATTCTTC	1000	924	7
ANID_01644.1			GTAACGCCAGGGTTTTCCCAGTCACGACGCTTCCTCCCCTCTTATACAC	ATCCACTTAACGTTACTGAAATCGCAAGGTGTGAACTTCTCG	1000	697	10	CTCCTTCAATATCATCTTCTGTCTAGAGAGAATCGTCGCAGTC	GCGGATAACAATTTCACACAGGAAACAGCGGCTACTTACCCACCAGTAT	1000	972	-25
ANID_01645.1			GTAACGCCAGGGTTTTCCCAGTCACGACGCAGTAGGCGAGGTAGAGAAT	ATCCACTTAACGTTACTGAAATCATACATGGGATCAGAGAGGC	1000	956	-5	CTCCTTCAATATCATCTTCTGTCGATGTAGGGATGCTGTGAC	GCGGATAACAATTTCACACAGGAAACAGCGTGAGCTACTTTGCTTACCC	1000	622	-7
ANID_01646.1			GTAACGCCAGGGTTTTCCCAGTCACGACGCGAAATCCATACTCCCTCAG	ATCCACTTAACGTTACTGAAATCGGAGTTATTCCAGGCTAGG	1000	835	9	CTCCTTCAATATCATCTTCTGTCGATTGCAGGATGGATAGCG	GCGGATAACAATTTCACACAGGAAACAGCAGTAACAGGTCAGTATGGGC	1000	989	-2
ANID_01647.1			GTAACGCCAGGGTTTTCCCAGTCACGACGCAGGTGACTACCTTCTGCTA	ATCCACTTAACGTTACTGAAATCCTACACCTGCCAACCATAG	1000	932	-16	CTCCTTCAATATCATCTTCTGTCCTCTCTTTTACTACCGGGG	GCGGATAACAATTTCACACAGGAAACAGCTCCACCTCGATAGTACCTCT	1000	600	11
ANID_01648.1			GTAACGCCAGGGTTTTCCCAGTCACGACGAGTAACCTAGATGAGACGGC	ATCCACTTAACGTTACTGAAATCCTCTCCTCTCATCACTGGC	1000	798	-27	CTCCTTCAATATCATCTTCTGTCCTCCTAAGGTGAGGATATGG	GCGGATAACAATTTCACACAGGAAACAGCGGACAGATATACCTTACCGC	1000	992	-7
ANID_01649.1			GTAACGCCAGGGTTTTCCCAGTCACGACGCAAGAGAGATTCTGCGTACC	ATCCACTTAACGTTACTGAAATCGTCCCAGTCGGATACATTG	1000	774	7	CTCCTTCAATATCATCTTCTGTCTATCGGGAGAAGATGACTGC	GCGGATAACAATTTCACACAGGAAACAGCGGAGTGGAGGCTATATCAAC	1000	654	-60
ANID_01650.1			GTAACGCCAGGGTTTTCCCAGTCACGACGGGATCAGAGTCTGGACCTAC	ATCCACTTAACGTTACTGAAATCGACATGCTGCTGAGGATAG	1000	778	-4	CTCCTTCAATATCATCTTCTGTCGAGGCTTTGCGTAACTCAC	GCGGATAACAATTTCACACAGGAAACAGCGTCAGTAGCTTGTCGCTTAG	1000	856	-2
ANID_01651.1			GTAACGCCAGGGTTTTCCCAGTCACGACGCCTCTGATAACTACCAAGCC	ATCCACTTAACGTTACTGAAATCGTCGGTTAGCCAAAAGTCAG	1000	935	-23	CTCCTTCAATATCATCTTCTGTCGGTAGGGTGTCTCCAAGTAT	GCGGATAACAATTTCACACAGGAAACAGCCTGGACTTGTTCTCACTCAG	1000	959	-5
ANID_01652.1			GTAACGCCAGGGTTTTCCCAGTCACGACGCAGTCTTTAGGTCTCGGAAC	ATCCACTTAACGTTACTGAAATCGAGGGAAATGAGAGAGAGG	1000	955	45	CTCCTTCAATATCATCTTCTGTCAATCACCGGGAGCTATCAC	GCGGATAACAATTTCACACAGGAAACAGCCTGAAGTTCGAAGTCCTCAC	1000	739	5
ANID_01656.1			GTAACGCCAGGGTTTTCCCAGTCACGACGGTCTAAGAGAGTCTCGCCAC	ATCCACTTAACGTTACTGAAATCGGACCAACGAGGTAATGAAG	1000	917	-22	CTCCTTCAATATCATCTTCTGTCCGTCGACATATCGAACTTGG	GCGGATAACAATTTCACACAGGAAACAGCGATAGAGACCGTTGTAGGCT	1000	769	6
ANID_01658.1			GTAACGCCAGGGTTTTCCCAGTCACGACGAGAGCTGAGGTTACAGTGGT	ATCCACTTAACGTTACTGAAATCGAGTCCTGCGCCATAATAC	1000	994	-13	CTCCTTCAATATCATCTTCTGTCCGTAATCAGATCTTCCCGC	GCGGATAACAATTTCACACAGGAAACAGCGGAGTGTATCTCGGTCTAGG	1000	904	-30
ANID_01659.1			GTAACGCCAGGGTTTTCCCAGTCACGACGTACCCCGTACCACTTATACC	ATCCACTTAACGTTACTGAAATCAGAGGCTAGGACAGAGGAT	1000	685	-16	CTCCTTCAATATCATCTTCTGTCTAGTAGCTGGTCTCTTTCCG	GCGGATAACAATTTCACACAGGAAACAGCGACATGGACTACTGATCTGG	1000	604	-3
ANID_01660.1			GTAACGCCAGGGTTTTCCCAGTCACGACGCCTCAGCTGTAAGAGGATCT	ATCCACTTAACGTTACTGAAATCCAAGAAGCAGTGGTAGAAGG	1000	810	10	CTCCTTCAATATCATCTTCTGTCTACCTAACTACCTCCCATCG	GCGGATAACAATTTCACACAGGAAACAGCTCCAGCAGTACTGTAGCATC	1000	737	32
ANID_01661.1			GTAACGCCAGGGTTTTCCCAGTCACGACGAGAAGCAGTGGTAGAAGGAG	ATCCACTTAACGTTACTGAAATCACCAGAGCCCTGCAGAATAC	1000	604	-29	CTCCTTCAATATCATCTTCTGTCGTTGCCTGACTCTGATAGTG	GCGGATAACAATTTCACACAGGAAACAGCGAGTAGACGATGAACTCCGT	1000	600	-25
ANID_01662.1			GTAACGCCAGGGTTTTCCCAGTCACGACGCTTCCTCGATAAGAGGCACT	ATCCACTTAACGTTACTGAAATCGGCTTGGATATCGAGCAACT	1000	726	7	CTCCTTCAATATCATCTTCTGTCTACTTACACGTCGATCCCC	GCGGATAACAATTTCACACAGGAAACAGCCACCTACCGGCTCTATATCT	1000	684	7
ANID_01663.1			GTAACGCCAGGGTTTTCCCAGTCACGACGGCTATCTAAAGGAGGACCTG	ATCCACTTAACGTTACTGAAATCGTAAGGCAGGATGAGAAGAC	1000	813	8	CTCCTTCAATATCATCTTCTGTCGAGGTATGAGTGTGCGAGT	GCGGATAACAATTTCACACAGGAAACAGCAGTGAAGCCGACTAAGAGAC	1000	748	-9
ANID_01664.1			GTAACGCCAGGGTTTTCCCAGTCACGACGCAATGTACGTAGTGACACCC	ATCCACTTAACGTTACTGAAATCAGTCTGGGCAGGACATCTT	1000	992	-15	CTCCTTCAATATCATCTTCTGTCGAGGAGCAGGCTGTTGAAT	GCGGATAACAATTTCACACAGGAAACAGCGGGCTATCGAGAGGATTGTA	1000	742	-48
ANID_01665.1			GTAACGCCAGGGTTTTCCCAGTCACGACGCCTCTAACACCTTACAACCC	ATCCACTTAACGTTACTGAAATCCAATCAAGGCGGCATATCTC	1000	638	4	CTCCTTCAATATCATCTTCTGTCCTATGTATCTGGCCTTCGAC	GCGGATAACAATTTCACACAGGAAACAGCCATAGAGACTGACTTGCTGC	1000	627	-54
ANID_01666.1			GTAACGCCAGGGTTTTCCCAGTCACGACGGTAGTGATGAAGTGACGAGC	ATCCACTTAACGTTACTGAAATCGGAGAAAAGGTGGGGAGTA	1000	932	-26	CTCCTTCAATATCATCTTCTGTCCCTCTAACACCTTACAACCC	GCGGATAACAATTTCACACAGGAAACAGCGTCCTGGAATGGTAGTTGTC	1000	917	20
ANID_01667.1			GTAACGCCAGGGTTTTCCCAGTCACGACGCTACCTTGTTCCGACTTCTC	ATCCACTTAACGTTACTGAAATCCCGAATGATCTATGCCGTG	1000	922	-7	CTCCTTCAATATCATCTTCTGTCGACCGCACCTATTTTACGC	GCGGATAACAATTTCACACAGGAAACAGCCAAGCTAGACTGGGACAACT	1000	961	-28
ANID_01668.1			GTAACGCCAGGGTTTTCCCAGTCACGACGCTGCAGAGTCTAAAGCTTCC	ATCCACTTAACGTTACTGAAATCTACCAGTGTCCAGTAGGATG	1000	664	9	CTCCTTCAATATCATCTTCTGTCGGATCTGGTGAGGGTAGTG	GCGGATAACAATTTCACACAGGAAACAGCGTGAACGAGAGGACGAATAC	1000	647	-24
ANID_01669.1			GTAACGCCAGGGTTTTCCCAGTCACGACGCGTATATCAACCTCCCTCTC	ATCCACTTAACGTTACTGAAATCATACTGCTGTCCGGAACTC	1000	639	-22	CTCCTTCAATATCATCTTCTGTCCTCGGATGGTATAGCTCGTA	GCGGATAACAATTTCACACAGGAAACAGCTACCTCTGTAGAGCATCTCG	1000	805	-14
ANID_01670.1			GTAACGCCAGGGTTTTCCCAGTCACGACGGTCTAGCATTGAGAAGGTCC	ATCCACTTAACGTTACTGAAATCCACTGTTCGGTGAGGTATAG	1000	749	-27	CTCCTTCAATATCATCTTCTGTCGGTCTGTTCATCACTGTCTG	GCGGATAACAATTTCACACAGGAAACAGCCTGTGCACGTGTAGAAAGAG	1000	694	-24
ANID_01671.1			GTAACGCCAGGGTTTTCCCAGTCACGACGGGTCTGTTCATCACTGTCTG	ATCCACTTAACGTTACTGAAATCCACGTGTAGAAAGAGAAGGG	1000	689	-28	CTCCTTCAATATCATCTTCTGTCCCCAGCTCTAGAAACCAAC	GCGGATAACAATTTCACACAGGAAACAGCCGCTCATAGAGTCTGACAAC	1000	864	50
ANID_01672.1			GTAACGCCAGGGTTTTCCCAGTCACGACGCCGTGATCCTAACTCCTATC	ATCCACTTAACGTTACTGAAATCGTAGAGACGGTTCTCGGAC	1000	668	-44	CTCCTTCAATATCATCTTCTGTCGTTGGTTTCTAGAGCTGGG	GCGGATAACAATTTCACACAGGAAACAGCCCTACGGTTCAACAGACAG	1000	726	-1
ANID_01673.1			GTAACGCCAGGGTTTTCCCAGTCACGACGGACTCCGTTTTACCTGTCTC	ATCCACTTAACGTTACTGAAATCATGACTGAGCTTTCAGGAGC	1000	661	2	CTCCTTCAATATCATCTTCTGTCGTTTCTACCGAGAGATGGAG	GCGGATAACAATTTCACACAGGAAACAGCGATAGGAGTTAGGATCACGG	1000	681	-47
ANID_01674.1			GTAACGCCAGGGTTTTCCCAGTCACGACGGTAACAGCACTGAAGACAGC	ATCCACTTAACGTTACTGAAATCGGGTTATGAGGCGCAATAG	1000	814	3	CTCCTTCAATATCATCTTCTGTCCCTAGTGCTAGAAGTCCCTT	GCGGATAACAATTTCACACAGGAAACAGCCACTGCTTTAGTGACACCAC	1000	786	-30
ANID_01675.1			GTAACGCCAGGGTTTTCCCAGTCACGACGGAGTGTGCAGTTTGAGGTAG	ATCCACTTAACGTTACTGAAATCCTGCTCACACTAATCGTGG	1000	977	-27	CTCCTTCAATATCATCTTCTGTCCTTTGGAGACAACAGTTCCC	GCGGATAACAATTTCACACAGGAAACAGCCTTCTGACTGTGCTAGTTCG	1000	804	-7
ANID_01676.1			GTAACGCCAGGGTTTTCCCAGTCACGACGGACACCTCGAGTAAAGGAAG	ATCCACTTAACGTTACTGAAATCGAAGAAACTGGTCCTTTCCG	1000	805	-27	CTCCTTCAATATCATCTTCTGTCCGAGTCAGAGTCGTACTGAG	GCGGATAACAATTTCACACAGGAAACAGCGTTAGTGCTGATGCTCTGTC	1000	709	-19
ANID_01677.1			GTAACGCCAGGGTTTTCCCAGTCACGACGCCTGGAATCCTTCTCTACTG	ATCCACTTAACGTTACTGAAATCGAGGTGGAAGAGAGATTGAG	1000	820	-18	CTCCTTCAATATCATCTTCTGTCACGAGGTTCCACGTCTTTC	GCGGATAACAATTTCACACAGGAAACAGCCGAGTATGTCCTAGATGCAG	1000	746	-20
ANID_01678.1			GTAACGCCAGGGTTTTCCCAGTCACGACGCCTAGGACGTAGTGGTCTCT	ATCCACTTAACGTTACTGAAATCCCAGCTTCCATAGATCTGAC	1000	814	-10	CTCCTTCAATATCATCTTCTGTCGGGATGACCTACGTAAGAAC	GCGGATAACAATTTCACACAGGAAACAGCCTTATCTAGTGCAGGCTCG	1000	682	-7
ANID_01679.1			GTAACGCCAGGGTTTTCCCAGTCACGACGCTCTAGACGAGCCAACTCTC	ATCCACTTAACGTTACTGAAATCGCGGAATAGCTAAGTCAGTG	1000	911	2	CTCCTTCAATATCATCTTCTGTCGTGAAGAAGGCTGCAATGG	GCGGATAACAATTTCACACAGGAAACAGCGTCTTAGGACAGCTGGTGA	1000	689	-57
ANID_01680.1			GTAACGCCAGGGTTTTCCCAGTCACGACGGGTTGTCTTGTCCAAGAGTG	ATCCACTTAACGTTACTGAAATCGTCTTAGGACAGCTGGTGA	1000	858	-24	CTCCTTCAATATCATCTTCTGTCGGAGGTAGAGGAGATTGTGA	GCGGATAACAATTTCACACAGGAAACAGCCAGTACTCAAGACTCAGCCA	1000	771	-67
ANID_01681.1			GTAACGCCAGGGTTTTCCCAGTCACGACGTACGTCTGTGAGCTGCTAGT	ATCCACTTAACGTTACTGAAATCGCCTAGAATCGACTTGGAAC	1000	643	9	CTCCTTCAATATCATCTTCTGTCCTTTGATGAGTGGACGGATG	GCGGATAACAATTTCACACAGGAAACAGCACAAGTACAGAGGCGGTATC	1000	736	-6
ANID_01682.1			GTAACGCCAGGGTTTTCCCAGTCACGACGCCAGTTCCTCTCTACCTCC	ATCCACTTAACGTTACTGAAATCGATGAGCCCATGGGTATAG	1000	879	-10	CTCCTTCAATATCATCTTCTGTCCTGCTAAGGGAGTATTTGGG	GCGGATAACAATTTCACACAGGAAACAGCCAACCCTTCCTACCTACTTG	1000	944	-29
ANID_01683.1	PCR fail		GTAACGCCAGGGTTTTCCCAGTCACGACGACGAGTAACAGAAGCCCTAC	ATCCACTTAACGTTACTGAAATCGAGCTGGAAAAGAGTCTGC	1000	954	-29	CTCCTTCAATATCATCTTCTGTCGTCTCCGGTGAACGACACT	GCGGATAACAATTTCACACAGGAAACAGCAGTGTAGGGTTGGGTGTTAC	1000	736	-11
ANID_01684.1			GTAACGCCAGGGTTTTCCCAGTCACGACGGTAGGGCTTCTGTTACTCGT	ATCCACTTAACGTTACTGAAATCGAGAATGAGACATGGCAGC	1000	648	-12	CTCCTTCAATATCATCTTCTGTCCAGCACTAGGTCAGACTCAA	GCGGATAACAATTTCACACAGGAAACAGCAGTTCCAAGTCCTGAGGTAG	1000	616	-9
ANID_01685.1			GTAACGCCAGGGTTTTCCCAGTCACGACGACTACATAGGAAGCAGGCAG	ATCCACTTAACGTTACTGAAATCGACCGAAATGAACACGAGC	1000	910	1	CTCCTTCAATATCATCTTCTGTCCCTATAAAGGGCGTTTGCTC	GCGGATAACAATTTCACACAGGAAACAGCGTGATACGGTGTGAACGTAG	1000	786	-7
ANID_01686.1			GTAACGCCAGGGTTTTCCCAGTCACGACGTGTAGCTGTTGTAGACCTCG	ATCCACTTAACGTTACTGAAATCGCGTTGCTTTCAGTAGAGC	1000	624	8	CTCCTTCAATATCATCTTCTGTCACTACATAGGAAGCAGGCAG	GCGGATAACAATTTCACACAGGAAACAGCAGAGATCTCACCTCGATAGC	1000	968	-9
ANID_01687.1			GTAACGCCAGGGTTTTCCCAGTCACGACGCACGTCTAGATTGACGAGC	ATCCACTTAACGTTACTGAAATCCAGAACTCAGCCTACTATCG	1000	946	-27	CTCCTTCAATATCATCTTCTGTCGTCGGTGTGTCTTGAAAGC	GCGGATAACAATTTCACACAGGAAACAGCGGTACATCTACGGACAGAGA	1000	665	-15
ANID_01688.1			GTAACGCCAGGGTTTTCCCAGTCACGACGAGAAGGCTCATAGAGAGACG	ATCCACTTAACGTTACTGAAATCCCACTTCTGGATGGAAGAC	1000	653	-20	CTCCTTCAATATCATCTTCTGTCACTCATGTGAGGATAAGCCG	GCGGATAACAATTTCACACAGGAAACAGCTAGATTAGCTCAGACCAGGC	1000	853	5
ANID_01689.1			GTAACGCCAGGGTTTTCCCAGTCACGACGGGAGAAGACAGAGGCTACC	ATCCACTTAACGTTACTGAAATCAGTTAAGCTGACAGCGGTGG	1000	636	-23	CTCCTTCAATATCATCTTCTGTCGGAACCAAGCTGTAACCTGT	GCGGATAACAATTTCACACAGGAAACAGCCCTCAGTACTATCCGAGGTC	1000	614	-15
ANID_01690.1			GTAACGCCAGGGTTTTCCCAGTCACGACGGAGAAGAGAGAGAGCAGAGC	ATCCACTTAACGTTACTGAAATCGCAGAGAACGAAATGGTGAC	1000	945	8	CTCCTTCAATATCATCTTCTGTCGGAGAAGACAGAGGCTACC	GCGGATAACAATTTCACACAGGAAACAGCGGTAAGAAGCTTCCATGAGG	1000	899	-25
ANID_01691.1			GTAACGCCAGGGTTTTCCCAGTCACGACGCTTCTCTTGGGACTAGCACT	ATCCACTTAACGTTACTGAAATCGAGAAGAGAGAGAGCAGAGC	1000	713	2	CTCCTTCAATATCATCTTCTGTCCAAGTGTAGGTGGTTAGACG	GCGGATAACAATTTCACACAGGAAACAGCGAGGACCTTGATATGGACTC	1000	819	-17
ANID_01693.1			GTAACGCCAGGGTTTTCCCAGTCACGACGCTCACTCTCTCGTCCTCTCT	ATCCACTTAACGTTACTGAAATCAGCTCGTCTGCTAAGTCTTC	1000	783	-43	CTCCTTCAATATCATCTTCTGTCCTCGAAGGAGGGCTTAATTC	GCGGATAACAATTTCACACAGGAAACAGCGTCGGCTACTAGCTACGATT	1000	792	-17
ANID_01694.1			GTAACGCCAGGGTTTTCCCAGTCACGACGTAGAAGGGAGGATAGTCTGG	ATCCACTTAACGTTACTGAAATCGAAGCTCAAGATAAGGAGGG	1000	682	7	CTCCTTCAATATCATCTTCTGTCGGGAGGGAGACTTATTGTG	GCGGATAACAATTTCACACAGGAAACAGCAGAGAGGACGAGAGAGTGAG	1000	801	-14
ANID_01695.1			GTAACGCCAGGGTTTTCCCAGTCACGACGTACTGGCTCGTAGACTGTTC	ATCCACTTAACGTTACTGAAATCGGTTGTAGAAGGGAGGATAG	1000	792	10	CTCCTTCAATATCATCTTCTGTCAGGACAACGCTAAAAGGAGG	GCGGATAACAATTTCACACAGGAAACAGCAGACTTTCAGTACTGCCTCG	1000	791	-1
ANID_01696.1			GTAACGCCAGGGTTTTCCCAGTCACGACGGCTCTAGGTCGTGAAGGTTA	ATCCACTTAACGTTACTGAAATCCTCTCGTTCTCGACGTTCAT	1000	999	-19	CTCCTTCAATATCATCTTCTGTCGAGAGTTGCATAGATTGCCC	GCGGATAACAATTTCACACAGGAAACAGCCTCTCCTCGAACTTAAGGG	1000	954	-13
ANID_01697.1			GTAACGCCAGGGTTTTCCCAGTCACGACGGAGTAGTCAACCAAAGCCAG	ATCCACTTAACGTTACTGAAATCCATAGCGATTGCGAGTTCTG	1000	719	-2	CTCCTTCAATATCATCTTCTGTCCGGCATGAGGCTGTTTTACT	GCGGATAACAATTTCACACAGGAAACAGCCCTGGTCAGCTAGTGCTAAT	1000	898	-8
ANID_01698.1			GTAACGCCAGGGTTTTCCCAGTCACGACGGACAAGGTGGTAAGATCGAG	ATCCACTTAACGTTACTGAAATCGCAACCGTAGTTCTTCAAGC	1000	635	-28	CTCCTTCAATATCATCTTCTGTCCCAGGTATGAGGAAGGAAC	GCGGATAACAATTTCACACAGGAAACAGCCACAAGTTGCTAGGTCTGAG	1000	841	-57
ANID_01699.1			GTAACGCCAGGGTTTTCCCAGTCACGACGTCTCACATGGTCACTCTAGC	ATCCACTTAACGTTACTGAAATCGAGAATGGTCTCAGGTCAC	1000	864	10	CTCCTTCAATATCATCTTCTGTCGTTCGTAAACCTCAATGGGC	GCGGATAACAATTTCACACAGGAAACAGCCCTCCTCATTATCCGACTC	1000	637	39
ANID_01700.1			GTAACGCCAGGGTTTTCCCAGTCACGACGTCTCTTGCTGTGTGTAGTCC	ATCCACTTAACGTTACTGAAATCGACCATAGTGAGGAGGTTGA	1000	782	-5	CTCCTTCAATATCATCTTCTGTCGCGAGGCAGAAGAGTAGATA	GCGGATAACAATTTCACACAGGAAACAGCGACGTTAGGACTAAGGTGGA	1000	837	-17
ANID_01701.1			GTAACGCCAGGGTTTTCCCAGTCACGACGAGAGAAGGTCGATCTGAGAG	ATCCACTTAACGTTACTGAAATCGAGGTACAGGCACTAGGCT	1000	629	-27	CTCCTTCAATATCATCTTCTGTCGATTCATAGGGCTAGAGCTG	GCGGATAACAATTTCACACAGGAAACAGCCTAAACGCACTAGGTCTCCT	1000	624	-2
ANID_01702.1			GTAACGCCAGGGTTTTCCCAGTCACGACGTGTAGAGCAGGTAGAGAGCA	ATCCACTTAACGTTACTGAAATCGACGATACTGAAGCTGAACC	1000	842	-26	CTCCTTCAATATCATCTTCTGTCGAGTGATAACCAACAACGCC	GCGGATAACAATTTCACACAGGAAACAGCTCACTATCCCTTCTCGAGTC	1000	952	-25
ANID_01703.1			GTAACGCCAGGGTTTTCCCAGTCACGACGCTCTTCTGTAGCTCCCATCT	ATCCACTTAACGTTACTGAAATCATCTGGTGAGGTCAGTCTTC	1000	604	-1	CTCCTTCAATATCATCTTCTGTCGATAATGACGGGAAGGGAG	GCGGATAACAATTTCACACAGGAAACAGCGTTCCGGTTACCTGCTATAC	1000	641	-2
ANID_01704.1			GTAACGCCAGGGTTTTCCCAGTCACGACGGATAGTTCCCGATAGAGACG	ATCCACTTAACGTTACTGAAATCGGTATCGGTTGCTTGAGTGT	1000	913	-26	CTCCTTCAATATCATCTTCTGTCCACGCACACGTATCTATTCC	GCGGATAACAATTTCACACAGGAAACAGCGATATACTTGCCAGGGTAGG	1000	614	9
ANID_01705.1			GTAACGCCAGGGTTTTCCCAGTCACGACGCTACACCCCAGAATTAGTCG	ATCCACTTAACGTTACTGAAATCGATAAGGCTAGTTAGGCTCG	1000	901	7	CTCCTTCAATATCATCTTCTGTCCTAATTCACGGGCTAGCGA	GCGGATAACAATTTCACACAGGAAACAGCTGATAGAGAGTGTAACCCCG	1000	960	11
ANID_01706.1			GTAACGCCAGGGTTTTCCCAGTCACGACGAAGTGTCCTTACTAGCTGGG	ATCCACTTAACGTTACTGAAATCGTCTGGCGAAGAGAAGTTAC	1000	716	4	CTCCTTCAATATCATCTTCTGTCGTTGAGCTACGTTCTAACCG	GCGGATAACAATTTCACACAGGAAACAGCCTGGTAGAACGGTAGAGGTT	1000	845	-35
ANID_01707.1			GTAACGCCAGGGTTTTCCCAGTCACGACGCCCAGCTAGTAAGGACACTT	ATCCACTTAACGTTACTGAAATCGAGCAGCTTAAGGATGAGAG	1000	846	14	CTCCTTCAATATCATCTTCTGTCCTTTGCCTGAATAGGTGGTC	GCGGATAACAATTTCACACAGGAAACAGCCAGGAGCTTAGAGGTTCTTC	1000	676	-14
ANID_01708.1			GTAACGCCAGGGTTTTCCCAGTCACGACGGTCTACGACAAGACGTTCAG	ATCCACTTAACGTTACTGAAATCGATGAAGCGAGTGGTCCTT	1000	801	-25	CTCCTTCAATATCATCTTCTGTCGAGAGCCATTGAAGCACTC	GCGGATAACAATTTCACACAGGAAACAGCAGGGCTGGAAGCTAGTAAC	1000	602	-22
ANID_01709.1			GTAACGCCAGGGTTTTCCCAGTCACGACGGCCTTATACGCTGTAGACCT	ATCCACTTAACGTTACTGAAATCGTATGAGCCCTCTCTCCTC	1000	629	4	CTCCTTCAATATCATCTTCTGTCCTGAGGTGGTCTGCTCATTA	GCGGATAACAATTTCACACAGGAAACAGCGCTGTTCTTTCGAGTAGGTC	1000	983	-4
ANID_01710.1			GTAACGCCAGGGTTTTCCCAGTCACGACGAGGTCTACAGCGTATAAGGC	ATCCACTTAACGTTACTGAAATCCATCGTTTCAGCAGCTCTC	1000	642	-2	CTCCTTCAATATCATCTTCTGTCCCAAGGGCCTTCGTAAGTA	GCGGATAACAATTTCACACAGGAAACAGCGTCTGTTGGAGGATAACACC	1000	814	11
ANID_01711.1			GTAACGCCAGGGTTTTCCCAGTCACGACGGACCTGGTAGTGAATGGAGT	ATCCACTTAACGTTACTGAAATCGATGGTCTGAGTTGAGTCG	1000	687	29	CTCCTTCAATATCATCTTCTGTCCCAGCCCCACACATATTAC	GCGGATAACAATTTCACACAGGAAACAGCCTGGGATAGGAGACTGAGTT	1000	975	-11
ANID_01712.1			GTAACGCCAGGGTTTTCCCAGTCACGACGATTCTACCCTAGACGCTCG	ATCCACTTAACGTTACTGAAATCGGGTGGGAGAAGAGAGATA	1000	724	-27	CTCCTTCAATATCATCTTCTGTCAGACCTTTCGTTCCGGTGT	GCGGATAACAATTTCACACAGGAAACAGCGACAGGTTCAAGAGGGATAG	1000	746	7
ANID_01713.1			GTAACGCCAGGGTTTTCCCAGTCACGACGTGGTCAGACGAGCTTAGTAG	ATCCACTTAACGTTACTGAAATCGACAGGTTCAAGAGGGATAG	1000	894	1	CTCCTTCAATATCATCTTCTGTCGTCTTAAGCGCAAACAGGGT	GCGGATAACAATTTCACACAGGAAACAGCGATGTCTTCTTCGAGGGTAG	1000	881	-7
ANID_01714.1			GTAACGCCAGGGTTTTCCCAGTCACGACGGGCTAGAGAGACTTTCCGT	ATCCACTTAACGTTACTGAAATCGGAACCAAGGAGTAAGCAAG	1000	697	7	CTCCTTCAATATCATCTTCTGTCGTTCCTGATGCGGAGGATA	GCGGATAACAATTTCACACAGGAAACAGCGAGTACGTCTCGTTGTCAGA	1000	601	-30
ANID_01715.1			GTAACGCCAGGGTTTTCCCAGTCACGACGCTACCCTCGAAGAAGACATC	ATCCACTTAACGTTACTGAAATCGGAGGTAGATCGGTTAAGG	1000	818	42	CTCCTTCAATATCATCTTCTGTCAACCCCTCACTGAGATACC	GCGGATAACAATTTCACACAGGAAACAGCGAGACCGAGTAGAAGAGGAG	1000	657	-1
ANID_01716.1			GTAACGCCAGGGTTTTCCCAGTCACGACGACTGTAGCTCGATCCTGTTC	ATCCACTTAACGTTACTGAAATCGGCTACTAAAGTTCTGACGG	1000	599	-10	CTCCTTCAATATCATCTTCTGTCGTGTTGTCTCGCCTCATAAC	GCGGATAACAATTTCACACAGGAAACAGCGTCCACGCAGACTGTAATAG	1000	801	-30
ANID_01717.1			GTAACGCCAGGGTTTTCCCAGTCACGACGTCAGGACTCCTCTTTACCAC	ATCCACTTAACGTTACTGAAATCGGCACTCTATCTGTGATACG	1000	922	4	CTCCTTCAATATCATCTTCTGTCTACAGGTACTGGTGCTTCTG	GCGGATAACAATTTCACACAGGAAACAGCGACTATTACAGTCTGCGTGG	1000	974	5
ANID_01718.1			GTAACGCCAGGGTTTTCCCAGTCACGACGGTCGCCATCAACTCTAGTC	ATCCACTTAACGTTACTGAAATCCTTTCTCCGGATTCTGTGC	1000	974	-20	CTCCTTCAATATCATCTTCTGTCGATCTGTATGGCTAAGAGGG	GCGGATAACAATTTCACACAGGAAACAGCTAGTTACGCGCACACTAGC	1000	796	-15
ANID_01719.1			GTAACGCCAGGGTTTTCCCAGTCACGACGCTTGTCACCGACTACTGTGT	ATCCACTTAACGTTACTGAAATCAGTCCTCTTGCTGAAGCCT	1000	695	-29	CTCCTTCAATATCATCTTCTGTCAAGGGGAGGCAGGAGTAAT	GCGGATAACAATTTCACACAGGAAACAGCGTTTGAAGTGTCGTAGAGGG	1000	729	-18
ANID_01720.1			GTAACGCCAGGGTTTTCCCAGTCACGACGCTCTCAGGAGGTTGGTTACT	ATCCACTTAACGTTACTGAAATCGGGTCGTCATTTTCTAGTCG	1000	936	-9	CTCCTTCAATATCATCTTCTGTCGCGGTACGGTAGTTCAACA	GCGGATAACAATTTCACACAGGAAACAGCGGTAGGGGTATTGGTCTTG	1000	710	-12
ANID_01721.1			GTAACGCCAGGGTTTTCCCAGTCACGACGGTCAAGGTGGAGGTAGAAAG	ATCCACTTAACGTTACTGAAATCGACGTCCATAGTGGTGTAAG	1000	881	-8	CTCCTTCAATATCATCTTCTGTCCGACGCGGTTAGAGCATTAT	GCGGATAACAATTTCACACAGGAAACAGCTACGGAGTATATCTGCCCTC	1000	698	-12
ANID_01722.1			GTAACGCCAGGGTTTTCCCAGTCACGACGGTCAAGACCAATACCCCTAC	ATCCACTTAACGTTACTGAAATCTAACCTCCCGAGAGAAGAC	1000	722	-29	CTCCTTCAATATCATCTTCTGTCCCCGGTTGTTTGACTGAAG	GCGGATAACAATTTCACACAGGAAACAGCCAGTGTGTGCTACTCCTCAT	1000	819	-13
ANID_01723.1			GTAACGCCAGGGTTTTCCCAGTCACGACGACGGAGAACTACCTGGATG	ATCCACTTAACGTTACTGAAATCGACTTGGAACATCTCGTCTG	1000	715	-11	CTCCTTCAATATCATCTTCTGTCTAGGGGGCTTACTTCTAGC	GCGGATAACAATTTCACACAGGAAACAGCGTCCTCATGTTTCCTCTCTC	1000	877	-3
ANID_01724.1			GTAACGCCAGGGTTTTCCCAGTCACGACGACCTGACCGAGAGTACAAAG	ATCCACTTAACGTTACTGAAATCGATGCAGGGTAGAAACGAG	1000	604	-24	CTCCTTCAATATCATCTTCTGTCCTGTCGTTCAAAGAGTCGAG	GCGGATAACAATTTCACACAGGAAACAGCGGATCTGTATCCGTGAACTC	1000	835	-23
ANID_01725.1			GTAACGCCAGGGTTTTCCCAGTCACGACGCTGAGAAGCTGAGTGTCAAC	ATCCACTTAACGTTACTGAAATCGAGGAGGCATAATTGACTCG	1000	668	-9	CTCCTTCAATATCATCTTCTGTCCCATGAATGTCTACCTGTCG	GCGGATAACAATTTCACACAGGAAACAGCTCTAAGGCTAGGAAGAGGTC	1000	957	-6
ANID_01726.1			GTAACGCCAGGGTTTTCCCAGTCACGACGCCTCCTATCAGATATCGCTC	ATCCACTTAACGTTACTGAAATCGAGTGGGAATGGGAGGTTT	1000	916	2	CTCCTTCAATATCATCTTCTGTCTGTCCCAGGTAGTCTAGAGG	GCGGATAACAATTTCACACAGGAAACAGCTAGAGAAGAGCATCTCCTGG	1000	740	27
ANID_01729.1			GTAACGCCAGGGTTTTCCCAGTCACGACGCTAGTCACTGGGAGGAAACT	ATCCACTTAACGTTACTGAAATCGTAGGTGACGAGAGAAGGAG	1000	796	-3	CTCCTTCAATATCATCTTCTGTCGGGGTGGATGACGTTTTAGT	GCGGATAACAATTTCACACAGGAAACAGCAAGAGGACTACTCGCACTTC	1000	928	-19
ANID_01730.1			GTAACGCCAGGGTTTTCCCAGTCACGACGACAGACAGATGAGTGCTACG	ATCCACTTAACGTTACTGAAATCGGGAAGAAGGTACATTGCG	1000	861	-14	CTCCTTCAATATCATCTTCTGTCCGAGGTTAATGGGTTCTAGG	GCGGATAACAATTTCACACAGGAAACAGCGTAGGTGACGAGAGAAGGAG	1000	743	-19
ANID_01731.1			GTAACGCCAGGGTTTTCCCAGTCACGACGTCTGAGACTAGCATAGCTGC	ATCCACTTAACGTTACTGAAATCACTGAAGGACGTGGAGTTG	1000	914	-28	CTCCTTCAATATCATCTTCTGTCGATAGCGTCAGTCAATGTCC	GCGGATAACAATTTCACACAGGAAACAGCCAGTACAGAGATGCTCTTCG	1000	915	-41
ANID_01732.1			GTAACGCCAGGGTTTTCCCAGTCACGACGAGTAGGCTCGGTGGATATAG	ATCCACTTAACGTTACTGAAATCGGGACTCATTTTGGTGCCTA	1000	929	-8	CTCCTTCAATATCATCTTCTGTCCGAGTCTGGTGGTGGATTT	GCGGATAACAATTTCACACAGGAAACAGCCGAAGAGAGGAGAGAAGAAG	1000	668	-24
ANID_01733.1	PCR fail		GTAACGCCAGGGTTTTCCCAGTCACGACGGAAAGTGGTATCGTAGAGCC	ATCCACTTAACGTTACTGAAATCGTCTTTGTACGGGAGAGAAC	1000	664	-70	CTCCTTCAATATCATCTTCTGTCGACCTGAGCTAGGCTTGTT	GCGGATAACAATTTCACACAGGAAACAGCGTCGGATAGAGGACACTGTT	1000	622	-2
ANID_01734.1			GTAACGCCAGGGTTTTCCCAGTCACGACGAGCTCTAGTAGCGGCATAAC	ATCCACTTAACGTTACTGAAATCGGTAGATGCTTTGGAGGAC	1000	890	-20	CTCCTTCAATATCATCTTCTGTCATTGAGAGGTGTCTACCTGC	GCGGATAACAATTTCACACAGGAAACAGCCAACCTCTCGTGTCTATGTC	1000	878	-24
ANID_01736.1			GTAACGCCAGGGTTTTCCCAGTCACGACGGCAGAGACAGTATATGCGAG	ATCCACTTAACGTTACTGAAATCGTGTCGAACTAGAGACCAGT	1000	731	10	CTCCTTCAATATCATCTTCTGTCATGAGGTGCTGTTTACCAGG	GCGGATAACAATTTCACACAGGAAACAGCATATCCTTGACCTACCTGCC	1000	748	-4
ANID_01737.1			GTAACGCCAGGGTTTTCCCAGTCACGACGACTAGGAATGGCACCAGTAG	ATCCACTTAACGTTACTGAAATCTAGAGGTAGGCATATGAGGC	1000	686	-12	CTCCTTCAATATCATCTTCTGTCGAGTTTACGGATTCTGGGAG	GCGGATAACAATTTCACACAGGAAACAGCCGAGCATCTGATGGTAGTAG	1000	921	-2
ANID_01738.1			GTAACGCCAGGGTTTTCCCAGTCACGACGCTGTCTCTGTCCTGTCAAGT	ATCCACTTAACGTTACTGAAATCGTAGATGGTCTCTGAAGACG	1000	736	-26	CTCCTTCAATATCATCTTCTGTCGAGGGAGTTATACGCGGTT	GCGGATAACAATTTCACACAGGAAACAGCGACTTCAGTTATGCTGGGAC	1000	957	-23
ANID_01739.1			GTAACGCCAGGGTTTTCCCAGTCACGACGAAGACTGTAGCAGTTAGGGG	ATCCACTTAACGTTACTGAAATCGGGCTAGCGGTAGTTAGAC	1000	835	-39	CTCCTTCAATATCATCTTCTGTCATATCTCCCTGCGGTACAC	GCGGATAACAATTTCACACAGGAAACAGCAAGAGACTAGGAAGGGCTG	1000	909	-29
ANID_01740.1			GTAACGCCAGGGTTTTCCCAGTCACGACGAAGAAGGGACCTACTGTCTG	ATCCACTTAACGTTACTGAAATCCATGCTGGCGGACATAATAG	1000	613	-2	CTCCTTCAATATCATCTTCTGTCACTGGTGTCTAGAGGAATGC	GCGGATAACAATTTCACACAGGAAACAGCCTGTATCGGATCTCACAGTC	1000	788	-12
ANID_01741.1			GTAACGCCAGGGTTTTCCCAGTCACGACGGTAGGTAACTCAGGGTGCTC	ATCCACTTAACGTTACTGAAATCGTTAGAGACATGCTGAACCG	1000	781	-10	CTCCTTCAATATCATCTTCTGTCGACCGCATAATCTCAGTTGC	GCGGATAACAATTTCACACAGGAAACAGCCAGCCTTACTGTCATACTGG	1000	895	-1
ANID_01742.1			GTAACGCCAGGGTTTTCCCAGTCACGACGGTCAGACTTGGACTGGTTCT	ATCCACTTAACGTTACTGAAATCCATCCTCGACGTTCATGCTA	1000	715	-2	CTCCTTCAATATCATCTTCTGTCCTGGGATCAGAAGAGTAGGT	GCGGATAACAATTTCACACAGGAAACAGCAGAGAAGAGAACCCAGTCAG	1000	680	-22
ANID_01743.1			GTAACGCCAGGGTTTTCCCAGTCACGACGGCCGAACTAGAAAGAGTCC	ATCCACTTAACGTTACTGAAATCGTGTTTCCAGGCAGTAGTTG	1000	694	6	CTCCTTCAATATCATCTTCTGTCGCCCGAAGAGACTATCGTT	GCGGATAACAATTTCACACAGGAAACAGCGTATACGCTCAGTTAGCCCT	1000	909	8
ANID_01744.1			GTAACGCCAGGGTTTTCCCAGTCACGACGCAGACCCCCTACTACAATTC	ATCCACTTAACGTTACTGAAATCCTTAAGGTGCCCCATTGTC	1000	977	-14	CTCCTTCAATATCATCTTCTGTCACTGACAAGCTAGGTATCGG	GCGGATAACAATTTCACACAGGAAACAGCGATGACAGATAGAGTCCGGT	1000	623	-5
ANID_01745.1			GTAACGCCAGGGTTTTCCCAGTCACGACGCTAGGTCAAAGGTGTATGGG	ATCCACTTAACGTTACTGAAATCGTCTGCGCGTAGTAACTGTA	1000	630	-8	CTCCTTCAATATCATCTTCTGTCAAAGCCAGATAAGGCCACG	GCGGATAACAATTTCACACAGGAAACAGCGTCCTCGGACTCTTCAGTTA	1000	850	10
ANID_01746.1			GTAACGCCAGGGTTTTCCCAGTCACGACGCTACTCTTGCATCTCACACC	ATCCACTTAACGTTACTGAAATCGAGGACATGAGAAACTGGTC	1000	692	-7	CTCCTTCAATATCATCTTCTGTCGGAGTCCAAAAGGGGTATTC	GCGGATAACAATTTCACACAGGAAACAGCAGAATACCACAGACCTGACC	1000	828	-63
ANID_01747.1			GTAACGCCAGGGTTTTCCCAGTCACGACGCAGTCTCACTGACCTATTCG	ATCCACTTAACGTTACTGAAATCGTCTGTTAGTCGGGAGTTGT	1000	937	1	CTCCTTCAATATCATCTTCTGTCACCGGAACTAGGACTTACTG	GCGGATAACAATTTCACACAGGAAACAGCGAGTGAACTAGACACGCAAC	1000	799	-11
ANID_01748.1			GTAACGCCAGGGTTTTCCCAGTCACGACGGCCTAGCTTTACTGCCTAAC	ATCCACTTAACGTTACTGAAATCGAGCATTCTGTGACCTGAG	1000	669	-5	CTCCTTCAATATCATCTTCTGTCGAAGACGACGCTTAACCTTG	GCGGATAACAATTTCACACAGGAAACAGCCACTACTATCCGATCCCACT	1000	618	-15
ANID_01749.1			GTAACGCCAGGGTTTTCCCAGTCACGACGGTGAGGAGGGTAACAACTCT	ATCCACTTAACGTTACTGAAATCGTCGAGGGAGGTTTGAAAAG	1000	848	9	CTCCTTCAATATCATCTTCTGTCGAGTGTTGTATTCGGGGAGT	GCGGATAACAATTTCACACAGGAAACAGCGCTAACAGACACAGCTTGAG	1000	661	-49
ANID_01750.1			GTAACGCCAGGGTTTTCCCAGTCACGACGATAGAGGAGATCTACGTCGC	ATCCACTTAACGTTACTGAAATCCTGACGCTTCTGACCCATA	1000	944	-17	CTCCTTCAATATCATCTTCTGTCGATCCCCTGGGTTTCTAATC	GCGGATAACAATTTCACACAGGAAACAGCTCCTCGTACAAGTCAGTGTC	1000	950	-18
ANID_01751.1			GTAACGCCAGGGTTTTCCCAGTCACGACGGTGAGGGTCTCTGGAGATAA	ATCCACTTAACGTTACTGAAATCCTTGTCCTTCGAGGACTTTC	1000	932	-23	CTCCTTCAATATCATCTTCTGTCGTCATGTACGTCGCATTGAG	GCGGATAACAATTTCACACAGGAAACAGCGAAGATCTACATCCAGGACC	1000	633	-58
ANID_01752.1			GTAACGCCAGGGTTTTCCCAGTCACGACGGAGTATATGAGCCCCCTAGA	ATCCACTTAACGTTACTGAAATCGTGAAGAAGAGCCCATTGTG	1000	643	-15	CTCCTTCAATATCATCTTCTGTCGGAGAGATATGTGCTTGAGG	GCGGATAACAATTTCACACAGGAAACAGCGCTATCACGTCATCAGACTC	1000	767	-28
ANID_01753.1			GTAACGCCAGGGTTTTCCCAGTCACGACGGCTAGCGACAGAGTATAGCA	ATCCACTTAACGTTACTGAAATCCGTCTAAAGCAGGGTGTAGT	1000	796	-1	CTCCTTCAATATCATCTTCTGTCGGCTCTACCTTGACAACTCT	GCGGATAACAATTTCACACAGGAAACAGCTATGACTGCCGGTAGAAGTC	1000	940	3
ANID_01754.1			GTAACGCCAGGGTTTTCCCAGTCACGACGCCTAGTCACTCTCGCTGTAG	ATCCACTTAACGTTACTGAAATCCGGTGTATGGCTTACGTTTG	1000	755	-20	CTCCTTCAATATCATCTTCTGTCAGAGTTGTCAAGGTAGAGCC	GCGGATAACAATTTCACACAGGAAACAGCTCTAGGGGGCTCATATACTC	1000	690	6
ANID_01755.1			GTAACGCCAGGGTTTTCCCAGTCACGACGCAACGTCCACGACTTCTAC	ATCCACTTAACGTTACTGAAATCGAGTTCTAGGCCCATGTTC	1000	784	-42	CTCCTTCAATATCATCTTCTGTCGTGAATGTATGCGGAAGGTG	GCGGATAACAATTTCACACAGGAAACAGCCTTGTTGCCAGTCCTGATAC	1000	985	-4
ANID_01756.1	Fail	3' flank fail	GTAACGCCAGGGTTTTCCCAGTCACGACGGTGTAAGACAGCTTGACAGC	ATCCACTTAACGTTACTGAAATCGGCGAATCTCTTCTGGTTGT	1000	825	-29	CTCCTTCAATATCATCTTCTGTCGCGAGAAGACAGAAGAAAGG	GCGGATAACAATTTCACACAGGAAACAGCCTAGGTGTTGTGTCGCTTAC	1000	664	-28
ANID_01757.1	PCR fail		GTAACGCCAGGGTTTTCCCAGTCACGACGCTGTCTGTGACTTCAACCTC	ATCCACTTAACGTTACTGAAATCGAAGAGCTGCAGGACAGTT	1000	901	11	CTCCTTCAATATCATCTTCTGTCACGGATCTCTGCTTTTGCTC	GCGGATAACAATTTCACACAGGAAACAGCGTCTCAGAGGTTGTGAGGTT	1000	836	8
ANID_01758.1			GTAACGCCAGGGTTTTCCCAGTCACGACGACTCTCGGAGATGATCGTAG	ATCCACTTAACGTTACTGAAATCGGGTATACGTAGACTTGAGC	1000	892	-21	CTCCTTCAATATCATCTTCTGTCAGTAGCTTGTCCTCTGGGTA	GCGGATAACAATTTCACACAGGAAACAGCGGAGAGTGCTGAAGTTGAC	1000	618	-5
ANID_01759.1			GTAACGCCAGGGTTTTCCCAGTCACGACGGGAGAGTAAGTACAGGCCAT	ATCCACTTAACGTTACTGAAATCTATAGGCGACTGCCAGATAG	1000	901	43	CTCCTTCAATATCATCTTCTGTCGAGGACGAAGAAGACGATG	GCGGATAACAATTTCACACAGGAAACAGCAGAGGGAGGAATTAGAGAGG	1000	758	-66
ANID_01760.1			GTAACGCCAGGGTTTTCCCAGTCACGACGAGGAACTACTCCTTCTGACG	ATCCACTTAACGTTACTGAAATCGCCAAGTGACCAAAACAGAC	1000	622	6	CTCCTTCAATATCATCTTCTGTCCTTACTCTATGACACCCGC	GCGGATAACAATTTCACACAGGAAACAGCGTTCTGGATACTGGAGAAGC	1000	738	-29
ANID_01761.1			GTAACGCCAGGGTTTTCCCAGTCACGACGGTAGTTCCTGTCCTTTCTGG	ATCCACTTAACGTTACTGAAATCGGCTGCTCATGTTGACTGAT	1000	602	-9	CTCCTTCAATATCATCTTCTGTCCCTACATGGTAGTCGATGG	GCGGATAACAATTTCACACAGGAAACAGCACGAGCCCTCTATCATAGTC	1000	683	6
ANID_01762.1			GTAACGCCAGGGTTTTCCCAGTCACGACGCTCAGCTTCCCCTGTAGTAT	ATCCACTTAACGTTACTGAAATCAGACAAGAAGAGCAGACACC	1000	961	-22	CTCCTTCAATATCATCTTCTGTCGAAGGTTCCCTGAGCATAG	GCGGATAACAATTTCACACAGGAAACAGCCAGAGTCAGAAGACGAGTTG	1000	971	-13
ANID_01765.1			GTAACGCCAGGGTTTTCCCAGTCACGACGGTTAGCCAAGTCTCAGGAGT	ATCCACTTAACGTTACTGAAATCGTATCGCTTACGAACACCAG	1000	737	-23	CTCCTTCAATATCATCTTCTGTCGCCTTGGCTTAGGATCAGT	GCGGATAACAATTTCACACAGGAAACAGCGTGAGTGGAGAGGATATGGT	1000	908	11
ANID_01766.1			GTAACGCCAGGGTTTTCCCAGTCACGACGACTCCTGAGACTTGGCTAAC	ATCCACTTAACGTTACTGAAATCGAAGACTGGCTCAAGCTCAT	1000	830	-19	CTCCTTCAATATCATCTTCTGTCACACACTTCCTCGACAACC	GCGGATAACAATTTCACACAGGAAACAGCGTCATCAGCTAACCACAGAG	1000	932	0
ANID_01767.1			GTAACGCCAGGGTTTTCCCAGTCACGACGCTAACTCCTGAGATCCTCCA	ATCCACTTAACGTTACTGAAATCCGATATCCATCCCAGTGAC	1000	986	-9	CTCCTTCAATATCATCTTCTGTCGTTGTAGGCCTTTCTGGTC	GCGGATAACAATTTCACACAGGAAACAGCATACAGAGGCGACTATCGAG	1000	863	-7
ANID_01769.1			GTAACGCCAGGGTTTTCCCAGTCACGACGGAGGTTTCCGTACTTCCTAC	ATCCACTTAACGTTACTGAAATCCGCTGGAGGATCAATTACC	1000	956	6	CTCCTTCAATATCATCTTCTGTCGAAGGATACCCTCAAGGTG	GCGGATAACAATTTCACACAGGAAACAGCTCTCAACTACACTACGGGC	1000	931	-2
ANID_01770.1			GTAACGCCAGGGTTTTCCCAGTCACGACGCCAGAGTGAGGTAAGTGTCA	ATCCACTTAACGTTACTGAAATCAGGTCTGTGGCAGGAAACT	1000	902	-24	CTCCTTCAATATCATCTTCTGTCACAATGAGATCACCAGCAGC	GCGGATAACAATTTCACACAGGAAACAGCAGATCTGGAGACTGGTCAAG	1000	657	-6
ANID_01771.1			GTAACGCCAGGGTTTTCCCAGTCACGACGAGAAGGATACGAGTAGGCTG	ATCCACTTAACGTTACTGAAATCCAGAGCATCATCAGCAAGC	1000	942	8	CTCCTTCAATATCATCTTCTGTCACTGCTGTGCGGTACATCTT	GCGGATAACAATTTCACACAGGAAACAGCGACTCGGTTAGGAGATGAAG	1000	640	-27
ANID_01772.1			GTAACGCCAGGGTTTTCCCAGTCACGACGTACTGACGAGTGCTCATAGG	ATCCACTTAACGTTACTGAAATCAGAGCCATCCCGGTAGTAT	1000	705	-7	CTCCTTCAATATCATCTTCTGTCGATGAGACCGCTTGGGAGT	GCGGATAACAATTTCACACAGGAAACAGCGGACTTTAGCAGGGCATAC	1000	989	-27
ANID_01773.1	PCR fail		GTAACGCCAGGGTTTTCCCAGTCACGACGCTACTACCACCGTCTGATGA	ATCCACTTAACGTTACTGAAATCCGTCAAGACCAGGAATTTCG	1000	801	-24	CTCCTTCAATATCATCTTCTGTCGAGAAGTGAAGGCCACAGT	GCGGATAACAATTTCACACAGGAAACAGCGCCCTAGATGAAAGACAGAC	1000	955	-9
ANID_01774.1	PCR fail		GTAACGCCAGGGTTTTCCCAGTCACGACGGAGAGGGGTTCTACATCATC	ATCCACTTAACGTTACTGAAATCGGACAAGCTTGAGATGGAC	1000	642	-20	CTCCTTCAATATCATCTTCTGTCGGAGGAATATGGAGAGGTAG	GCGGATAACAATTTCACACAGGAAACAGCGAGGACGAGGACAATATAGG	1000	606	-20
ANID_01775.1			GTAACGCCAGGGTTTTCCCAGTCACGACGGTTGATAGTGCTGGCTAGTG	ATCCACTTAACGTTACTGAAATCCACGTCATGCTTGTCGTATC	1000	885	1	CTCCTTCAATATCATCTTCTGTCAGCGCCAAGGTGGAATAGTA	GCGGATAACAATTTCACACAGGAAACAGCGTATGTCTGTCGTTGGGAAC	1000	950	-18
ANID_01776.1			GTAACGCCAGGGTTTTCCCAGTCACGACGCACTAGCCAGCACTATCAAC	ATCCACTTAACGTTACTGAAATCCTCGAGCAGCTTTCTCTGT	1000	884	-29	CTCCTTCAATATCATCTTCTGTCGTATAAGAAGAGGGGTGGAC	GCGGATAACAATTTCACACAGGAAACAGCCAGCGGCTGATTATACTACC	1000	761	-28
ANID_01777.1			GTAACGCCAGGGTTTTCCCAGTCACGACGGCAGCACACATACCCTATAC	ATCCACTTAACGTTACTGAAATCGTACTGAGCTTACCAGCCAT	1000	815	-19	CTCCTTCAATATCATCTTCTGTCGCAGGGAAGGATATGCTGTA	GCGGATAACAATTTCACACAGGAAACAGCGTACCTGAGTCGTCTTGACA	1000	841	8
ANID_01778.1			GTAACGCCAGGGTTTTCCCAGTCACGACGCCTACCTCGCTTACTTCTTC	ATCCACTTAACGTTACTGAAATCGGCAAGATTAGACTGGGTGT	1000	914	6	CTCCTTCAATATCATCTTCTGTCCCCTATACCGAAAGAGGAAC	GCGGATAACAATTTCACACAGGAAACAGCATAGCTGGAGTTCTAGTCGC	1000	866	-67
ANID_01779.1			GTAACGCCAGGGTTTTCCCAGTCACGACGGTATTCTAGGGGCTATGACC	ATCCACTTAACGTTACTGAAATCGGTTGACAGAGGAGTGATG	1000	721	-1	CTCCTTCAATATCATCTTCTGTCATGTCTAGTATACCCGGCTC	GCGGATAACAATTTCACACAGGAAACAGCCCACGCTATAGATAAGAGGG	1000	848	-8
ANID_01780.1			GTAACGCCAGGGTTTTCCCAGTCACGACGGAGGACCTGGCTAGAGTTTA	ATCCACTTAACGTTACTGAAATCAGAAGGGTGGCGAAGATAG	1000	743	-56	CTCCTTCAATATCATCTTCTGTCCACTCCGCGATTAGAGTAG	GCGGATAACAATTTCACACAGGAAACAGCGAACTTGGTCTGGCTCATAG	1000	892	-14
ANID_01781.1			GTAACGCCAGGGTTTTCCCAGTCACGACGCTAACCGGTGAGGTAGAAGA	ATCCACTTAACGTTACTGAAATCCTTGGGATAGACCAGCGTC	1000	978	-26	CTCCTTCAATATCATCTTCTGTCTACTCTTCCGAAGGAGGAAC	GCGGATAACAATTTCACACAGGAAACAGCCTCTTTCTCCTTGCTAGCTC	1000	879	-28
ANID_01782.1			GTAACGCCAGGGTTTTCCCAGTCACGACGGGACAACACAGAAGTCACTG	ATCCACTTAACGTTACTGAAATCCGTTAGAGACCATGGTGAG	1000	785	-12	CTCCTTCAATATCATCTTCTGTCCTGGGGAAGTCTAGTAATGC	GCGGATAACAATTTCACACAGGAAACAGCTCTCGTACACTAGCCAGAGA	1000	946	-14
ANID_01784.1			GTAACGCCAGGGTTTTCCCAGTCACGACGGGTGAAGCTCTCTATCATCC	ATCCACTTAACGTTACTGAAATCGCCGATATTTGCAGTCAGG	1000	969	9	CTCCTTCAATATCATCTTCTGTCCGAGTCTCTCTTTCGACATC	GCGGATAACAATTTCACACAGGAAACAGCGATCGGCAGCTACTCTAGTT	1000	855	8
ANID_01785.1			GTAACGCCAGGGTTTTCCCAGTCACGACGCAGTGAGGGTAGCCTTCTAT	ATCCACTTAACGTTACTGAAATCTAAGATGAGCGTCGTCTGTC	1000	722	7	CTCCTTCAATATCATCTTCTGTCAGGACTAAGGATGGACTGAG	GCGGATAACAATTTCACACAGGAAACAGCGACAACGCTACTGTACTTGC	1000	970	-8
ANID_01786.1			GTAACGCCAGGGTTTTCCCAGTCACGACGGCTGGAATCGTATGTGGTAG	ATCCACTTAACGTTACTGAAATCCTTCTCTTGTCCATTGCGTG	1000	662	-13	CTCCTTCAATATCATCTTCTGTCCTGGTGATGGTAAGCTGTC	GCGGATAACAATTTCACACAGGAAACAGCCATTGTCTCTTCTAGGGGTC	1000	953	26
ANID_01787.1			GTAACGCCAGGGTTTTCCCAGTCACGACGGCGGTATAAGCAGTAGGACT	ATCCACTTAACGTTACTGAAATCGTACGCATAGTTCGGAGAC	1000	959	-27	CTCCTTCAATATCATCTTCTGTCTAACGTGCTGGGCCAGTTAT	GCGGATAACAATTTCACACAGGAAACAGCGACGTAGCATGGACAAGTAG	1000	796	-3
ANID_01788.1			GTAACGCCAGGGTTTTCCCAGTCACGACGCTCTCCTTTAGGCTAGGTTG	ATCCACTTAACGTTACTGAAATCGTTCAACTCGCCGCATAAC	1000	725	-15	CTCCTTCAATATCATCTTCTGTCGCAGTATCTCCACTGTTGTG	GCGGATAACAATTTCACACAGGAAACAGCAACACTCTCTCTAACCAGGC	1000	809	1
ANID_01789.1			GTAACGCCAGGGTTTTCCCAGTCACGACGAGTGATGGTCTAAGGGTGTC	ATCCACTTAACGTTACTGAAATCGAAACATGTCCATCACGGC	1000	721	-12	CTCCTTCAATATCATCTTCTGTCCTCACTCGGGATGTACAAG	GCGGATAACAATTTCACACAGGAAACAGCGATCTCCTTTCCTAAGCTCC	1000	718	-26
ANID_01790.1			GTAACGCCAGGGTTTTCCCAGTCACGACGCAGAGTGCTGACAAGATCAC	ATCCACTTAACGTTACTGAAATCGGACCGGCCATGATGTATTA	1000	717	-10	CTCCTTCAATATCATCTTCTGTCCCTGACTAACAGGAACGAG	GCGGATAACAATTTCACACAGGAAACAGCCCCTATATCTACCAACCAGG	1000	936	10
ANID_01791.1			GTAACGCCAGGGTTTTCCCAGTCACGACGTACCCGCGAGGTAGTAGAT	ATCCACTTAACGTTACTGAAATCGTCGGCTCAATAGCACTAAC	1000	939	-72	CTCCTTCAATATCATCTTCTGTCGATTCTGATGAGTCGAGAGC	GCGGATAACAATTTCACACAGGAAACAGCATACCTCTTTCTCTCCCTCC	1000	996	-2
ANID_01792.1			GTAACGCCAGGGTTTTCCCAGTCACGACGCTGATCATCTACTACCTCGC	ATCCACTTAACGTTACTGAAATCGACGGGAATCTAACTGAGTG	1000	839	5	CTCCTTCAATATCATCTTCTGTCTAGGTTCTGGAGGAGCTAGA	GCGGATAACAATTTCACACAGGAAACAGCGATATCCAGTAGCTTGGCTC	1000	984	-19
ANID_01793.1			GTAACGCCAGGGTTTTCCCAGTCACGACGGACTGATATCTGGGAGAACC	ATCCACTTAACGTTACTGAAATCGGAGTCATCGTGTTGCTTAC	1000	850	-7	CTCCTTCAATATCATCTTCTGTCCAGAGGGCGTATTATTGGGT	GCGGATAACAATTTCACACAGGAAACAGCCTCTGTATACGCAAGCTGTC	1000	631	2
ANID_01794.1			GTAACGCCAGGGTTTTCCCAGTCACGACGTCGTATCTAGCTGTAGGCTG	ATCCACTTAACGTTACTGAAATCCTCCAACCGTGTGATTTCC	1000	676	4	CTCCTTCAATATCATCTTCTGTCCCGATCTCGAATAGCAGAC	GCGGATAACAATTTCACACAGGAAACAGCGTACTGTGCCATCTATCCCT	1000	878	5
ANID_01795.1			GTAACGCCAGGGTTTTCCCAGTCACGACGGACTATTTAGGCAGTCCCAC	ATCCACTTAACGTTACTGAAATCGAGGAGAGAAGAGGAATGC	1000	907	-2	CTCCTTCAATATCATCTTCTGTCGCTACGCATGATACCTACTC	GCGGATAACAATTTCACACAGGAAACAGCGCTCAGTCCGACTCTTGTA	1000	726	-25
ANID_01796.1			GTAACGCCAGGGTTTTCCCAGTCACGACGGCGACAGTGATACAGAAGAC	ATCCACTTAACGTTACTGAAATCGGTGCTCGTAGGTAGGTAAG	1000	896	-29	CTCCTTCAATATCATCTTCTGTCCGAAGTGAACTCTCTGCTAC	GCGGATAACAATTTCACACAGGAAACAGCACACAGCGAGTCAGTAACAC	1000	675	-8
ANID_01799.1	PCR fail		GTAACGCCAGGGTTTTCCCAGTCACGACGGGAGTCAGTTAGGAGGAATG	ATCCACTTAACGTTACTGAAATCAAGAGCAGCTGGTAGAGAAG	1000	701	-28	CTCCTTCAATATCATCTTCTGTCCCTATTGGACGGTAATGGG	GCGGATAACAATTTCACACAGGAAACAGCACTATCTAGGCCTCCAGTTG	1000	651	-15
ANID_01800.1	PCR fail		GTAACGCCAGGGTTTTCCCAGTCACGACGGGAAGAAGTTAGGAGGGACT	ATCCACTTAACGTTACTGAAATCACTGCACGGCAATAGGAAC	1000	634	-24	CTCCTTCAATATCATCTTCTGTCGGAGAAACCGCAGATGTGA	GCGGATAACAATTTCACACAGGAAACAGCGAACACCTCTCTTCATAGGG	1000	780	-19
ANID_01801.1			GTAACGCCAGGGTTTTCCCAGTCACGACGCCGACCTGATACTAATACGG	ATCCACTTAACGTTACTGAAATCCGATCAGATACTTGTCGAGC	1000	869	38	CTCCTTCAATATCATCTTCTGTCCCTTGAGGCTTGGTTACTC	GCGGATAACAATTTCACACAGGAAACAGCGCTAAATAGTGAGCAGGGAC	1000	990	-6
ANID_01802.1			GTAACGCCAGGGTTTTCCCAGTCACGACGGACTGTACATTCAGCAGAGG	ATCCACTTAACGTTACTGAAATCCCATTGTGTAGGTTGAGCTG	1000	822	-3	CTCCTTCAATATCATCTTCTGTCCATCCTCGTTCTGCTCAGT	GCGGATAACAATTTCACACAGGAAACAGCGAAAGACCTATGTCCTGCAC	1000	705	-22
ANID_01803.1			GTAACGCCAGGGTTTTCCCAGTCACGACGCAGGACTGGGAGAGACTAAT	ATCCACTTAACGTTACTGAAATCCGTGGAGTGAGGTAGAAAG	1000	662	1	CTCCTTCAATATCATCTTCTGTCGGGTCAAGCGTCGATATAC	GCGGATAACAATTTCACACAGGAAACAGCATCAGGTGTGAGACACTACG	1000	804	7
ANID_01804.1			GTAACGCCAGGGTTTTCCCAGTCACGACGCTAAGGTGTGAACAGACTGC	ATCCACTTAACGTTACTGAAATCGCACAACTAGTGCTTCTCAG	1000	989	10	CTCCTTCAATATCATCTTCTGTCCCTGGAGTACGAGGATAACT	GCGGATAACAATTTCACACAGGAAACAGCGACTAGGGGCTAGATTTGTG	1000	885	-22
ANID_01805.1			GTAACGCCAGGGTTTTCCCAGTCACGACGATAGAGGATGACGGCTCTAC	ATCCACTTAACGTTACTGAAATCGGGTAAGCGCGTAGTTAATC	1000	677	-17	CTCCTTCAATATCATCTTCTGTCACCTCGGGAGGGAAACATT	GCGGATAACAATTTCACACAGGAAACAGCCACAAATCTAGCCCCTAGTC	1000	941	3
ANID_01806.1			GTAACGCCAGGGTTTTCCCAGTCACGACGCAACCAGGACATGCTCTAC	ATCCACTTAACGTTACTGAAATCGGTGTACATGGCTTCACTG	1000	890	9	CTCCTTCAATATCATCTTCTGTCATAGAGGATGACGGCTCTAC	GCGGATAACAATTTCACACAGGAAACAGCCTCGGAGTATGTGCAGTATG	1000	755	-4
ANID_01807.1			GTAACGCCAGGGTTTTCCCAGTCACGACGGTCACTTGGACTATGCTCTG	ATCCACTTAACGTTACTGAAATCATAACAGGGAGAAGAGCTGC	1000	936	-21	CTCCTTCAATATCATCTTCTGTCGTCTTCACCGCGTCTAGATA	GCGGATAACAATTTCACACAGGAAACAGCGATATGGACCAAGGGGTAG	1000	815	-17
ANID_01808.1			GTAACGCCAGGGTTTTCCCAGTCACGACGTACAGACTGATGACTCCAGG	ATCCACTTAACGTTACTGAAATCGTTGCAACAGCCTTGATGAG	1000	802	-25	CTCCTTCAATATCATCTTCTGTCCTAGTCGTTCGACACTGGG	GCGGATAACAATTTCACACAGGAAACAGCGAGGCTAGGGTTGTCAGTAT	1000	700	4
ANID_01809.1			GTAACGCCAGGGTTTTCCCAGTCACGACGCGTGACTCGGTAGTAGACTG	ATCCACTTAACGTTACTGAAATCGAGATTGTCGATGGGAAACG	1000	702	-29	CTCCTTCAATATCATCTTCTGTCCACACCAATCTAGTCCACC	GCGGATAACAATTTCACACAGGAAACAGCTACGAGTCCAGAGACTACGA	1000	725	-5
ANID_01810.1			GTAACGCCAGGGTTTTCCCAGTCACGACGAGACTCATGACTTCTGTCCC	ATCCACTTAACGTTACTGAAATCGCTTTCTGAGGAGGAAGAG	1000	878	11	CTCCTTCAATATCATCTTCTGTCAGTAGTCCCCTATTCAGCAG	GCGGATAACAATTTCACACAGGAAACAGCCTATCTAGCGTGTGGTAAGG	1000	828	23
ANID_01811.1			GTAACGCCAGGGTTTTCCCAGTCACGACGGTTCTCTCTAGACTCGGGG	ATCCACTTAACGTTACTGAAATCGACATAGGCATGACAGTGG	1000	929	-10	CTCCTTCAATATCATCTTCTGTCCTACTGCAGGTTGACCATTC	GCGGATAACAATTTCACACAGGAAACAGCACTGAGGTGCTGAGGAGTAT	1000	758	51
ANID_01812.1			GTAACGCCAGGGTTTTCCCAGTCACGACGAGGTCTTAAGAGAGGGGAAG	ATCCACTTAACGTTACTGAAATCATAAGAGAGGGAGAGAGCG	1000	609	-29	CTCCTTCAATATCATCTTCTGTCGTCCCGTACTTGCGTTATC	GCGGATAACAATTTCACACAGGAAACAGCGACATCTCCTTTCTCGAGTC	1000	854	-13
ANID_01813.1			GTAACGCCAGGGTTTTCCCAGTCACGACGATCTACGACCCTGAACTAGG	ATCCACTTAACGTTACTGAAATCGCAGCGAGAGAGAACTTCAT	1000	786	-19	CTCCTTCAATATCATCTTCTGTCGTATATAGCCGAGACACCTG	GCGGATAACAATTTCACACAGGAAACAGCTTGTCTCTACCTGACAGTGG	1000	774	23
ANID_01814.1			GTAACGCCAGGGTTTTCCCAGTCACGACGTCAGACTATCGGCTGTCTC	ATCCACTTAACGTTACTGAAATCTTTATACCTGGCCAAGGGG	1000	728	3	CTCCTTCAATATCATCTTCTGTCCAGGGAAGCTTGGCTAAAAG	GCGGATAACAATTTCACACAGGAAACAGCGTCTAGGAACCTGAACGAAC	1000	633	7
ANID_01815.1			GTAACGCCAGGGTTTTCCCAGTCACGACGGCTCCCATGACGTACTATTC	ATCCACTTAACGTTACTGAAATCTGCTACCCGGTTCAACTAC	1000	874	1	CTCCTTCAATATCATCTTCTGTCGTAGTTTATGGTCAGGTCGG	GCGGATAACAATTTCACACAGGAAACAGCGAGACAGCCGATAGTCTGAA	1000	777	-4
ANID_01817.1			GTAACGCCAGGGTTTTCCCAGTCACGACGGGAGTCTAGCGAGGTAGTTG	ATCCACTTAACGTTACTGAAATCGGAAGAAACTGAGCTGGAG	1000	833	-23	CTCCTTCAATATCATCTTCTGTCCTATGATCTATCGGGTCAGG	GCGGATAACAATTTCACACAGGAAACAGCGAGGACTTGGCTCACACTAT	1000	638	22
ANID_01818.1			GTAACGCCAGGGTTTTCCCAGTCACGACGCAGCTAGGGTTTGATAGGG	ATCCACTTAACGTTACTGAAATCACTAAGGAATGCAAGCTGCC	1000	685	-15	CTCCTTCAATATCATCTTCTGTCGTCAACGCTCTGTCTTAGG	GCGGATAACAATTTCACACAGGAAACAGCCTTACGATCTGTCGAGTGAG	1000	718	-18
ANID_01819.1			GTAACGCCAGGGTTTTCCCAGTCACGACGGGTCTAGGTCAACCACTGAC	ATCCACTTAACGTTACTGAAATCGGAGGGTCGTATTCTGAAG	1000	995	4	CTCCTTCAATATCATCTTCTGTCCAGCTAGGGTTTGATAGGG	GCGGATAACAATTTCACACAGGAAACAGCGAGAAGAGCCAGATCAAGAG	1000	650	-14
ANID_01821.1			GTAACGCCAGGGTTTTCCCAGTCACGACGCTCACCTGTAGTTGAGTGGA	ATCCACTTAACGTTACTGAAATCTATAGAGCGAGTACGGTCG	1000	794	3	CTCCTTCAATATCATCTTCTGTCGAGATGGATACCTTGTGAGC	GCGGATAACAATTTCACACAGGAAACAGCCCTGGACTTGGTTACTCTTC	1000	624	-18
ANID_01822.1			GTAACGCCAGGGTTTTCCCAGTCACGACGGAAGTCAGTCGTGAAGCTCT	ATCCACTTAACGTTACTGAAATCGTAGACTTTGCCTTGGAGG	1000	762	-23	CTCCTTCAATATCATCTTCTGTCGGTTAGCGAAGAATCAAGGC	GCGGATAACAATTTCACACAGGAAACAGCCGAGATGCTCCTAGTAAACC	1000	975	-30
ANID_01823.1			GTAACGCCAGGGTTTTCCCAGTCACGACGGACAAGAACAGTGCAGACTC	ATCCACTTAACGTTACTGAAATCCCAGACGATAGTCAGGGTAT	1000	933	9	CTCCTTCAATATCATCTTCTGTCGACCTTGAGAGTCTGTAGCC	GCGGATAACAATTTCACACAGGAAACAGCAGCGCTGGTCTTACTTCTAC	1000	973	-18
ANID_01824.1			GTAACGCCAGGGTTTTCCCAGTCACGACGCTCCCTACTTCGAAGACTGT	ATCCACTTAACGTTACTGAAATCGACACTCAGTGCAAGCGAC	1000	648	-24	CTCCTTCAATATCATCTTCTGTCCTGGTCTACTAACTCAGCGA	GCGGATAACAATTTCACACAGGAAACAGCCGAGATACACTGTTCTACGC	1000	745	-12
ANID_01825.1			GTAACGCCAGGGTTTTCCCAGTCACGACGGGGAGAGAGATGTCTGGAT	ATCCACTTAACGTTACTGAAATCGCATTGTGCCCTGTACTCTA	1000	875	-3	CTCCTTCAATATCATCTTCTGTCGTGTATAGATAGGGCAGCAG	GCGGATAACAATTTCACACAGGAAACAGCGCAAGTAACGAGGGTAGTCT	1000	629	-8
ANID_01826.1			GTAACGCCAGGGTTTTCCCAGTCACGACGACTAGGCTTTACTGCAGACC	ATCCACTTAACGTTACTGAAATCCTCCATTGAAGGGCTATGTG	1000	798	-5	CTCCTTCAATATCATCTTCTGTCGTTCTCCTTACCTGAGATGG	GCGGATAACAATTTCACACAGGAAACAGCGCTACTCCCACGTTCAGTAT	1000	678	3
ANID_01827.1	Fail	5' flank fail	GTAACGCCAGGGTTTTCCCAGTCACGACGTGCCTCAGGTGTCTATACTG	ATCCACTTAACGTTACTGAAATCCCGTGAAGTCCTTTCATCTC	1000	894	-16	CTCCTTCAATATCATCTTCTGTCCCATCTCAGGTAAGGAGAAC	GCGGATAACAATTTCACACAGGAAACAGCCTGTTGAGAGACAACGAGAC	1000	664	-17
ANID_01828.1			GTAACGCCAGGGTTTTCCCAGTCACGACGAAGGGGTCTGTATGTCTCAC	ATCCACTTAACGTTACTGAAATCGTCATGGTTGCGGAAAGACT	1000	696	-4	CTCCTTCAATATCATCTTCTGTCGATTGTCTTCTGTGGGTCG	GCGGATAACAATTTCACACAGGAAACAGCCATTCCAAGTCCCTCTACTC	1000	610	-2
ANID_01829.1			GTAACGCCAGGGTTTTCCCAGTCACGACGGTCTATGACGGTGGTTTCTC	ATCCACTTAACGTTACTGAAATCGAAGAGTCCTCATGCTCAG	1000	904	-28	CTCCTTCAATATCATCTTCTGTCGATGATGGGGAGTAGCGAT	GCGGATAACAATTTCACACAGGAAACAGCCGCTGGTAGAGCTGTTTAG	1000	869	-15
ANID_01830.1			GTAACGCCAGGGTTTTCCCAGTCACGACGGTACAGGTTGACTAGGGGAC	ATCCACTTAACGTTACTGAAATCGACTGCACAAAGAATGGGTG	1000	897	23	CTCCTTCAATATCATCTTCTGTCCAGCATGTGGAGTGATGCTA	GCGGATAACAATTTCACACAGGAAACAGCGTTGGCTCTACTGTCAGGAT	1000	712	-15
ANID_01831.1			GTAACGCCAGGGTTTTCCCAGTCACGACGCAGGCTATATATACGGACCC	ATCCACTTAACGTTACTGAAATCACTCAGAGGGGAGGACGAT	1000	916	-27	CTCCTTCAATATCATCTTCTGTCGAGTGGTCATCCAAGTCTG	GCGGATAACAATTTCACACAGGAAACAGCCTTAGAGACCCCTGTCTTGT	1000	703	-27
ANID_01832.1			GTAACGCCAGGGTTTTCCCAGTCACGACGGTCGGTATATTCAGAGGGAG	ATCCACTTAACGTTACTGAAATCAGAGCGAGGAGCTGCATATT	1000	764	-16	CTCCTTCAATATCATCTTCTGTCGCTGCACTGCACCTAAGTT	GCGGATAACAATTTCACACAGGAAACAGCCGTGTAACAGACACCAGAAG	1000	609	-16
ANID_01833.1			GTAACGCCAGGGTTTTCCCAGTCACGACGGGTCTCTAAGCTTACCCTCA	ATCCACTTAACGTTACTGAAATCCGTACTACACAAGGAGCAAG	1000	939	5	CTCCTTCAATATCATCTTCTGTCGCTGGTCGACATTGGTATTG	GCGGATAACAATTTCACACAGGAAACAGCCAAAGAGCAGACACTACGG	1000	713	7
ANID_01835.1			GTAACGCCAGGGTTTTCCCAGTCACGACGCTACTCCCTGAGAAAAGTCC	ATCCACTTAACGTTACTGAAATCGGCCCTAATCCTCTTTTCTG	1000	651	9	CTCCTTCAATATCATCTTCTGTCAAGCTGGGTGCCTTCAAAC	GCGGATAACAATTTCACACAGGAAACAGCCTGGTAAACGACCTCGTAG	1000	671	-30
ANID_01837.1			GTAACGCCAGGGTTTTCCCAGTCACGACGGTTCCAGACAGGTAGTGGAT	ATCCACTTAACGTTACTGAAATCAGGCGAGTAGAGATGAGACT	1000	801	10	CTCCTTCAATATCATCTTCTGTCAGACTCGTTCAGTACCTTCC	GCGGATAACAATTTCACACAGGAAACAGCGAGACAGTATAACATCGCCC	1000	636	34
ANID_01838.1			GTAACGCCAGGGTTTTCCCAGTCACGACGCACTTTCTTCTCCGTGTACC	ATCCACTTAACGTTACTGAAATCGAACTCTCACTTGTCAAGGC	1000	749	10	CTCCTTCAATATCATCTTCTGTCCTCAGGTTCGCTGAGAGATA	GCGGATAACAATTTCACACAGGAAACAGCGGTGAGGCTTATACCTATCG	1000	726	-14
ANID_01839.1			GTAACGCCAGGGTTTTCCCAGTCACGACGCCCATAGTGGCTACCTAAAG	ATCCACTTAACGTTACTGAAATCCTCTGACGTTTCGGTGGAT	1000	654	-23	CTCCTTCAATATCATCTTCTGTCGAGTCGGTATAGCTGCGATT	GCGGATAACAATTTCACACAGGAAACAGCGTATAGGCGAGGCTGTAGTT	1000	617	-12
ANID_01840.1			GTAACGCCAGGGTTTTCCCAGTCACGACGGGCCTCACCTACACTTCTAT	ATCCACTTAACGTTACTGAAATCGGATGTAGGGCTTGGTTTG	1000	870	-24	CTCCTTCAATATCATCTTCTGTCCGGTAAAGAAGCTTACTGCG	GCGGATAACAATTTCACACAGGAAACAGCAGGTACCAGTGCAGATTACC	1000	645	-29
ANID_01841.1			GTAACGCCAGGGTTTTCCCAGTCACGACGTAGTATCCTAGTTCCTGGCG	ATCCACTTAACGTTACTGAAATCGAGTAGCGAGATCGCTTGA	1000	661	10	CTCCTTCAATATCATCTTCTGTCATACCTGGCACCAGAACTAC	GCGGATAACAATTTCACACAGGAAACAGCGCGTGTACCCTATACTGATG	1000	898	-29
ANID_01842.1			GTAACGCCAGGGTTTTCCCAGTCACGACGCCTAGTTTCGGAGAGAGCTA	ATCCACTTAACGTTACTGAAATCGTGAATGCGAAGTTAGCACC	1000	966	-4	CTCCTTCAATATCATCTTCTGTCCACAGAGGCCGAAGATAAAC	GCGGATAACAATTTCACACAGGAAACAGCGATAGAGTCTGGTCAGGTCC	1000	606	-25
ANID_01843.1			GTAACGCCAGGGTTTTCCCAGTCACGACGACAGACTCTGAGCTAGCGA	ATCCACTTAACGTTACTGAAATCTATGGCGGGTCACTAACAG	1000	686	11	CTCCTTCAATATCATCTTCTGTCGGGAATTGGACTGGTCTAC	GCGGATAACAATTTCACACAGGAAACAGCGGCAGTCGTAGTAGTTCCTT	1000	637	-23
ANID_01844.1			GTAACGCCAGGGTTTTCCCAGTCACGACGAAGGAACTACTACGACTGCC	ATCCACTTAACGTTACTGAAATCGAGAGAGGATTGACGGACAT	1000	625	-19	CTCCTTCAATATCATCTTCTGTCCGCGATTAACCTCTCTCATC	GCGGATAACAATTTCACACAGGAAACAGCCACCTTCAAGCTATCCTCTC	1000	911	3
ANID_01845.1			GTAACGCCAGGGTTTTCCCAGTCACGACGCCAGATTATCCAGAGCAGTC	ATCCACTTAACGTTACTGAAATCGAGGTTTGGATCTCAGCTAC	1000	860	-1	CTCCTTCAATATCATCTTCTGTCGAGGGCTGTTGTTAGGTTAG	GCGGATAACAATTTCACACAGGAAACAGCGCTACAAGAGAAGGAGTGGA	1000	801	-56
ANID_01846.1			GTAACGCCAGGGTTTTCCCAGTCACGACGCAGGTCACATCTAGCTTCAG	ATCCACTTAACGTTACTGAAATCCGGAATGTCTTACCAGTGTG	1000	996	4	CTCCTTCAATATCATCTTCTGTCGTGATCACGAACCCGTTAC	GCGGATAACAATTTCACACAGGAAACAGCCCAATTCTCTGGTCTACCTC	1000	764	-4
ANID_01847.1			GTAACGCCAGGGTTTTCCCAGTCACGACGCTCTTAGCTCGTTCAGGAAG	ATCCACTTAACGTTACTGAAATCGTTTCTCTGTTGAGCCTCC	1000	818	-18	CTCCTTCAATATCATCTTCTGTCCTTCTTGCTGCTGGGTATC	GCGGATAACAATTTCACACAGGAAACAGCGTCCAATCTTCTCTGGACTC	1000	991	8
ANID_01848.1			GTAACGCCAGGGTTTTCCCAGTCACGACGACTGACAGACTCTCCTCCTC	ATCCACTTAACGTTACTGAAATCTAAGAGAGCGTAAGGCGTG	1000	619	-29	CTCCTTCAATATCATCTTCTGTCCGGTTGGAACTACCTTCTTC	GCGGATAACAATTTCACACAGGAAACAGCTGTATACTACCCAGGTGTGG	1000	934	-25
ANID_01849.1			GTAACGCCAGGGTTTTCCCAGTCACGACGGAATAAGACAGCTCACCTCC	ATCCACTTAACGTTACTGAAATCGCGTAGATTGGGTCTGTGAT	1000	721	-28	CTCCTTCAATATCATCTTCTGTCTCTGGAAGGTCCTCTACTTC	GCGGATAACAATTTCACACAGGAAACAGCGTGGAATCTTACACTCTCCC	1000	959	2
ANID_01850.1			GTAACGCCAGGGTTTTCCCAGTCACGACGGAGAGTTACCAGAGCAAACC	ATCCACTTAACGTTACTGAAATCCAGCGAGGGTGTTATTGGA	1000	823	-29	CTCCTTCAATATCATCTTCTGTCCGGCTTATTAGCTGCCTATG	GCGGATAACAATTTCACACAGGAAACAGCGGCCTTAGTGAGTTCAGTCT	1000	949	14
ANID_01851.1			GTAACGCCAGGGTTTTCCCAGTCACGACGGCAGGAGGTAAGAACTTGTC	ATCCACTTAACGTTACTGAAATCGCTATGAGTCCTTTGTCCC	1000	904	5	CTCCTTCAATATCATCTTCTGTCCCTAACTGGGATGAGGACTA	GCGGATAACAATTTCACACAGGAAACAGCCTCGAGTCTGCCTTTGTAG	1000	762	-21
ANID_01852.1			GTAACGCCAGGGTTTTCCCAGTCACGACGCCTACTGAACACAGGTGCTA	ATCCACTTAACGTTACTGAAATCCCGGCACATTAGGAAACAG	1000	966	-21	CTCCTTCAATATCATCTTCTGTCCGCATGGTACCGTTAGTTAG	GCGGATAACAATTTCACACAGGAAACAGCGAGGAGGAAAGTGAAGACAG	1000	615	-16
ANID_01853.1			GTAACGCCAGGGTTTTCCCAGTCACGACGACTCCAAGCACTCCTTAGTC	ATCCACTTAACGTTACTGAAATCACTTGGGTGGTTGGTTGTC	1000	888	5	CTCCTTCAATATCATCTTCTGTCGATATATGGGAGGCGGTAAG	GCGGATAACAATTTCACACAGGAAACAGCATGTAGGTAGGGACTACCCC	1000	919	-19
ANID_01854.1			GTAACGCCAGGGTTTTCCCAGTCACGACGCTGAGACGGTCTAAATCCTG	ATCCACTTAACGTTACTGAAATCGTCGTCGTGTGTTGAGTTG	1000	687	8	CTCCTTCAATATCATCTTCTGTCACCTCCTTCTATGTGAGACC	GCGGATAACAATTTCACACAGGAAACAGCACCAGGATGTCTGTCTTAGG	1000	785	-16
ANID_01855.1			GTAACGCCAGGGTTTTCCCAGTCACGACGGTATCGACATCCAGTCACC	ATCCACTTAACGTTACTGAAATCGGTCGTTCCTAGCATCTTG	1000	950	-14	CTCCTTCAATATCATCTTCTGTCGATCAGCACGACCACTTCT	GCGGATAACAATTTCACACAGGAAACAGCCTGTTGCCACTAGAAGACAC	1000	718	7
ANID_01856.1			GTAACGCCAGGGTTTTCCCAGTCACGACGCGGAGATGAGGTAAGGATAC	ATCCACTTAACGTTACTGAAATCCAACAATCGGAGAAGAGCC	1000	796	-26	CTCCTTCAATATCATCTTCTGTCAGTACCGGCGGAAAGAAATC	GCGGATAACAATTTCACACAGGAAACAGCCTGTCTAGGGATGACAGTTG	1000	731	-29
ANID_01857.1			GTAACGCCAGGGTTTTCCCAGTCACGACGCTCTAAAGCTAGGAGGATGC	ATCCACTTAACGTTACTGAAATCGAGGAGATTTCTGGAAGGAG	1000	688	-8	CTCCTTCAATATCATCTTCTGTCGAGGAGTGACTTCAACAGC	GCGGATAACAATTTCACACAGGAAACAGCGTTCCTAACCTCTCACAACC	1000	984	9
ANID_01858.1			GTAACGCCAGGGTTTTCCCAGTCACGACGGAGGAGATTTCTGGAAGGAG	ATCCACTTAACGTTACTGAAATCGGCGAGTTCTGATGTGTAG	1000	708	4	CTCCTTCAATATCATCTTCTGTCCTAAGGCTACGGCGTACTAT	GCGGATAACAATTTCACACAGGAAACAGCGAACTATGAGGAGGTCGTGT	1000	931	-29
ANID_01859.1			GTAACGCCAGGGTTTTCCCAGTCACGACGCTGAGGATGCAGAGATGTAG	ATCCACTTAACGTTACTGAAATCGGATGACGCAAAGTTGAAGG	1000	944	4	CTCCTTCAATATCATCTTCTGTCAGGAACTAGATCGTGAGTCG	GCGGATAACAATTTCACACAGGAAACAGCCACCTGTGAGAGATGCTTAC	1000	678	-2
ANID_01860.1			GTAACGCCAGGGTTTTCCCAGTCACGACGGTGTAGTTTGAGACTGTGCC	ATCCACTTAACGTTACTGAAATCCGGCCAAGTTAGATCCATAG	1000	780	41	CTCCTTCAATATCATCTTCTGTCACTAAGGCGTGGAGAAAGAG	GCGGATAACAATTTCACACAGGAAACAGCGGAAAGTGTACAAGAGGCAG	1000	628	-30
ANID_01861.1			GTAACGCCAGGGTTTTCCCAGTCACGACGATGTCTCCGTCTGTACTGC	ATCCACTTAACGTTACTGAAATCCTCCGATGACATTTCTAGGC	1000	783	-11	CTCCTTCAATATCATCTTCTGTCGACAGCTTCGAGCGAGGTA	GCGGATAACAATTTCACACAGGAAACAGCGAAGCTGACTACAAGGGAGT	1000	816	-30
ANID_01862.1			GTAACGCCAGGGTTTTCCCAGTCACGACGGCGATAGAGAGGAGAGAAGT	ATCCACTTAACGTTACTGAAATCATACAAGGCTGACGGTATCC	1000	739	-74	CTCCTTCAATATCATCTTCTGTCGTCAATCTACCAACTCAGCG	GCGGATAACAATTTCACACAGGAAACAGCCCAATCTACCTCTGGTCTGT	1000	710	-3
ANID_01864.1			GTAACGCCAGGGTTTTCCCAGTCACGACGGAGCTTTATCAGAGCCAGTC	ATCCACTTAACGTTACTGAAATCGCCATCGTGAACCAACACTA	1000	628	-4	CTCCTTCAATATCATCTTCTGTCGACAGAGACAGGCAATTAGG	GCGGATAACAATTTCACACAGGAAACAGCTGTCTAGCTCTTCTCTGTGG	1000	989	-19
ANID_01865.1			GTAACGCCAGGGTTTTCCCAGTCACGACGCTGCATATCTACTGCGAGAG	ATCCACTTAACGTTACTGAAATCGGCCCTGAATAAACTGAGC	1000	642	-29	CTCCTTCAATATCATCTTCTGTCGAAGCACATGAAAGCCTCAC	GCGGATAACAATTTCACACAGGAAACAGCGTTTTACGAAGGAGAGGTGG	1000	646	-27
ANID_01866.1			GTAACGCCAGGGTTTTCCCAGTCACGACGGATCGTGGTATACTCGTGG	ATCCACTTAACGTTACTGAAATCGATACGGTCAGACTCTGCG	1000	884	-29	CTCCTTCAATATCATCTTCTGTCCCCACTTTATGGTAACGCTC	GCGGATAACAATTTCACACAGGAAACAGCATGAGGTAGTTACGCTCTGG	1000	853	-15
ANID_01867.1			GTAACGCCAGGGTTTTCCCAGTCACGACGACAGAGAGGGTCGAGTTTAG	ATCCACTTAACGTTACTGAAATCGCTAAGTACCGTGGCATAAG	1000	933	-16	CTCCTTCAATATCATCTTCTGTCGTATGGAGGCTCTCACTTG	GCGGATAACAATTTCACACAGGAAACAGCGTATGCACTTAGCCACTCTG	1000	860	-20
ANID_01868.1			GTAACGCCAGGGTTTTCCCAGTCACGACGGCTAAGTACCGTGGCATAAG	ATCCACTTAACGTTACTGAAATCGGGATATACGCAAGACAGAG	1000	947	5	CTCCTTCAATATCATCTTCTGTCCTGGAGCAGTCTATGGAGTA	GCGGATAACAATTTCACACAGGAAACAGCGTATACGAGATGTACGCCC	1000	960	-24
ANID_01869.1			GTAACGCCAGGGTTTTCCCAGTCACGACGGCTCAACCTCATACACCTCT	ATCCACTTAACGTTACTGAAATCGTGATAGTACATGGTGGGG	1000	855	-11	CTCCTTCAATATCATCTTCTGTCGCTGTCTGTCACTTGGTTAG	GCGGATAACAATTTCACACAGGAAACAGCCGACACAGTCAAGTACCTTC	1000	815	-73
ANID_01870.1			GTAACGCCAGGGTTTTCCCAGTCACGACGATACCATGACCAGGACTAGG	ATCCACTTAACGTTACTGAAATCGACGATCCCAATCTGTATCC	1000	903	7	CTCCTTCAATATCATCTTCTGTCCGTACGCATATGCTCCTAAC	GCGGATAACAATTTCACACAGGAAACAGCAACTCTCCTACAACCACTCC	1000	638	-68
ANID_01871.1			GTAACGCCAGGGTTTTCCCAGTCACGACGACGTAGAAAGGTCAGGAGAG	ATCCACTTAACGTTACTGAAATCGCTAGTGTACGAACTGACCA	1000	879	-74	CTCCTTCAATATCATCTTCTGTCGCAGAACAAGCGGAGTAGT	GCGGATAACAATTTCACACAGGAAACAGCGAGTCTGAAGGGTGAGTACC	1000	728	-18
ANID_01872.1			GTAACGCCAGGGTTTTCCCAGTCACGACGGACCTTTCTACGTCGGTATC	ATCCACTTAACGTTACTGAAATCACAATCGTAGCTCGAACTGG	1000	973	-22	CTCCTTCAATATCATCTTCTGTCGTCTTGTATGAGGGGATGTG	GCGGATAACAATTTCACACAGGAAACAGCGTTATCCATCTGCTCTACCC	1000	798	-21
ANID_01873.1			GTAACGCCAGGGTTTTCCCAGTCACGACGGCTGGAAGAGAAGCTGAAC	ATCCACTTAACGTTACTGAAATCAGCTGTGTACATTGTGCGG	1000	682	-11	CTCCTTCAATATCATCTTCTGTCGACATACCTGATTGCACCC	GCGGATAACAATTTCACACAGGAAACAGCGAACTGAGAAGTCCTGGAAG	1000	999	-22
ANID_01874.1			GTAACGCCAGGGTTTTCCCAGTCACGACGGTAGAGGCACACAGTTGAAG	ATCCACTTAACGTTACTGAAATCCTCTGGTCTTTTCTCCGCT	1000	902	-29	CTCCTTCAATATCATCTTCTGTCGATCGGCTGGCGTCTCTAT	GCGGATAACAATTTCACACAGGAAACAGCACGTTGTCTAGGAACCTCTC	1000	839	6
ANID_01875.1			GTAACGCCAGGGTTTTCCCAGTCACGACGGACACCTAAAGAGACTGGCT	ATCCACTTAACGTTACTGAAATCTACAGGTGTATGGAAGGTCC	1000	726	-24	CTCCTTCAATATCATCTTCTGTCTAGGATCCTTTGCTGCAGTG	GCGGATAACAATTTCACACAGGAAACAGCGATGTAGATCCAGCGTACAG	1000	988	-21
ANID_01876.1			GTAACGCCAGGGTTTTCCCAGTCACGACGCGTCGGGATATGACAGTAG	ATCCACTTAACGTTACTGAAATCCCGATGAAGAGGAAGAAAGG	1000	689	3	CTCCTTCAATATCATCTTCTGTCATTCTCTCACCTTCGTCCTC	GCGGATAACAATTTCACACAGGAAACAGCGTGCTATCCGTCAAGAACAG	1000	599	2
ANID_01877.1			GTAACGCCAGGGTTTTCCCAGTCACGACGGTACAGTGAGTAGGCGTCAG	ATCCACTTAACGTTACTGAAATCGAGACGCAACTTCTCATCC	1000	641	-20	CTCCTTCAATATCATCTTCTGTCGAGCTCGCTGATATCGTCA	GCGGATAACAATTTCACACAGGAAACAGCGAGACAAATACTGGGGACTC	1000	675	-11
ANID_01879.1			GTAACGCCAGGGTTTTCCCAGTCACGACGCCTCGTTAGGTACATGGAGT	ATCCACTTAACGTTACTGAAATCACCATCGTCTGTCTGCTAC	1000	878	-4	CTCCTTCAATATCATCTTCTGTCGGTTGCCGGAAAAGACTTG	GCGGATAACAATTTCACACAGGAAACAGCGAGACTACACGGTAGACGG	1000	658	-20
ANID_01880.1			GTAACGCCAGGGTTTTCCCAGTCACGACGACTCCATGTACCTAACGAGG	ATCCACTTAACGTTACTGAAATCGCTCTTAGAGACCTAAACCG	1000	742	51	CTCCTTCAATATCATCTTCTGTCGCACGGATACAACACTCCT	GCGGATAACAATTTCACACAGGAAACAGCCTTAGTCATGAGCGACAGG	1000	872	-34
ANID_01881.1			GTAACGCCAGGGTTTTCCCAGTCACGACGGCAGTAATCACACGAGTAGC	ATCCACTTAACGTTACTGAAATCCTCTTGCCCGACATACTAC	1000	933	-22	CTCCTTCAATATCATCTTCTGTCGGCTTCATATATGCCAGGG	GCGGATAACAATTTCACACAGGAAACAGCTACGAGAACTGACGAGTACG	1000	716	-23
ANID_01882.1			GTAACGCCAGGGTTTTCCCAGTCACGACGGATTGACTCACACTACACCC	ATCCACTTAACGTTACTGAAATCTAGCTAGGAATAGCTTGGGC	1000	656	-28	CTCCTTCAATATCATCTTCTGTCAGTCCGTAGGAATCGCAAC	GCGGATAACAATTTCACACAGGAAACAGCACTGGTAGAAGTTCCAGAGG	1000	977	-30
ANID_01883.1			GTAACGCCAGGGTTTTCCCAGTCACGACGGGTAAAGTAGGAGATGCCAG	ATCCACTTAACGTTACTGAAATCCCATGTTGGAGGATGTAGTG	1000	812	-3	CTCCTTCAATATCATCTTCTGTCGCGAGAAGCTGTAAGATGTG	GCGGATAACAATTTCACACAGGAAACAGCGGAGGTGAGGACAGAGTATC	1000	673	-14
ANID_01884.1			GTAACGCCAGGGTTTTCCCAGTCACGACGGCTCAGTCAGTGTTGCTTAC	ATCCACTTAACGTTACTGAAATCGTATCGGAGCCATGTTGAG	1000	927	-12	CTCCTTCAATATCATCTTCTGTCGGGTGGTAATCTCACTCTGT	GCGGATAACAATTTCACACAGGAAACAGCGAGGGGGAAGAAAGACTAAC	1000	644	-9
ANID_01885.1			GTAACGCCAGGGTTTTCCCAGTCACGACGCCCACTATCTCAAGGACTTC	ATCCACTTAACGTTACTGAAATCGTAGCTGCTGGAGGCATATT	1000	736	-16	CTCCTTCAATATCATCTTCTGTCCAGTGGTCCTAGCTGTGTT	GCGGATAACAATTTCACACAGGAAACAGCCTGTAGACTCCCTCCCATAC	1000	678	-12
ANID_01886.1			GTAACGCCAGGGTTTTCCCAGTCACGACGATAGAGTAGACGTGGGATGC	ATCCACTTAACGTTACTGAAATCGAAGAGCCAGTAGTGAATGC	1000	685	7	CTCCTTCAATATCATCTTCTGTCGGTTCGTCAATTGGAGTGG	GCGGATAACAATTTCACACAGGAAACAGCCCTGTTTCTGGTACTGAAGG	1000	660	-59
ANID_01887.1			GTAACGCCAGGGTTTTCCCAGTCACGACGCTACAGACGCCCTATACTCC	ATCCACTTAACGTTACTGAAATCACTGAGGGCTGACTTTGAC	1000	792	-21	CTCCTTCAATATCATCTTCTGTCGCGTGCTAGATCTCCTAGA	GCGGATAACAATTTCACACAGGAAACAGCGAGAAGGAAGACAACCTCC	1000	750	-9
ANID_01888.1			GTAACGCCAGGGTTTTCCCAGTCACGACGGGGTCTGTGAACCAGATACT	ATCCACTTAACGTTACTGAAATCGTGTTCGCTTCTTTCCAGTC	1000	759	-25	CTCCTTCAATATCATCTTCTGTCGTGGGCAGAGCATAAATAGC	GCGGATAACAATTTCACACAGGAAACAGCACAAGCTAGGGTAGATGGAG	1000	704	-15
ANID_01889.1			GTAACGCCAGGGTTTTCCCAGTCACGACGATCTACAGGGACGTCAGTTC	ATCCACTTAACGTTACTGAAATCGATCATAACCATACAGCGCC	1000	969	-21	CTCCTTCAATATCATCTTCTGTCCAAAGAAGAGGAGGTGGTC	GCGGATAACAATTTCACACAGGAAACAGCCAGAGGGAAGAAGAGAGAAG	1000	644	-30
ANID_01890.1			GTAACGCCAGGGTTTTCCCAGTCACGACGGAGTACTACCGTACAAGCCC	ATCCACTTAACGTTACTGAAATCGTGCTGAGTGCTCATTGTC	1000	783	-14	CTCCTTCAATATCATCTTCTGTCTGATAACACCTCTAGGGCTC	GCGGATAACAATTTCACACAGGAAACAGCGATACGGCTACCCTAGTCAG	1000	888	8
ANID_01891.1			GTAACGCCAGGGTTTTCCCAGTCACGACGCTGTCTTCCTGGCTGTTATC	ATCCACTTAACGTTACTGAAATCGGTCGGCTTGAAAGTTGGT	1000	824	-29	CTCCTTCAATATCATCTTCTGTCGGGTGTAGACGGAAGTGATA	GCGGATAACAATTTCACACAGGAAACAGCGTATGGGAGAGACGACCTAC	1000	781	-58
ANID_01892.1	Fail	5' flank fail	GTAACGCCAGGGTTTTCCCAGTCACGACGGCTTTAGTGGAGTTGAGCAC	ATCCACTTAACGTTACTGAAATCGCGATATGGTTGAGGAGGT	1000	775	-27	CTCCTTCAATATCATCTTCTGTCCCAGGATTAATGCGATGCTC	GCGGATAACAATTTCACACAGGAAACAGCGACTAGGGTAGCCGTATCC	1000	870	-3
ANID_01892.1			GTAACGCCAGGGTTTTCCCAGTCACGACGGCTTTAGTGGAGTTGAGCAC	ATCCACTTAACGTTACTGAAATCGCGATATGGTTGAGGAGGT	1000	775	-27	CTCCTTCAATATCATCTTCTGTCCCAGGATTAATGCGATGCTC	GCGGATAACAATTTCACACAGGAAACAGCGACTAGGGTAGCCGTATCC	1000	870	-3
ANID_01893.1			GTAACGCCAGGGTTTTCCCAGTCACGACGGTTCGTGAGCATACCCTAC	ATCCACTTAACGTTACTGAAATCCCTTCTGGCTTCCATGACA	1000	691	-14	CTCCTTCAATATCATCTTCTGTCCGTAAGAGTGTGGTTGAGG	GCGGATAACAATTTCACACAGGAAACAGCCGGATCTCTAAAGCCTTCTC	1000	731	1
ANID_01894.1	Fail	5' flank fail	GTAACGCCAGGGTTTTCCCAGTCACGACGACCACTACAGGCACCTAACT	ATCCACTTAACGTTACTGAAATCACAACATGCTCTTGCTGGG	1000	618	-6	CTCCTTCAATATCATCTTCTGTCGTGGCAATGCTAGGCAAAC	GCGGATAACAATTTCACACAGGAAACAGCGAGTACCGTACGAAGGTAGG	1000	934	10
ANID_01894.1			GTAACGCCAGGGTTTTCCCAGTCACGACGACCACTACAGGCACCTAACT	ATCCACTTAACGTTACTGAAATCACAACATGCTCTTGCTGGG	1000	618	-6	CTCCTTCAATATCATCTTCTGTCGTGGCAATGCTAGGCAAAC	GCGGATAACAATTTCACACAGGAAACAGCGAGTACCGTACGAAGGTAGG	1000	934	10
ANID_01895.1			GTAACGCCAGGGTTTTCCCAGTCACGACGAGAGGCAAGTCTCAACTCAC	ATCCACTTAACGTTACTGAAATCGCGGTGTCCCTTTAAGTAG	1000	821	11	CTCCTTCAATATCATCTTCTGTCCAGGTGTTGAATCTGCTGC	GCGGATAACAATTTCACACAGGAAACAGCGTACTCTTTCCCTCAGATGC	1000	787	-10
ANID_01896.1			GTAACGCCAGGGTTTTCCCAGTCACGACGATACGGTAGACCCAAGTCTG	ATCCACTTAACGTTACTGAAATCGGGGATTTGTAACCACGAAG	1000	694	-23	CTCCTTCAATATCATCTTCTGTCGCTTGATGGCAATGCTAGGT	GCGGATAACAATTTCACACAGGAAACAGCCTCTGCTGGAGTATTCAGTG	1000	655	-9
ANID_01897.1			GTAACGCCAGGGTTTTCCCAGTCACGACGGGTTTGTAACCTCAGACAGC	ATCCACTTAACGTTACTGAAATCGTCACGTTGGATATCGGGT	1000	762	-4	CTCCTTCAATATCATCTTCTGTCGGCCCAGTGATTCTGAGTA	GCGGATAACAATTTCACACAGGAAACAGCGCGAGAGAGAGATTATCACC	1000	740	-10
ANID_01898.1			GTAACGCCAGGGTTTTCCCAGTCACGACGCTTGTTTCGACTCTGTACCC	ATCCACTTAACGTTACTGAAATCTCTGGAGAAGAGATACTGGC	1000	921	22	CTCCTTCAATATCATCTTCTGTCGAGGTTGAGGGCGTATAGT	GCGGATAACAATTTCACACAGGAAACAGCAGATACCGTGTTACCCTACC	1000	996	-18
ANID_01899.1			GTAACGCCAGGGTTTTCCCAGTCACGACGGGTGTGTATGAGTGTCTGCT	ATCCACTTAACGTTACTGAAATCCGCCATCTTGTGGTAGTAAG	1000	957	-62	CTCCTTCAATATCATCTTCTGTCCTGCGAGGCAATCTTGTGTA	GCGGATAACAATTTCACACAGGAAACAGCGGTATGCGTATCCCTATCTC	1000	763	-21
ANID_01900.1			GTAACGCCAGGGTTTTCCCAGTCACGACGGAGTACGTAGGCACTGAACA	ATCCACTTAACGTTACTGAAATCAGGACTCCGATCTAGTATGC	1000	778	34	CTCCTTCAATATCATCTTCTGTCCCACAGGGAGATTACAGTC	GCGGATAACAATTTCACACAGGAAACAGCCACTCTCCTTGTTCCTACCT	1000	602	10
ANID_01901.1			GTAACGCCAGGGTTTTCCCAGTCACGACGAGGACTCCGATCTAGTATGC	ATCCACTTAACGTTACTGAAATCGGAGAGCATAATGGAGGTTG	1000	751	-8	CTCCTTCAATATCATCTTCTGTCCGCACGTTCATAGGTTCTGT	GCGGATAACAATTTCACACAGGAAACAGCGTACTTCAGAGGGGTACAGC	1000	887	-13
ANID_01902.1			GTAACGCCAGGGTTTTCCCAGTCACGACGAGCTGCTACTTAGGCTGAAC	ATCCACTTAACGTTACTGAAATCGGGAGGTGTATACGGTGAC	1000	989	-24	CTCCTTCAATATCATCTTCTGTCATAGTAGGCTAAACCCTCGC	GCGGATAACAATTTCACACAGGAAACAGCGTCTCCTATCAAGGAGTTCG	1000	893	20
ANID_01903.1			GTAACGCCAGGGTTTTCCCAGTCACGACGGTCTAGTTCAGTCCTTTGGG	ATCCACTTAACGTTACTGAAATCCGTTTATCTCGGAGAGCCAT	1000	607	-19	CTCCTTCAATATCATCTTCTGTCCTTCTGCACATACAGCCTAC	GCGGATAACAATTTCACACAGGAAACAGCCTGCTAATCGAGTCTCCAG	1000	692	-45
ANID_01904.1			GTAACGCCAGGGTTTTCCCAGTCACGACGAGCTTGAAGTACTCCTCCAG	ATCCACTTAACGTTACTGAAATCAGGGGCATCGGAAACTTAC	1000	970	-28	CTCCTTCAATATCATCTTCTGTCCGACCAGCAGGAGTACTAA	GCGGATAACAATTTCACACAGGAAACAGCACCAGAAGGGAGACAGTTC	1000	681	-19
ANID_01905.1	Fail	Both flanks fail	GTAACGCCAGGGTTTTCCCAGTCACGACGGAACCTGGGACAGGATAGTA	ATCCACTTAACGTTACTGAAATCGAACGTCGTGGTGGAGATTA	1000	782	-7	CTCCTTCAATATCATCTTCTGTCGTCTGAGCCTCAATTCCATC	GCGGATAACAATTTCACACAGGAAACAGCCCAGCAGAGAAAGTTACCTC	1000	853	48
ANID_01905.1			GTAACGCCAGGGTTTTCCCAGTCACGACGGAACCTGGGACAGGATAGTA	ATCCACTTAACGTTACTGAAATCGAACGTCGTGGTGGAGATTA	1000	782	-7	CTCCTTCAATATCATCTTCTGTCGTCTGAGCCTCAATTCCATC	GCGGATAACAATTTCACACAGGAAACAGCCCAGCAGAGAAAGTTACCTC	1000	853	48
ANID_01906.1	Fail	Both flanks fail	GTAACGCCAGGGTTTTCCCAGTCACGACGGACAGCTCAGCAAAGACTC	ATCCACTTAACGTTACTGAAATCGTGGGACATTGTGAGAGAG	1000	687	-8	CTCCTTCAATATCATCTTCTGTCGCTAGATAGGAAAGGATGGG	GCGGATAACAATTTCACACAGGAAACAGCACCAGAGGAGAACCTGTAAG	1000	933	-9
ANID_01906.1			GTAACGCCAGGGTTTTCCCAGTCACGACGGACAGCTCAGCAAAGACTC	ATCCACTTAACGTTACTGAAATCGTGGGACATTGTGAGAGAG	1000	687	-8	CTCCTTCAATATCATCTTCTGTCGCTAGATAGGAAAGGATGGG	GCGGATAACAATTTCACACAGGAAACAGCACCAGAGGAGAACCTGTAAG	1000	933	-9
ANID_01907.1			GTAACGCCAGGGTTTTCCCAGTCACGACGCAAGGTTCTCTAGTCTGCCT	ATCCACTTAACGTTACTGAAATCCCGCTAGGAGGATGTAAGAT	1000	758	7	CTCCTTCAATATCATCTTCTGTCCTCACCGTGCTTAGTCTCAT	GCGGATAACAATTTCACACAGGAAACAGCGTCACCCGAACACAAGTATC	1000	847	-14
ANID_01908.1			GTAACGCCAGGGTTTTCCCAGTCACGACGGCTACTCCCTCTTGTCTCAG	ATCCACTTAACGTTACTGAAATCCATCTTGAAGTGCCTCCTG	1000	869	-2	CTCCTTCAATATCATCTTCTGTCGTAGCTCTTGAGCAGCTTG	GCGGATAACAATTTCACACAGGAAACAGCGTCAACCTACGAGGGTAAGA	1000	986	-11
ANID_01909.1			GTAACGCCAGGGTTTTCCCAGTCACGACGGTAGTACACTGCCGCTCATA	ATCCACTTAACGTTACTGAAATCTCTTACCCTCGTAGGTTGAC	1000	763	-21	CTCCTTCAATATCATCTTCTGTCGTATGCCAGGTCGTTTGAGT	GCGGATAACAATTTCACACAGGAAACAGCCAGAAGACTTCCCTCTCAAC	1000	844	8
ANID_01910.1			GTAACGCCAGGGTTTTCCCAGTCACGACGCGAGAGGGAGTACACTAAGG	ATCCACTTAACGTTACTGAAATCGTATTGGAGTGTCAGGTGG	1000	801	21	CTCCTTCAATATCATCTTCTGTCAGCCTATAGGTGAGGAGTCA	GCGGATAACAATTTCACACAGGAAACAGCCTCTCTACCTCCAGAAAGCA	1000	850	-13
ANID_01911.1			GTAACGCCAGGGTTTTCCCAGTCACGACGGAGGTAGGTTCTCATTGACC	ATCCACTTAACGTTACTGAAATCCAAAGTGGTACTGCGTACTG	1000	886	26	CTCCTTCAATATCATCTTCTGTCACGAGGTCATCATGTAAGGC	GCGGATAACAATTTCACACAGGAAACAGCGTCTCACACACGATTCTCAC	1000	907	-17
[truncated: 8,435 more rows]

## Sheet: Diagnostic primers
Diagnostic Primers
[truncated: 10,569 more rows]
