# Supplementary material for: Functional Analysis of the Aspergillus nidulans Kinome
Source: PLoS One. 2013 Mar 7;8(3):e58008. doi: 10.1371/journal.pone.0058008 (PMC3591445; doi:10.1371/journal.pone.0058008)
Supplement: Table S2 — Kinase deletion strains. (XLS) [file pone.0058008.s002.xls]

## Sheet: A. nidulans kinase deletions
		Kinase Deletion strains
FGSC #	Strain	Deleted kinase name	Kinase type	AspGD Link (AN#)
1282	KID1	AtmA	Atypical/PIKK/ATM	AspGD AN0038
1283	KID2 *	PkcA	AGC/PKC/PKC	AspGD AN0106
1284	KID3	An-Nrc2	AGC/RSK	AspGD AN0144
1285	KID4 *	IreA	Other/IRE	AspGD AN0235
1286	KID5 *	An-Vps15	Other/VPS15	AspGD AN0576
1287	KID6	An-Cak1	CMGC/CDK/CDC2	AspGD AN0699
1288	KID7	KfsA	CAMK/CAMKL/Kin4	AspGD AN0822
1289	KID8	PbsA	STE/STE7/STE7	AspGD AN0931
1290	KID9	An-Lkh1	CMGC/CLK	AspGD AN0988
1291	KID10	An-Oca2	Other/HAL	AspGD AN10019
1292	KID11	An-SrpkF	CMGC/SRPK	AspGD AN10082
1293	KID12	SskB	STE/STE11/STE11	AspGD AN10153
1294	KID13	HogA	CMGC/MAPK/ERK	AspGD AN1017
1295	KID14	An-Env7	Other/NAK	AspGD AN10193
1296	KID15	An-SrpkD	CMGC/SRPK	AspGD AN10325
1297	KID16	An-SrpkG	CMGC/SRPK	AspGD AN10462
1298	KID17	An-Stk21	AGC/NDR	AspGD AN10485
1299	KID18	An-Prk1	Other/NAK/NAK	AspGD AN10515
1300	KID19	PkpA	Atypical/PDHK	AspGD AN10800
1301	KID20	FfkB	Unclassified; Ank	AspGD AN10819
1302	KID21	FfkE	Unclassified	AspGD AN10869
1303	KID22	An-SrpkB	CMGC/SRPK	AspGD AN10895
1304	KID23	An-SrpkE	CMGC/SRPK	AspGD AN10937
1305	KID24	An-Nnk1	CAMK/CAMK-Unique	AspGD AN1097
1306	KID25	SepLsid1	STE/STE20/YSK	AspGD AN11032
1307	KID26	An-Kin1	CAMK/CAMKL/Kin1	AspGD AN1171
1308	KID27 *	An-Cka1	CMGC/CK2	AspGD AN1485
1309	KID28	PlkA	Other/PLK	AspGD AN1560
1310	KID29	An-Atg1	Other/ULK/ULK	AspGD AN1632
1311	KID30	An-Stk51	Other/IKS	AspGD AN1665
1312	KID31	FfkD	Unclassified	AspGD AN1789
1313	KID32	PhoB	CMGC/CDK/CDK5	AspGD AN1867
1314	KID33	An-Ste20	STE/STE20/PAKA	AspGD AN2067
1315	KID34	An-Gcn2	Other/PEK/GCN2	AspGD AN2246
1316	KID35	An-Ksp1	Other/RAN	AspGD AN2265
1317	KID36	SteC	STE/STE11	AspGD AN2269
1318	KID37	FfkC	Unclassified; Ank	AspGD AN2373
1319	KID38	CmkA	CAMK/CAMK1	AspGD AN2412
1320	KID39	An-Ssn3	CMGC/CDK/CDK8	AspGD AN2489
1321	KID40 *	An-Mps1	Other/TTK	AspGD AN2927
1322	KID41	RfeA	Other/HAL	AspGD AN2943
1323	KID42	An-Isr1	Other/Other-Unique	AspGD AN3001
1324	KID43	CmkB	CAMK/CAMK1	AspGD AN3065
1325	KID44 *	An-Ksg1	AGC/PDK1	AspGD AN3110
1326	KID45	Ste7	STE/STE7	AspGD AN3422
1327	KID46 *	An-Cdc7	Other/CDC7	AspGD AN3450
1328	KID47	MpkB	CMGC/MAPK/ERK	AspGD AN3719
1329	KID48 *	NimXCdk1	CMGC/CDK/CDC2	AspGD AN4182
1330	KID49 *	MkkA	STE/STE7	AspGD AN4189
1331	KID50	FfkF	Unclassified	AspGD AN4196
1332	KID51	SchA	AGC/Akt	AspGD AN4238
1333	KID52	ChkB	CAMK/RAD53	AspGD AN4279
1334	KID53	SepH	STE/STE11/CDC15	AspGD AN4385
1335	KID54	CmkD	CAMK/CAMK1	AspGD AN4483
1336	KID55	An-Psk1	CAMK/CAMKL/PASK	AspGD AN4536
1337	KID56 *	CkiA	CK1/CK1/CK1-D	AspGD AN4563
1338	KID57	MpkC	CMGC/MAPK/ERK	AspGD AN4668
1339	KID58	PkaB	AGC/PKA	AspGD AN4717
1340	KID59 *	BckA	STE/STE11	AspGD AN4887
1341	KID60	An-Ran1	Other/RAN	AspGD AN4935
1342	KID61 *	An-Prp4	CMGC/DYRK/PRP4	AspGD AN4936
1343	KID62	An-Psk1	AGC/RSK	AspGD AN4980
1344	KID63	ChkA	CAMK/CAMKL/CHK1	AspGD AN5494
1345	KID64	FfkH	Unclassified	AspGD AN5511
1346	KID65 *	CotA	AGC/NDR	AspGD AN5529
1347	KID67	An-Mst1	STE/STE20/YSK	AspGD AN5674
1348	KID68	An-Stk22	Other/CAMKK/ELM	AspGD AN5728
1349	KID69	CkiB	CK1/CK1/CK1	AspGD AN5757
1350	KID70	An-Stk19	CAMK/CAMKL/MARK	AspGD AN5759
	KID71 *	An-Aurora*	Other/Aur	AspGD AN5815
1351	KID72 *	An-Wee1	Other/WEE	AspGD AN5822
1352	KID73 *	PkcB	AGC/Akt	AspGD AN5973
1353	KID74 *	TorA	Atypical/PIKK/FRAP	AspGD AN5982
1354	KID75	NpkA	CMGC/CDK	AspGD AN6044
1355	KID76	FfkG	Unclassified	AspGD AN6192
1356	KID77	PkpC	Atypical/PDHK	AspGD AN6207
1357	KID78	ImeB	CMGC/RCK/MAK	AspGD AN6243
1358	KID79	PkaA	AGC/PKA	AspGD AN6305
1359	KID80 *	An-Pod6	STE/STE20	AspGD AN6339
1360	KID81	An-Stk26	CAMK/CAMK-Unique	AspGD AN6347
1361	KID82 *	SudD	Atypical/RIO/RIO1	AspGD AN6363
1362	KID83	An-Gsk3	CMGC/GSK	AspGD AN6508
1363	KID84	FfkI	Unclassified	AspGD AN6768
1364	KID85	UvsB	Atypical/PIKK/ATR	AspGD AN6975
1365	KID86	An-Yak1	CMGC/DYRK/YAK	AspGD AN7104
1366	KID87	An-SrpkADsk1	CMGC/SRPK	AspGD AN7185
1367	KID88	An-HriA	Other/PEK/HRI	AspGD AN7321
1368	KID89	An-Ppk33	AGC/YANK	AspGD AN7537
1369	KID90	ChkC	CAMK/RAD53	AspGD AN7563
1370	KID91	SrrB	AGC/NDR	AspGD AN7572
1371	KID92	An-Pom1	CMGC/DYRK/YAK	AspGD AN7678
1372	KID93	An-Snf1	CAMK/CAMKL/AMPK	AspGD AN7695
1373	KID94	An-Mek1	CAMK/CAMK-Unique	AspGD AN7737
1374	KID95	FfkA	Unclassified; Ank	AspGD AN7986
1375	KID96	An-Stk47	CMGC/CDK/CRK7	AspGD AN8190
1376	KID97 *	An-Rio2	Atypical/RIO/RIO2	AspGD AN0124
1377	KID98	An-SrpkC	CMGC/SRPK	AspGD AN1315
1378	KID99	hk-8-6	Atypical/HisK	AspGD AN2363
1379	KID100	hk-8-1	Atypical/HisK	AspGD AN2581
1380	KID101	PhkB	Atypical/HisK	AspGD AN3101
	KID102k	PhkA	Atypical/HisK	AspGD AN3102
1381	KID103	hk-8-5	Atypical/HisK	AspGD AN3214
1382	KID104	SldA Bub1/R1	Other/BUB	AspGD AN3946
1383	KID105	hk-8-2	Atypical/HisK	AspGD AN4113
1384	KID106k *	An-Stt4*	Atypical/PIKK	AspGD AN4278
1385	KID107	An-Scy1*	Other/SCY1	AspGD AN4322
1386	KID108	hk-9	Atypical/HisK	AspGD AN4447
1387	KID109	NikA	Atypical/HisK	AspGD AN4479
1388	KID110 *	An-Vps34	Atypical/PIKK	AspGD AN4709
1389	KID111	hk-8-4	Atypical/HisK	AspGD AN4818
1390	KID112 *	An-Cdk7	CMGC/CDK/CDK7	AspGD AN8285
	KID113	SidB	AGC/NDR	AspGD AN8751
1391	KID114	CmkC	Other/CAMKK/ELM	AspGD AN8827
1392	KID115	HalA	Other/HAL	AspGD AN8830
	KID116	An-Cla4	STE/STE20/PAKA	AspGD AN8836
1393	KID117	PtkA	CMGC/CDK	AspGD AN8865
1394	KID118 *	NimA	Other/NEK/NEK2	AspGD AN9504
1395	KID119	An-Gin4	CAMK/CAMKL/GIN4	AspGD AN11101
1396	KID120	TcsB	Atypical/HisK	AspGD AN1800
1397	KID121	TcsA	Atypical/HisK	AspGD AN5296
1398	KID122	hk-8-3	Atypical/HisK	AspGD AN6820
1399	KID123	hk-2	Atypical/HisK	AspGD AN7945
1400	KID125	PhoA	CMGC/CDK/CDK5	AspGD AN8261
1401	KID126	FphA	Atypical/HisK	AspGD AN9008
1402	KID127	hk-8-7	Atypical/HisK	AspGD AN9048
1403	KID128 *	An-Lsb6	Atypical/PIKK	AspGD AN10791
1404	KID129	MpkA	CMGC/MAPK/ERK	AspGD AN11786
1405	CDS1008	pyrG transformed into SO451		Control strain
1166	SO451			Parental strain
	* = heterokaryon
The above strains are in an SO451 background:
SO451 (pyrG89; wA3; argB2; ΔnkuAku70::argB pyroA4; sE15 nirA14 chaA1 fwA1)
